# Supplementary material for: Bovine ncRNAs Are Abundant, Primarily Intergenic, Conserved and Associated with Regulatory Genes
Source: PLoS One. 2012 Aug 6;7(8):e42638. doi: 10.1371/journal.pone.0042638 (PMC3412814; doi:10.1371/journal.pone.0042638)
Supplement: Table S1 — Library information of all bovine ESTs. This table contains a detailed description of bovine EST libraries downloaded from NCBI. (XLSX) [file pone.0042638.s010.xlsx]

## Sheet: lib_info
No. of library	Name of library	Strain	Sex	Development stage	Tissue	Cell type	Number of ESTs
lib1	Bos taurus subtracted cDNA of granulosa cellssand oocytes from human chorionic gonadotropin-treatedsovulatory follicles (OF-DF)	Holstein	female	ovulatory follicle	unknown	granulosa and oocyte	86
lib2	Bos taurus Peripheral Blood Mononuclear Cells(PBMC) SSH cDNA Libraries	unknown	male	unknown	Blood	Peripheral Blood Mononuclear Cell	4
lib3	KN510 Bos taurus uninfected DC/Mphage/Mo	unknown	unknown	unknown	unknown	DC/Mphage/Mo	3403
lib4	KN510	unknown	unknown	unknown	unknown	unknown	1012
lib5	KN510 M. bovis infected Bos taurussDC/Mphage/Mo	unknown	unknown	unknown	unknown	DC/Mphage/Mo	3541
lib6	KN510 Bos taurus rectum from E. colisunchallenged animals	unknown	unknown	unknown	rectum	unknown	2873
lib7	KN510 Bos taurus rectum from E. colischallenged/treated animals	unknown	unknown	unknown	rectum	unknown	2244
lib8	KN510 Bos taurus lymphocytes/lymph nodes	unknown	unknown	unknown	lymph nodes	lymphocytes	2459
lib9	KN510 Bos taurus colon/ileum tissue from E.scoli challenged/treated/uninfected animals	unknown	unknown	unknown	colon/ileum	unknown	2592
lib10	GC_BGC-23	Hereford	male	6 months	Fetal Lung	unknown	20850
lib11	GC_BGC-20	Hereford	male	6 months	Fetal Medulla	unknown	9825
lib12	GC_BGC-04	Crossbred x Angus	female	Calf, 6 months old	Liver	unknown	37258
lib13	GC_BGC-12	Hereford	female	8.5 months	Heart ventrical	unknown	13713
lib14	GC_BGC-22	Hereford	male	6 months	Fetal Cerebellum	unknown	18650
lib15	GC_BGC-05	Hereford	male	7 years	Testis	unknown	10930
lib16	GC_BGC-19	Hereford	male	6 months	Fetal Pons	unknown	16424
lib17	Bovine Mammary Gland Subtract Full-Length cDNAsLibrary	unknown	unknown	unknown	Mammary Gland	unknown	175
lib18	Bt_FGP library	unknown	unknown	fetal	growth plate	unknown	241
lib19	cattle adipose tissue cDNA library	unknown	unknown	unknown	subcutaneous adipose tissue	unknown	31
lib20	Bovine Spleen cDNA library	unknown	unknown	unknown	Spleen	unknown	180
lib21	Bovine MAC-T subtracted library	unknown	unknown	unknown	unknown	Mammary Epithelial Cells	610
lib22	Bovine BoMAC subtracted library	unknown	unknown	unknown	unknown	Macrophage	228
lib23	Bovine MEC subtracted library	unknown	unknown	unknown	Mammary	Mammary Epithelial Cells	298
lib24	Bovine PBL subtracted library	unknown	unknown	unknown	Peripheral Blood Lymphocytes	unknown	775
lib25	GC_BGC-35	Hereford	female	8.5 months	rumen	unknown	28478
lib26	GC_BGC-33	Hereford	female	8.5 months	Ovary	unknown	22760
lib27	GC_BGC-32	Hereford	male	6 months old fetus	Placenta	unknown	19187
lib28	GC_BGC-29	L1 Hereford	male	6 months old fetus	Skin	unknown	31418
lib29	GC_BGC-27	L1 Hereford	female	8.5 months old calf	Basal ganglia	unknown	16297
lib30	GC_BGC-16	L1 Hereford	female	8.5 months old	Uterus	unknown	19110
lib31	GC_BGC-30	L1 Hereford	male	6 months old fetus	Muscle	unknown	30401
lib32	GC_BGC-24	Hereford	male	6 months old fetus	Fetal pancreas	unknown	25780
lib33	GC_BGC-18	Hereford	male	6 months	Fetal cerebral cortex	unknown	13988
lib34	GC_BGC-13	Hereford	female (calf)	8.5 months	Thymus	unknown	27537
lib35	GC_BGC-11	Hereford	female	8.5 months	Hypothalamus	unknown	42490
lib36	GC_BGC-02	Crossbred x Angus	female	Calf, 6 months old	Ileum	unknown	11938
lib37	GC_BGC-01	Crossbred X Angus	female	Calf, 6 months old	Peyer's Patch	unknown	1308
lib38	GC_BGC-34	Hereford	female	8.5 months	kidney	unknown	27826
lib39	GC_BGC-21	Hereford	male	6 months	Fetal spinal column	unknown	8106
lib40	GC_BGC-14	Hereford	male fetus	6 months	Fetal liver	unknown	18263
lib41	avascular region of cow epiphyseal cartilagescDNA library	unknown	unknown	unknown	avascular region of epiphyseal cartilage	unknown	43
lib42	cattle subcutaneous adipose tissue cDNAslibrary	unknown	unknown	unknown	Subcutaneous adipose tissue	unknown	2975
lib43	Bos taurus fat cDNA library	Angus	male	Young Adult	subcutaneous fat tissue	unknown	1224
lib44	Bovine SSH library; endometrium; day 18 ofspregnancy; 18KB	Simmental	female	day 18 of pregnancy	endometrium	unknown	311
lib45	Bovine SSH library; endometrium; day 18 ofsestrous cycle; 18KO	Simmental	female	day 18 of estrous cycle	endometrium	unknown	229
lib46	GC_BGC-25	L1 Hereford	female	8.5 months old calf	Hippocampus	unknown	17022
lib47	GC_BGC-17	L1 Hereford	male	6 months old fetus	Ascending colon	unknown	19357
lib48	Bos taurus muscle cDNA library	Angus	male	Young Adult	Longissimus dorsi muscle	unknown	1798
lib49	FNM	Friesian	Female	Adult, non-lactating, non-pregnant	Mammary gland	unknown	38415
lib50	FLM	Friesian	Female	Lactating	Mammary gland	unknown	31976
lib51	FFB	Friesian	Male	30-32 week fetus	Fetal brain	unknown	25259
lib52	normal cattle brain	unknown	female	adult brain	brain tissue	unknown	25385
lib53	Cow lens. Unnormalized (nbm)	unknown	unknown	adult	Lens	unknown	3746
lib54	Bos taurus Fragment amplification withsheterologous primers	unknown	unknown	unknown	unknown	unknown	2
lib55	Bovine placenta cDNA	unknown	unknown	unknown	placenta	unknown	936
lib56	Cloned bovine fetus cDNA	unknown	unknown	fetus	unknown	unknown	5358
lib57	Cloned Japanese Black bovine fetus cDNA	Japanese Black	unknown	unknown	fetus	unknown	3
lib58	Cloned bovine placenta cDNA	unknown	unknown	60 embryonic day	unknown	unknown	1126
lib59	NG01 rearrayed Soares normalized bovinesplacenta	unknown	unknown	near-term	unknown	unknown	501
lib60	MARC 11BOV	unknown	unknown	unknown	pooled	unknown	15219
lib61	Bos taurus blood serum	unknown	unknown	unknown	blood serum	unknown	45
lib62	BMCA	unknown	unknown	unknown	Mastitic mammary gland (mastitis affectedscisternal)	unknown	68
lib63	BPNA	unknown	unknown	unknown	Lymph node	unknown	2904
lib64	BMPA	unknown	unknown	unknown	Pre-Partum mammary	unknown	10433
lib65	BEMN	unknown	unknown	unknown	Life Tech Normalised library	unknown	37798
lib66	BCXB	unknown	unknown	unknown	Brain Cortex	unknown	5569
lib67	BTYA	unknown	unknown	unknown	Thyroid	unknown	2630
lib68	BPBA	unknown	unknown	unknown	Posterior brain	unknown	6548
lib69	BMGA	unknown	unknown	unknown	lactating mammary gland	unknown	2568
lib70	BMUA	unknown	unknown	unknown	mastitic mammary (BMAA combined)	unknown	4264
lib71	BCNA	unknown	unknown	unknown	Ovarian non ovulated	unknown	4025
lib72	BCMA	unknown	unknown	unknown	Cardiac muscle	unknown	5112
lib73	BAMA	unknown	unknown	unknown	Muscle	unknown	4325
lib74	BLIB	unknown	unknown	unknown	Liver	unknown	5176
lib75	BCEB	unknown	unknown	unknown	Cerebellum Brain	unknown	5925
lib76	BTNA	unknown	unknown	unknown	Tonsil	unknown	4612
lib77	BTMA	unknown	unknown	unknown	thymus	unknown	3046
lib78	BUTA	unknown	unknown	unknown	teat canal epithelium	unknown	4425
lib79	BABA	unknown	unknown	unknown	Anterior brain stem	unknown	5703
lib80	BEMA	unknown	unknown	unknown	Embryonic	unknown	3150
lib81	BSMA	unknown	unknown	unknown	Skeletal muscle	unknown	5093
lib82	BIOA	unknown	unknown	unknown	Ovarian ipsilateral ovulated	unknown	698
lib83	BCOA	unknown	unknown	unknown	Ovarian ovulated	unknown	1731
lib84	BMLB	unknown	unknown	unknown	mammary (late involution)	unknown	2812
lib85	BSVA	unknown	unknown	unknown	Seminal Vesicle	unknown	1429
lib86	BFMA	unknown	unknown	unknown	Foetal Muscle	unknown	4731
lib87	BSPB	unknown	unknown	unknown	Spleen	unknown	5725
lib88	BPMA	unknown	unknown	unknown	peripheral blood mononuclear cells	unknown	8031
lib89	BPLA	unknown	unknown	unknown	Placenta	unknown	861
lib90	BPPA	unknown	unknown	unknown	Peyers Patch	unknown	3175
lib91	BOVA	unknown	unknown	unknown	Ovarian	unknown	1250
lib92	BMNA	unknown	unknown	unknown	Lymph node	unknown	3157
lib93	BPMT	unknown	unknown	unknown	partial mammary subtracted	unknown	654
lib94	BSIA	unknown	unknown	unknown	Small intestine mucosa	unknown	2294
lib95	BOVB	unknown	unknown	unknown	Ovarian	unknown	5122
lib96	BMVB	unknown	unknown	unknown	Virgin mammary	unknown	3668
lib97	BAPA	unknown	unknown	unknown	Anterior pituitary	unknown	1597
lib98	BTSA	unknown	unknown	unknown	Testes	unknown	3264
lib99	BAGA	unknown	unknown	unknown	Adrenal gland	unknown	3317
lib100	BCEA	unknown	unknown	unknown	Cerebellum Brain	unknown	1368
lib101	BPSA	unknown	unknown	unknown	Paratoid Salivary	unknown	1308
lib102	BHTA	unknown	unknown	unknown	Hypothalamus	unknown	2843
lib103	BPLC	unknown	unknown	unknown	Placenta	unknown	81
lib104	BHFA	unknown	unknown	unknown	Heifer Fat tissue	unknown	99
lib105	BINA	unknown	unknown	unknown	Ovarian ipsilateral non ovulated	unknown	1404
lib106	BMGS	unknown	unknown	unknown	lactating mammary gland	unknown	678
lib107	BSPA	unknown	unknown	unknown	Spleen	unknown	73
lib108	BPMS	unknown	unknown	unknown	partial mammary subtracted	unknown	815
lib109	BLIA	unknown	unknown	unknown	Liver	unknown	79
lib110	BMAA	unknown	unknown	unknown	mastitic mammary	unknown	79
lib111	BCXA	unknown	unknown	unknown	Cortex	unknown	84
lib112	BMVA	unknown	unknown	unknown	Virgin mammary	unknown	44
lib113	Bovine GHS-R cDNA Library	unknown	female	unknown	parenchyma of liver	unknown	1
lib114	Bos taurus skin cDNA library	Hereford Shorthorn	female	Adult	pooled	unknown	7350
lib115	Bos taurus day-17 endometrial cDNA subtractedslibrary	Holstein	female	day-17 endometrial tissue	endometrial	unknown	296
lib116	Bovine subtracted library; endometrium; day 18sof pregnancy; 18e	Simmental	female	day 18 of pregnancy	endometrium	unknown	88
lib117	Bovine SSH library; endometrium; day 18 ofspregnancy; 18c	Simmental	female	day 18 of pregnancy	endometrium	unknown	243
lib118	Bovine subtracted library; endometrium; day 18sof pregnancy; 18f	Simmental	female	day 18 of pregnancy	endometrium	unknown	98
lib119	Bovine SSH library; endometrium; day 18 ofsestrous cycle; 18d	Simmental	female	day 18 of estrous cycle	endometrium	unknown	19
lib120	GC_BGC-28	L1 Hereford	female	8.5 months old calf	Cerebral cortex	unknown	9208
lib121	Bos taurus CF-24-HW loin cDNA library	unknown	Four males mixed	24 months old	unknown	myocyte	7865
lib122	GC_BGC-26	L1 Hereford	female	8.5 months old calf	Thalamus	unknown	8966
lib123	Bos taurus day-17 embryo cDNA subtractedslibrary	Holstein	female	day-17 embryos	embryo	unknown	308
lib124	Bos taurus CF-24-HW liver cDNA library	unknown	Four males mixed	24 months old	unknown	hepatocyte	9204
lib125	Bos taurus CF-24-HW fat cDNA library	unknown	Four males mixed	24 months old	unknown	adipocyte	7081
lib126	Bovine SSH library; endometrium; estrus; OE3	Simmental	female	estrus (day 0 of the estrous cycle)	endometrium	unknown	107
lib127	Bovine SSH library; endometrium; diestrus;sDI3	Simmental	female	Diestrus (day 12 of the estrous cycle)	endometrium	unknown	104
lib128	MARC 7BOV	unknown	unknown	unknown	pooled	unknown	79292
lib129	Bos taurus urothelial cells	unknown	unknown	unknown	unknown	urothelial	5
lib130	Soares normalized bovine placenta	unknown	female	unknown	unknown	unknown	13089
lib131	Lewin Cattle Spleen	Angus	Female	Adult	unknown	unknown	753
lib132	bconb	unknown	unknown	In vivo derived blastocysts Day 8	unknown	unknown	6482
lib133	GC_BGC-03	Hereford	female	4 years	Mammary Gland	unknown	1126
lib134	KN-252-spleen, Bos taurus	unknown	unknown	unknown	spleen	unknown	3610
lib135	KN-252-lymph, Bos taurus	unknown	unknown	unknown	lymph node	unknown	3363
lib136	KN-252-liver, Bos taurus	unknown	unknown	unknown	liver	unknown	4428
lib137	KN-252-bone-marrow, Bos taurus	unknown	unknown	unknown	bone marrow	unknown	3958
lib138	Bovine Lambda Zap Express ovarian cortex cDNAslibrary	unknown	Female	Day 2, 6, 8 and 14 of the oestrus cycle	Ovarian cortex	unknown	83
lib139	bovine oocyte cDNA SSH library	unknown	unknown	unknown	unknown	oocyte	8
lib140	bemiv	unknown	unknown	unknown	unknown	unknown	8942
lib141	bcl	unknown	unknown	unknown	unknown	unknown	9070
lib142	bof	unknown	unknown	Ovarian Follicle	unknown	unknown	5575
lib143	bend	unknown	unknown	unknown	unknown	unknown	8946
lib144	bov	unknown	unknown	unknown	unknown	unknown	2512
lib145	bmix	unknown	unknown	Conceptus-Corpus Luteum(mixed)	unknown	unknown	2213
lib146	Day 14 bovine embryos (bcai)	unknown	unknown	embryon	early elongating embryos ( 15 mm)	unknown	964
lib147	Normalized and Subtracted bovine endometriumstissues (bcbp)	unknown	unknown	unknown	caruncular and inter-caruncular regions fromsday 20, day 32 and day 64 pregnant cows, cows displayingsembryo mortality, day 20 cyclic cows	unknown	4752
lib148	Normalized and Subtracted bovine embryonic andsextraembryonic tissues (bcaz/BE03)	unknown	unknown	unknown	embryo (day 36 and day 64), extra-embryonicstissue (day 14 to 25)	unknown	7691
lib149	NVH bovine early embryo cDNA library KECB	NRF Norwegian Red	unknown	compact morula - expanded blastocyst	20 flushed preimplantation embryos	unknown	8971
lib150	Bovine peripheral blood leukocytes cDNAssubtractive library	unknown	unknown	unknown	unknown	blood leukocytes	10
lib151	GC_BGC-01 Library	unknown	female	young adult	peyer's patch	epithelial	58
lib152	Bovine oocyte cDNA subtracted library	unknown	female	unknown	unknown	Oocytes	31
lib153	Bos taurus lung fetus	unknown	unknown	fetus	lung	unknown	4041
lib154	Bos taurus ovary fetus	unknown	unknown	fetus	ovary	unknown	3233
lib155	Bos taurus adipocyte cell line	unknown	unknown	unknown	unknown	an adipocyte cell line	4395
lib156	Bos taurus brain fetus	unknown	unknown	fetus	brain	unknown	7312
lib157	Bos taurus rumen fetus	unknown	unknown	fetus	rumen	unknown	548
lib158	Bos taurus liver fetus	unknown	unknown	fetus	liver	unknown	323
lib159	Bos taurus kidney fetus	unknown	unknown	fetus	kidney	unknown	8547
lib160	Bos taurus cartilage fetus	unknown	unknown	fetus	cartilage	unknown	7911
lib161	Bos taurus muscle	unknown	unknown	unknown	muscle	unknown	81
lib162	Bos taurus subtracted cDNA of granulosa cellssand oocytes from dominant follicles (DF-OF)	Hosltein	female	dominant follicle	unknown	granulosa and oocyte	25
lib163	MARC 6BOV	unknown	unknown	unknown	pooled	unknown	64717
lib164	Bovine oocyte cDNA Library	unknown	female	germinal vesicle and metaphase II	unknown	oocyte	230
lib165	ORCS bovine utero-placenta cDNA	unknown	unknown	adult	mixture of uterus and placenta	unknown	6249
lib166	ORCS bovine liver cDNA	unknown	unknown	adult	liver	unknown	6698
lib167	BE03 Normalized and Subtracted bovinesembryonic and extraembryonic tissue	unknown	unknown	unknown	embryo (day 36 and day 64) andsextra-embryonic tissue (day 14 to 25) Normalized andssubtracted library	unknown	3479
lib168	BE04 Normalized and Subtracted bovinesembryonic and extraembryonic tissue	unknown	unknown	unknown	embryo (day 36 and day 64) andsextra-embryonic tissue (day 14 to 25) Normalized and twicessubtracted library	unknown	6691
lib169	Bovine Lambda Zap Express corpus luteum cDNAslibrary	unknown	Female	Day 6, 8 and 14 of the oestrus cycle	Corpus luteum	unknown	367
lib170	Pooled cDNA	unknown	unknown	unknown	unknown	unknown	6
lib171	BARC 9BOV	Holstein	Male	Multiple	Pooled	unknown	22220
lib172	BARC 10BOV	Holstein	Male	Multiple	Pooled	unknown	21510
lib173	MARC 1BOV	unknown	unknown	unknown	pooled	unknown	34926
lib174	KN261	unknown	unknown	unknown	ovary	unknown	9695
lib175	BARC 5BOV	unknown	unknown	unknown	pooled	unknown	26675
lib176	KN224	unknown	unknown	unknown	uterus	unknown	9852
lib177	BARC 8BOV	Holstein	Female	Lactating, Neonatal	Epithelial, Muscle	unknown	19110
lib178	Bos taurus - Echinococcus granulosussgerminative layer (full length enriched)	unknown	unknown	unknown	unknown	unknown	89
lib179	Bos taurus - Echinococcus granulosussprotoscolex (full length enriched)	unknown	unknown	unknown	unknown	unknown	1
lib180	Bovine oocyte SSH-pGEM Library	unknown	unknown	GV-stage oocyte	Ovary	Germ cell	3
lib181	BARC 5BOV BtGI Unique	Holstein	Female	Multiple	Pooled	unknown	96
lib182	Bovine multi-stage muscles library (bcaj)	unknown	unknown	from embryos to adults	muscles : heart, longissimus thoracis,ssemitendinosus, masseter, cutaneus trunci	unknown	547
lib183	Bovine multi-stage muscles library (bcas)	unknown	unknown	from embryos to adults	muscles : heart, longissimus thoracis,ssemitendinosus, masseter, cutaneus trunci	unknown	378
lib184	Bovine SSH library; oviduct; oestrus; OE2	Simmental	female	Oestrus (day 0 of the oestrous cycle)	oviduct epithelium; ampulla and isthmus	epithelial cells	36
lib185	Bovine SSH library; oviduct; dioestrus; DI2	Simmental	female	Dioestrus (day 12 of the oestrous cycle)	oviduct epithelium; ampulla and isthmus	epithelial cells	35
lib186	Normalized and Subtracted bovine embryonic andsextraembryonic tissue	unknown	unknown	unknown	embryo (day 36 and day 64) andsextra-embryonic tissue (day 14 to 25)	unknown	114
lib187	Bovine single blastocyst stage embryo cDNAslibrary	unknown	unknown	Blastocyst	unknown	unknown	12
lib188	bovine 2 cell stage embryo cDNA library	unknown	unknown	2 cell stage embryo	unknown	unknown	4
lib189	bovine single 8 cell stage embryo cDNAslibrary	unknown	unknown	8 cell stage embryo	unknown	unknown	10
lib190	bovine single 4 cell stage embryo cDNAslibrary	unknown	unknown	4 cell stage embryo	unknown	unknown	6
lib191	bovine single morula stage embryo cDNAslibrary	unknown	unknown	morula stage embryo	unknown	unknown	13
lib192	bovine oocyte cDNA library	unknown	unknown	oocyte	unknown	unknown	13
lib193	MARC 4BOV	unknown	unknown	unknown	pooled	unknown	31295
lib194	MARC 3BOV	unknown	unknown	unknown	pooled	unknown	41989
lib195	MARC 2BOV	unknown	unknown	unknown	pooled	unknown	37610
lib196	Bos taurus library (K Yokoyama)	unknown	unknown	unknown	unknown	unknown	8
lib197	Bos taurus CF-24-HW cDNA library	unknown	four males mixed	24 months old	adipose tissue	adipocyte	1744
lib198	Bos taurus subtracted cDNA of granulosa cellssand oocytes from dominant follicles (DF-OVU)	Holstein	female	dominant follicle	unknown	granulosa and oocyte	7
lib199	corpus luteum, RDA	unknown	female	Days 8-12 after ovulation	corpus luteum	unknown	14
lib200	Bos taurus subtracted cDNA of granulosa cellssand oocytes from dominant follicles (DF-SF)	Holstein	female	dominant follicle	ovary	granulosa and oocyte	7
lib201	Bos taurus Day 31-34 embryo	unknown	unknown	unknown	embryo	unknown	30
lib202	bovine in vivo blastocyst cDNA	unknown	unknown	unknown	Embryo	unknown	1
lib203	bovine embryo cDNA	unknown	unknown	unknown	Embryo	unknown	109
lib204	Madin-Darby bovine kidney cell DDsarbitrary-primed cDNA	unknown	male	adult	kidney	epithelioid	12
lib205	BARC BMG-NN	unknown	unknown	unknown	pooled	unknown	71
lib206	Bovine brain endothelial cells exposed tosbrain-derived peptides specific cDNA library	unknown	unknown	adult	brain endothelial cells	unknown	20
lib207	Bos taurus Rumen #1 library	unknown	unknown	Young adult	Smooth muscle	Stratified squamous epithelial	2346
lib208	Bos taurus Reticulum #1 library	unknown	unknown	Young adult	Smooth muscle	Stratified squamous epithelial	1834
lib209	Bos taurus Omasum #1 library	unknown	unknown	Young adult	Smooth muscle	Stratified squamous epithelial	2263
lib210	Bos taurus Jejunum #1 library	unknown	unknown	Young adult	Smooth muscle	Simple columnar epithelial	2634
lib211	Bos taurus Ileum #1 library	unknown	unknown	Young adult	Smooth muscle	Simple columnar epithelial	2603
lib212	Bos taurus Duodenum #1 library	unknown	unknown	Young adult	Smooth muscle	Simple columnar epithelial	2387
lib213	Bos taurus Abomasum #1 library	unknown	unknown	Young adult	Smooth muscle	Epithelial	1382
lib214	CSEQFN43 thyroid and parathyroid	unknown	unknown	unknown	thyroid and parathyroid	unknown	178
lib215	CSEQFXL08 stomach-reticulum	unknown	unknown	unknown	stomach-reticulum	unknown	168
lib216	CSEQFXL22 stomach-omasum	unknown	unknown	unknown	stomach-omasum	unknown	184
lib217	CSEQFXL41 testes	unknown	unknown	unknown	testes	unknown	183
lib218	CSEQFXN19 ovary	unknown	unknown	unknown	ovary	unknown	171
lib219	CSEQFXN48 small intestine	unknown	unknown	unknown	small intestine	unknown	170
lib220	CSEQFXL21 ovary	unknown	unknown	unknown	ovary	unknown	174
lib221	CSEQFXN18 ovary	unknown	unknown	unknown	ovary	unknown	186
lib222	CSEQFXN47 small intestine	unknown	unknown	unknown	small intestine	unknown	175
lib223	CSEQFXN36 kidney	unknown	unknown	unknown	kidney	unknown	173
lib224	CSEQFXL25 muscle, rib eye	unknown	unknown	unknown	muscle, rib eye	unknown	186
lib225	CSEQFXN16 muscle, rib eye	unknown	unknown	unknown	muscle, rib eye	unknown	173
lib226	CSEQFXN35 kidney	unknown	unknown	unknown	kidney	unknown	165
lib227	CSEQFXL19 adipose	unknown	unknown	unknown	adipose tissue	unknown	173
lib228	CSEQFXN32 hypothalamus	unknown	unknown	unknown	hypothalamus	unknown	186
lib229	CSEQFXN33 liver	unknown	unknown	unknown	liver	unknown	178
lib230	CSEQFXN34 liver	unknown	unknown	unknown	liver	unknown	175
lib231	CSEQFXL18 hypothalamus	unknown	unknown	unknown	hypothalamus	unknown	172
lib232	CSEQFXL02 liver	unknown	unknown	unknown	liver	unknown	158
lib233	CSEQFXN08 hypothalamus	unknown	unknown	unknown	hypothalamus	unknown	172
lib234	CSEQFXN30 pituitary	unknown	unknown	unknown	pituitary	unknown	182
lib235	CSEQFXN31 pituitary	unknown	unknown	unknown	pituitary	unknown	184
lib236	CSEQFL17 pituitary	unknown	unknown	unknown	pituitary	unknown	165
lib237	CSEQFL16 thymus	unknown	unknown	unknown	thymus	unknown	156
lib238	CSEQFN46 thyroid and parathyroid	unknown	unknown	unknown	thyroid and parathyroid	unknown	175
lib239	CSEQFXL15 thyroid and parathyroid	unknown	unknown	unknown	thyroid and parathyroid	unknown	160
lib240	CSEQFXL07 stomach-abomasum	unknown	unknown	unknown	stomach-abomausum	unknown	156
lib241	CSEQFN22 thyroid and parathyroid	unknown	unknown	unknown	thyroid and parathyroid	unknown	175
lib242	CSEQFXL05 stomach-rumen	unknown	unknown	unknown	stomach-rumen	unknown	307
lib243	CSEQFN23 thyroid and parathyroid	unknown	unknown	unknown	thyroid and parathyroid	unknown	179
lib244	CSEQFXL06 stomach-abomasum	unknown	unknown	unknown	stomach-abomasum	unknown	119
lib245	CSEQFXL14 adrenal	unknown	unknown	unknown	adrenal	unknown	149
lib246	CSEQFXN42 testes	unknown	unknown	unknown	testes	unknown	170
lib247	CSEQFXN45 pool of stomach libraries	unknown	unknown	unknown	rumen, omasum, abomasum, reticulum	unknown	174
lib248	CSEQFXN21 testes	unknown	unknown	unknown	testes	unknown	172
lib249	CSEQFXN40 pool of stomach libraries	unknown	unknown	unknown	rumen, omasum, abomasum, reticulum	unknown	174
lib250	CSEQFXN20 testes	unknown	unknown	unknown	testes	unknown	185
lib251	CSEQFXL23 stomach-abomasum	unknown	unknown	unknown	stomach-abomasum	unknown	183
lib252	CSEQFXN41 testes	unknown	unknown	unknown	testes	unknown	180
lib253	CSEQFXL06 stomach-reticulum	unknown	unknown	unknown	stomach-reticulum	unknown	176
lib254	CSEQFXN17 muscle, rib eye	unknown	unknown	unknown	muscle, rib eye	unknown	168
lib255	CSEQFXL04 small intestine	unknown	unknown	unknown	small intestine	unknown	176
lib256	CSEQFXL03 kidney	unknown	unknown	unknown	kidney	unknown	138
lib257	CSEQFXN27 hypothalamus	unknown	unknown	unknown	hypothalamus	unknown	168
lib258	BARC-EMBRAPA 305BOV	Holstein	female	prepubertal	mammary	epithelium	74
lib259	BARC-EMBRAPA 304BOV	Holstein	female	prepubertal	mammary	epithelium	87
lib260	BARC-EMBRAPA 303BOV	Holstein	female	prepubertal	mammary	epithelium	86
lib261	BARC-EMBRAPA 302BOV	Holstein	female	prepubertal	mammary	epithelium	161
lib262	BARC-EMBRAPA 301BOV	Holstein	female	prepubertal	mammary	epithelium	53
lib263	BARC-EMBRAPA 300BOV	Holstein	female	prepubertal	mammary	epithelium	70
lib264	Cattle pUC18 mammary gland library	unknown	female	lactation	mammary gland	unknown	68
lib265	Bos taurus placenta	unknown	unknown	unknown	placenta	unknown	8
lib266	Bovine skeletal muscle differential display	unknown	male	unknown	Longissimus dorsi muscle	unknown	5
lib267	Differential Display experiment fromsnon-infected and Mycobacterium bovis infected bovinesmacrophages total RNA	unknown	Male	unknown	unknown	Monocyte derived bovine macrophages	2
lib268	differential display RT-PCR from blastocystscell preimplantation bovine embryos	unknown	unknown	blastocyst cell stage embryo	unknown	unknown	2
lib269	differential display RT-PCR from 8 cellspreimplantation bovine embryos	unknown	unknown	8 cell stage embryo	unknown	unknown	12
lib270	heterologous-PCR from 8 cell preimplantationsbovine embryos	unknown	unknown	8 cell stage embryo	unknown	unknown	2
lib271	heterologous-PCR from blastocystspreimplantation bovine embryos	unknown	unknown	Blastocyst stage embryo	unknown	unknown	5
lib272	subtractive cDNA libraries from blastocystspreimplantation bovine embryos	unknown	unknown	Blastocyst	unknown	unknown	34
lib273	differential display RT-PCR from 16 cellspreimplantation bovine embryos	unknown	unknown	16 cell stage embryo	unknown	unknown	2
lib274	differential display RT-PCR from morula cellspreimplantation bovine embryos	unknown	unknown	morula cell stage embryo	unknown	unknown	1
lib275	Bos taurus retinal pigment epithelium	unknown	unknown	unknown	retinal pigment epithelium	unknown	24
lib276	Differentially expressed cDNAs in nuclearstransferred fetal liver	Angus	unknown	45 days of gestation	unknown	unknown	23
lib277	Bos taurus LM-24-HW cDNA library	unknown	six males mixed	24 months old	longissimus dorsi	myocyte	1058
lib278	Bovine Mixed Adipose cDNA library	unknown	two males and one female mixed	Young adult	Adipose	Adipocyte	900
lib279	Subtracted Lewin Cattle Spleen	Angus	female	Adult	unknown	unknown	5162
lib280	Differential, lactationally active vsslactationally inactive	unknown	unknown	unknown	alveolar tissue	unknown	10
lib281	Lactating Mammary Gland A	unknown	unknown	unknown	Alveolar tissue	unknown	18
lib282	Normalized Bovine Total Leukocyte cDNA Librarys(BOTL)	unknown	female	mid-lactation	Blood	peripheral blood leukocytes	932
lib283	Bos taurus polymorphonuclear granulocytes	unknown	unknown	unknown	unknown	polymorphonuclear granulocytes	1
lib284	bovine adipose cDNA	unknown	unknown	unknown	adipose	unknown	47
lib285	Bovine Abomasum cDNA Library	unknown	Two males and one female mixed	Young adult	Gastrointestinal tissue (GIT)	Epithelial	1010
lib286	Bos taurus placenta (M.J.T. Van EIJK)	unknown	unknown	unknown	placenta	unknown	2
lib287	Bovine Lambda ZapII Library	unknown	female	adult, lactating	mammary gland	epithelial	1
lib288	bovine aorta express library	unknown	unknown	unknown	aorta	smooth muscle cell	3
lib289	Monsanto bovine skeletal muscle cDNA librarysBOVMS1	unknown	female	adult	skeletal muscle	unknown	1295
lib290	Bovine Mixed Skeletal Muscle cDNA Library	unknown	two males and one female mixed	Young adult	masseter, longissmusclorsi, biceps femoris,ssemimembrances	muscle	869
lib291	Bos Taurus Lambda Zap II Library	unknown	female	unknown	Mammary gland	unknown	44
lib292	Bos taurus from Theileria annulata infectedsbovine clonal cell line	unknown	unknown	unknown	unknown	unknown	9
lib293	Lewin Cattle Ovary	Angus	Female	Adult	unknown	unknown	427
lib294	MARC BSM	unknown	unknown	unknown	Skeletal muscle	unknown	971
lib295	Cattle pUC18 Library	unknown	female	lactation	Intestine	unknown	195
lib296	Bos taurus granulosa cell cDNA Lambda ZapsExpress	mixed	female	unknown	ovarian follicle	granulosa	10
lib297	LIB3164	unknown	unknown	unknown	unknown	unknown	3
lib298	LIB3057	unknown	unknown	unknown	unknown	unknown	1
lib299	LIB3058	breed Holstein	unknown	adult	brain hypothalmus	unknown	3
lib300	LIB188	breed Holstein	unknown	adult	mammary gland	unknown	3
lib301	LIB2809	unknown	unknown	unknown	unknown	unknown	1
lib302	BOD-0	unknown	female	culture in vitro for 0 hour	ovarium	cumulus oocyte complex	6
lib303	BOD-24	unknown	female	culture in vitro for 24 hour	ovarium	cumulus oocyte complex	13
lib304	Bos taurus ovary adult	unknown	unknown	adult	ovary	unknown	7
lib305	adipose tissue library	unknown	male	adult	adipose	unknown	3
lib306	Bovine fetal thigh muscle cDNAs	unknown	unknown	fetal	thigh muscle	unknown	41
lib307	Bos taurus fetal pulmonary artery endothelialscell	unknown	unknown	fetal	pulmonary artery endothelial cell	unknown	1
lib308	Bos taurus blood	unknown	unknown	unknown	blood	lymphocyte	1
lib309	Bos taurus 160 day corpus luteum	unknown	unknown	unknown	160 day corpus luteum	unknown	1
lib310	Bos taurus day 40 pregnant corpus luteum	unknown	unknown	unknown	day 40 pregnant corpus luteum	unknown	1
lib311	Bovine ovary cDNA	unknown	unknown	unknown	ovary	unknown	85
lib312	Bos taurus pituitary mRNA library	unknown	unknown	unknown	pituitary	unknown	9
lib313	Fetal aorta endothelial cell line CPA47	unknown	unknown	fetus	aorta	endothelium	10
lib314	Bovine placentome (day 90)	Hereford	Female	90 days into gestation	Placentome	unknown	7
lib315	Bovine medulla oblongata expressed sequence	unknown	unknown	adult	medulla oblongata	unknown	1
lib316	Bovine skeletal muscle cDNAs	unknown	unknown	unknown	skeletal muscle	unknown	2
lib317	Bovine mRNA, Stratagene cat no. 937721	unknown	unknown	unknown	muscle	unknown	5
lib318	Bos taurus aortic endothelial cell mRNA	unknown	unknown	unknown	unknown	aortic endothelial	1
lib319	Bovine lactating mammary gland cDNA library	Holstein	Female	78 days into first lactation	mammary gland	unknown	24
lib320	Bovine spleen 5'-stretch (Clontech cat. no.sBL3000b)	unknown	unknown	unknown	spleen	unknown	2
lib321	Bos taurus placentome	unknown	unknown	unknown	unknown	unknown	29
lib322	adult bovine testicles	Holstein	unknown	unknown	unknown	unknown	10
lib323	6 month bovine thyroid	Holstein	unknown	unknown	unknown	unknown	2
lib324	adult bovine corpus luteum	Holstein	unknown	unknown	unknown	unknown	10
lib325	6 month bovine thymus	Holstein	unknown	unknown	unknown	unknown	2
lib326	adult bovine cotyledon	Holstein	unknown	unknown	unknown	unknown	4
lib327	adult bovine pituitary	Holstein	unknown	unknown	unknown	unknown	3
