# Supplementary material for: Bovine ncRNAs Are Abundant, Primarily Intergenic, Conserved and Associated with Regulatory Genes
Source: PLoS One. 2012 Aug 6;7(8):e42638. doi: 10.1371/journal.pone.0042638 (PMC3412814; doi:10.1371/journal.pone.0042638)
Supplement: Table S3 — Functional over-representation of the neighbour genes of intergenic ncRNAs. This table contains the over-represented GO terms for the 5′ end and 3′ end neighbour genes as well as 10 control gene sets for each end. (XLSX) [file pone.0042638.s012.xlsx]

## Sheet: 5END_5kb
Category	Term	Count	%	PValue	Genes	List Total	Pop Hits	Pop Total	Fold Enrichment	Bonferroni	Benjamini	FDR
GOTERM_BP_2	GO:0009790~embryonic development	21	2.84553	0.00191166	114326286, 155372090, 31340626, 194667875, 115497077, 84000192, 198282070, 157073907, 149642864, 118151139, 117935054, 125991765, 62751592, 77736466, 115497487, 153792752, 194669445, 190360736, 31342195, 194675812, 62751531	330	249	8351	2.13425	0.24374	0.24374	2.24867
GOTERM_BP_2	GO:0048522~positive regulation of cellular process	42	5.69106	0.00276115	114326286, 194670891, 165973969, 31340626, 114051342, 77735398, 31341820, 118151421, 147904941, 115496303, 84000042, 118151255, 78042489, 194665398, 31343249, 62460491, 194676267, 115497129, 78369291, 194675812, 114052129, 118151075, 115496557, 155371956, 155372090, 27806356, 83035114, 154152098, 148747149, 46810276, 88319935, 118151139, 117935054, 125991765, 84000408, 115496821, 77736362, 194678…	330	668	8351	1.5911	0.332146	0.182776	3.23297
GOTERM_BP_2	GO:0048518~positive regulation of biological process	46	6.23306	0.00414414	114326286, 194670891, 165973969, 31340626, 114051342, 77735398, 31341820, 118151421, 147904941, 115496303, 84000042, 118151255, 78042489, 194665398, 31343249, 134085879, 62460491, 194676267, 126723073, 115497129, 78369291, 194675812, 114052129, 118151075, 194671097, 115496557, 155371956, 155372090, 78369569, 27806356, 83035114, 154152098, 148747149, 46810276, 88319935, 118151139, 117935054, 12599…	330	767	8351	1.5177	0.454636	0.182987	4.81604
GOTERM_BP_2	GO:0019222~regulation of metabolic process	82	11.1111	0.00484518	114326286, 155372072, 194670891, 165973969, 114051342, 157785622, 194671401, 31342567, 115495472, 82697348, 119918334, 156121342, 194666225, 194673356, 115495140, 78369291, 31341853, 194668698, 115496557, 155372090, 158519872, 194679403, 154152098, 194675571, 148747149, 119912595, 84000102, 194666544, 116004072, 88319935, 194675255, 157279846, 150247113, 157279942, 31343567, 62460617, 77736362, 1…	330	1574	8351	1.31836	0.50792	0.162454	5.60941
GOTERM_BP_2	GO:0065009~regulation of molecular function	24	3.25203	0.00734291	115496108, 114326286, 31341853, 194671097, 155372072, 78369569, 83035114, 156120644, 156120610, 154152098, 62751864, 118151421, 116004072, 194678952, 194676228, 78042489, 117935054, 31343249, 77736362, 115496821, 194673357, 153792752, 114051298, 119896243	330	338	8351	1.79688	0.65905	0.193623	8.38713
GOTERM_BP_2	GO:0009058~biosynthetic process	75	10.1626	0.0125257	155372072, 75832112, 114052077, 77736078, 119887000, 31341820, 119879689, 118151175, 33695120, 31342567, 194664979, 156121342, 78369291, 116003992, 31341315, 118151075, 194668890, 31340715, 194672543, 194670845, 194669375, 62751908, 115495698, 148747149, 84000102, 149944686, 31343569, 62751933, 88319935, 157151717, 31343567, 78042555, 194680271, 62460617, 115495392, 194669071, 158262752, 31340626…	330	1471	8351	1.29025	0.84123	0.264141	13.9136
GOTERM_BP_2	GO:0032844~regulation of homeostatic process	6	0.813008	0.0158853	194671097, 115496605, 88319935, 117935054, 153792752, 148747149	330	38	8351	3.99569	0.903467	0.283933	17.331
GOTERM_BP_2	GO:0044237~cellular metabolic process	152	20.5962	0.0183973	75832112, 165973969, 194671743, 75832083, 116004358, 31341820, 156631000, 115496401, 194671401, 31342567, 82697348, 194664979, 154152174, 78369291, 164451479, 116003992, 194668890, 155371956, 31340715, 194672543, 62751908, 115495698, 148747149, 84000102, 116004072, 119903680, 157279904, 114052860, 125630678, 194667975, 116004238, 114050932, 158262752, 115496727, 119905860, 77735398, 94400830, 194…	330	3356	8351	1.14616	0.933531	0.28743	19.8045
GOTERM_BP_2	GO:0044238~primary metabolic process	163	22.0867	0.0196624	75832112, 165973969, 194671743, 116004358, 31341820, 115496401, 194671401, 31342567, 82697348, 194664979, 194671409, 154152174, 78369291, 116003992, 114051028, 194668890, 155371956, 62751902, 31340715, 194672543, 62751908, 115495698, 148747149, 84000102, 116004072, 194664457, 119903680, 157279904, 114052860, 157151717, 125630678, 194667975, 116004238, 114050932, 158262752, 115496727, 119905860, 7…	330	3637	8351	1.13415	0.944938	0.275407	21.0244
GOTERM_BP_2	GO:0009893~positive regulation of metabolic process	22	2.98103	0.0209276	115496557, 155372090, 194670891, 31340626, 165973969, 83035114, 77735398, 148747149, 118151421, 147904941, 84000042, 88319935, 118151139, 117935054, 62460491, 194676267, 77736362, 115496821, 84000408, 115497487, 78369291, 194675812	330	331	8351	1.68197	0.9544	0.265662	22.2274
GOTERM_BP_2	GO:0048646~anatomical structure formation involved in morphogenesis	12	1.62602	0.0374332	118151139, 78045237, 117935054, 27806356, 31340626, 62751592, 115497487, 194669445, 84000192, 31342195, 194675812, 75812931	330	152	8351	1.99785	0.99619	0.397325	36.4577
GOTERM_BP_2	GO:0043170~macromolecule metabolic process	128	17.3442	0.0486084	75832112, 194671743, 194671401, 31342567, 82697348, 194664979, 194671409, 154152174, 78369291, 114051028, 194668890, 155371956, 194672543, 62751908, 115495698, 148747149, 84000102, 116004072, 119903680, 157279904, 114052860, 125630678, 194667975, 116004238, 114050932, 158262752, 115496727, 119905860, 77735398, 194670408, 94966947, 194676228, 78042489, 115495504, 73853463, 78045530, 116004434, 313…	330	2854	8351	1.13496	0.999307	0.454612	44.6926
GOTERM_BP_2	GO:0030029~actin filament-based process	8	1.08401	0.052357	31342567, 78045237, 62751592, 94966999, 115497129, 84000192, 31342195, 75812931	330	86	8351	2.35405	0.999611	0.453358	47.2279
GOTERM_BP_2	GO:0050794~regulation of cellular process	131	17.7507	0.057663	194670891, 114051342, 165973969, 110347581, 31341820, 194671401, 31342567, 194666225, 78369291, 194671097, 114051028, 194668698, 155371956, 115496557, 158519872, 194679403, 154152098, 194675571, 148747149, 84000102, 194664457, 116004072, 115496605, 150247113, 125991765, 194678151, 78369205, 158262752, 77735398, 27805888, 194678222, 78042489, 194676228, 31343249, 116004434, 134085879, 157074071, 1…	330	2946	8351	1.12529	0.999829	0.46172	50.6349
GOTERM_BP_2	GO:0048519~negative regulation of biological process	34	4.60705	0.067904	114051342, 110347581, 155371838, 119909276, 31341820, 194676228, 31343249, 134085879, 126723073, 115495140, 31342159, 194671097, 115496557, 155372090, 78042499, 154152098, 115495514, 148747149, 122692292, 115496605, 88319935, 78369361, 117935054, 125991765, 31343567, 77736466, 62460617, 115497487, 153792752, 194669445, 190360736, 119896243, 114051298, 31342195	330	642	8351	1.3402	0.999965	0.495629	56.6474
GOTERM_CC_2	GO:0005622~intracellular	270	36.5854	6.16723e-06	194670891, 75832112, 165973969, 115496547, 75832083, 115496401, 114052672, 194671401, 31342567, 114052281, 194677959, 194666225, 194675162, 194675160, 78369291, 115497037, 31342484, 194675577, 194668890, 115496557, 62751674, 158519872, 194679403, 115495698, 154152098, 194675571, 84000102, 119903680, 77736294, 150247113, 157151717, 94966816, 31343020, 194678416, 115495850, 226533802, 156718131, 94…	360	5899	9186	1.16791	0.00021583	0.00021583	0.00546257
GOTERM_CC_2	GO:0043227~membrane-bounded organelle	190	25.7453	1.39222e-05	114051018, 194670891, 114051342, 75832112, 165973969, 115496547, 157427905, 118151325, 75832083, 116004358, 119884869, 114052672, 194671401, 31342567, 114052281, 149642864, 82697348, 194664979, 194666225, 78369291, 114051028, 194668698, 155371956, 62751674, 115496557, 158519872, 62751908, 31341810, 115495698, 154152098, 84000102, 115496605, 119903680, 77736294, 157279904, 150247113, 157151717, 11…	360	3834	9186	1.26452	0.000487161	0.00024361	0.0123311
GOTERM_CC_2	GO:0044424~intracellular part	242	32.7913	2.355e-05	194670891, 75832112, 165973969, 115496547, 75832083, 115496401, 114052672, 194671401, 31342567, 114052281, 194666225, 78369291, 115497037, 31342484, 194668890, 115496557, 62751674, 158519872, 115495698, 154152098, 84000102, 119903680, 77736294, 150247113, 157151717, 94966816, 31343020, 194678416, 115495850, 226533802, 94966947, 78042489, 148747319, 31342729, 157074071, 149643098, 194675812, 19467…	360	5207	9186	1.18591	0.000823921	0.000274716	0.0208578
GOTERM_CC_2	GO:0043229~intracellular organelle	209	28.3198	6.45458e-05	194670891, 75832112, 165973969, 115496547, 75832083, 114052672, 194671401, 31342567, 114052281, 194666225, 78369291, 31342484, 115496557, 62751674, 158519872, 115495698, 154152098, 84000102, 119903680, 77736294, 150247113, 157151717, 94966816, 31343020, 194678416, 115495850, 226533802, 94966947, 78042489, 148747319, 31342729, 157074071, 149643098, 194675812, 194676128, 148232195, 115496180, 12563…	360	4401	9186	1.21177	0.00225663	0.000564635	0.0571578
GOTERM_CC_2	GO:0043233~organelle lumen	38	5.14905	0.00209502	116004238, 194667933, 77735906, 115496727, 31340626, 114051342, 194678416, 84000358, 77735430, 115495850, 28849926, 31342567, 77736000, 116004434, 62460491, 31342729, 194670402, 77736146, 194675812, 115496557, 62751674, 83035114, 194670845, 115497517, 75832059, 115497077, 75812931, 149944686, 78369455, 78369361, 119903680, 77735444, 219521834, 115497487, 153792752, 194676973, 62751457, 190360736	360	580	9186	1.67178	0.0707735	0.0145733	1.84049
GOTERM_CC_2	GO:0044422~organelle part	93	12.6016	0.00515434	194667933, 114051018, 75832112, 114051342, 157427905, 75832083, 77735430, 33695120, 31342567, 77736000, 114052812, 149642864, 82697348, 194664979, 114050958, 115495140, 119902710, 118151075, 31342484, 194671097, 115496557, 62751674, 194670845, 62751908, 31341810, 115495698, 75832059, 115497077, 149944686, 78369455, 119903680, 78045237, 31342658, 157151717, 125991765, 94966816, 77736254, 119891152…	360	1841	9186	1.289	0.165455	0.0296949	4.47415
GOTERM_CC_2	GO:0044446~intracellular organelle part	92	12.4661	0.00624765	194667933, 114051018, 75832112, 114051342, 157427905, 75832083, 77735430, 33695120, 31342567, 77736000, 114052812, 149642864, 82697348, 194664979, 114050958, 115495140, 119902710, 118151075, 31342484, 194671097, 115496557, 62751674, 194670845, 62751908, 31341810, 115495698, 75832059, 115497077, 149944686, 78369455, 119903680, 78045237, 31342658, 157151717, 125991765, 94966816, 77736254, 119891152…	360	1830	9186	1.28281	0.196962	0.0308504	5.40002
GOTERM_CC_2	GO:0031090~organelle membrane	33	4.47154	0.0127399	31343020, 114051018, 75832112, 75832083, 31340621, 78369419, 119331185, 33695120, 114052812, 148747319, 194664979, 134085421, 28849930, 114050958, 114050780, 115497129, 31341335, 77736146, 149643098, 118151075, 148232195, 78369569, 62751908, 75832059, 156120908, 157151717, 73853764, 31342658, 125991765, 77736254, 94966816, 139948893, 114051298	360	542	9186	1.5536	0.361581	0.0545507	10.7358
GOTERM_CC_2	GO:0031967~organelle envelope	22	2.98103	0.0625373	114051018, 157427905, 75832083, 31340621, 75832059, 78369419, 119331185, 226533802, 148747319, 157151717, 73853764, 31342658, 28849930, 125991765, 114050958, 77736254, 114050780, 31341335, 149643098, 77736146, 114051298, 118151075	360	377	9186	1.48904	0.895675	0.222085	43.561
GOTERM_MF_2	GO:0003676~nucleic acid binding	100	13.5501	0.00160906	194670891, 118151325, 194671401, 76626445, 194677959, 194678933, 194675162, 194675160, 78369291, 194675577, 194668890, 115496557, 194668698, 158519872, 122692520, 194679403, 194675571, 118151123, 84000102, 115496605, 150247113, 116004238, 158262752, 115496587, 119905860, 77735398, 194679416, 115495850, 156718131, 219804561, 118151097, 194676228, 78045530, 116004434, 194669330, 194670402, 19467581…	408	1972	10675	1.32679	0.0684035	0.0684035	1.49531
GOTERM_MF_2	GO:0005515~protein binding	184	24.9322	0.00193182	110347581, 115496547, 114051342, 157427905, 194676485, 119918279, 157428055, 31342567, 149642864, 82697348, 119893353, 149642918, 154152174, 78369291, 31342484, 194671097, 114051334, 154707865, 194668890, 155371956, 62751674, 115496557, 122692520, 31340715, 31341810, 154152098, 148747149, 118151123, 119905993, 116004072, 115496605, 194667365, 119892136, 125991765, 94966816, 194667975, 78369205, 1…	408	4053	10675	1.18782	0.0815631	0.0416489	1.79284
GOTERM_MF_2	GO:0003700~transcription factor activity	27	3.65854	0.0254985	194670891, 31340626, 157785622, 147904941, 84000042, 119918334, 194673356, 78369291, 194675812, 115495822, 115496180, 115496557, 158519872, 119912595, 194666544, 88319935, 194675255, 194670363, 118151139, 117935054, 150247113, 157279942, 31343567, 194676060, 84000408, 115497487, 153792752	408	455	10675	1.5526	0.679055	0.315337	21.467
GOTERM_MF_2	GO:0008135~translation factor activity, nucleic acid binding	7	0.948509	0.0472919	118151097, 194668890, 156121256, 114052077, 78042555, 153799353, 84000102	408	69	10675	2.65434	0.881359	0.413107	36.4444
GOTERM_MF_2	GO:0016740~transferase activity	59	7.99458	0.0590757	45430040, 119906071, 194671743, 110347581, 75832112, 155372130, 119887000, 194664506, 77735430, 33695120, 114052812, 31343556, 194664979, 114050958, 116003992, 31341315, 118151075, 194667875, 194669375, 62751908, 75832059, 31342236, 149944686, 62751933, 114052860, 31343565, 77736466, 77736254, 62460617, 125630678, 77736362, 62460619, 194667975, 226958645, 62751531, 114050932, 94400830, 62751850, …	408	1243	10675	1.24191	0.931387	0.414831	43.4303
GOTERM_MF_2	GO:0000166~nucleotide binding	73	9.8916	0.0831279	114326286, 156523067, 194671743, 155372130, 194664506, 119879689, 194672027, 114053064, 82697348, 115495464, 194678933, 83035084, 31341315, 194679637, 194668890, 148233485, 122692520, 31340715, 194667875, 194679130, 115497077, 31342236, 31343569, 78045237, 114052860, 77736254, 119891152, 83035096, 134085865, 94966999, 194667975, 156120322, 226958645, 116004238, 114050932, 114052656, 122692330, 11…	408	1615	10675	1.18265	0.978042	0.470827	55.6013

## Sheet: 3END_5kb
Category	Term	Count	%	PValue	Genes	List Total	Pop Hits	Pop Total	Fold Enrichment	Bonferroni	Benjamini	FDR
GOTERM_BP_2	GO:0050794~regulation of cellular process	581	18.4503	3.14015e-08	56118297, 47564055, 194676019, 77735738, 154707871, 139947655, 115495828, 115495048, 194666221, 194676923, 76253899, 47564069, 115495742, 78369379, 194677138, 75812955, 147900775, 194679407, 114053142, 156121028, 139949223, 77736298, 115495036, 41386724, 164448557, 156523173, 156523177, 194671539, 47564073, 194670749, 194677162, 31340727, 119901552, 27806324, 66792933, 194670174, 194664652, 18697…	1392	2946	8351	1.18316	5.99767e-06	5.99767e-06	3.90616e-05
GOTERM_BP_2	GO:0050789~regulation of biological process	609	19.3395	9.9392e-08	56118297, 47564055, 194676019, 77735738, 154707871, 139947655, 115495828, 115495048, 194666221, 194676923, 76253899, 47564069, 115495742, 78369379, 194677138, 75812955, 147900775, 194679407, 114053142, 156121028, 139949223, 77736298, 115495036, 41386724, 164448557, 156523173, 156523177, 194671539, 47564073, 194670749, 194677162, 31340727, 119901552, 27806324, 66792933, 194670174, 194664652, 18697…	1392	3129	8351	1.16765	1.89837e-05	9.4919e-06	0.000123638
GOTERM_BP_2	GO:0019222~regulation of metabolic process	322	10.2255	8.90943e-06	31342886, 56118297, 194668708, 47564055, 84000252, 77735738, 194676019, 139947655, 31343525, 157427781, 31342567, 115495048, 194674446, 194666221, 119890265, 94966926, 194675165, 115497415, 194676923, 31341616, 115494991, 116003920, 47564069, 194668997, 115495742, 78369379, 194677138, 30466259, 194668617, 194663635, 27805856, 194679407, 148747149, 114053142, 41386724, 164448557, 194678662, 154152…	1392	1574	8351	1.2273	0.00170026	0.000567075	0.0110822
GOTERM_BP_2	GO:0048523~negative regulation of cellular process	133	4.22356	2.3862e-05	116004218, 118150773, 139947655, 157427781, 31341968, 28372480, 31343038, 116003920, 114053158, 194677472, 115495742, 30466259, 118151315, 118150781, 62751568, 148747149, 114053142, 116004078, 115495036, 194678662, 164448557, 116003816, 149642990, 31342171, 115494903, 119891785, 115495614, 45430014, 31340671, 129270170, 77736236, 115496631, 78042582, 164448716, 31343249, 125630662, 70778773, 1499…	1392	571	8351	1.39738	0.00454732	0.00113877	0.0296789
GOTERM_BP_2	GO:0048519~negative regulation of biological process	146	4.63639	3.2642e-05	194664831, 116004218, 118150773, 139947655, 31343525, 157427781, 31341968, 28372480, 31343038, 116003920, 114053158, 194677472, 115495742, 94966784, 30466259, 118151315, 118150781, 62751568, 148747149, 114053142, 116004078, 115495036, 194678662, 164448557, 116003816, 149642990, 31342171, 115494903, 119891785, 115495614, 45430014, 31340671, 129270170, 77736236, 115496631, 78042582, 164448716, 4542…	1392	642	8351	1.36432	0.00621533	0.00124617	0.0405972
GOTERM_BP_2	GO:0033036~macromolecule localization	116	3.68371	0.00251809	56118297, 115497345, 118150773, 157427905, 77735738, 77736032, 118601793, 149642868, 116003906, 115497885, 62988285, 76253899, 115495040, 116003908, 126723220, 62751580, 115496759, 115496178, 115495554, 75812955, 115497943, 119880350, 77735362, 31341957, 78050048, 56797762, 118150833, 94966816, 115495610, 116004404, 194670748, 194670950, 194673234, 31340671, 27806324, 114052948, 194670174, 226533…	1392	542	8351	1.28398	0.382182	0.0771238	3.08763
GOTERM_BP_2	GO:0044237~cellular metabolic process	607	19.276	0.00290312	194671541, 56118297, 115495926, 115496569, 194679209, 77735738, 115497049, 139947655, 194671605, 139948633, 29135322, 194664638, 194672061, 115495048, 194666221, 194672069, 164451475, 194671543, 115496178, 115495746, 31340715, 78369379, 114052666, 115497131, 77736494, 119905564, 139949223, 41386724, 164448557, 194670146, 194670741, 47564071, 194670950, 57527700, 31340727, 148806929, 153792286, 11…	1392	3356	8351	1.08509	0.426101	0.0762639	3.55195
GOTERM_BP_2	GO:0009790~embryonic development	59	1.87361	0.00383967	31341510, 99028933, 114326219, 115497309, 194664831, 139947655, 119892995, 156121308, 77735740, 31341968, 73853771, 27807324, 115496813, 158519832, 30466259, 148747483, 42733595, 56710324, 115497077, 31343516, 115496263, 118601823, 157073907, 149642806, 116003816, 115495944, 115494903, 164420708, 115495614, 156718109, 194677162, 31340626, 139948513, 155371822, 117935048, 129270170, 78369473, 7740…	1392	249	8351	1.42152	0.520393	0.0877566	4.67281
GOTERM_BP_2	GO:0006807~nitrogen compound metabolic process	280	8.89171	0.00528067	194671541, 56118297, 194668708, 115495926, 84000252, 77735738, 147900390, 139947655, 31343525, 31342567, 194663642, 78369060, 115495048, 67010004, 194666221, 62460425, 118150965, 194665778, 31341616, 134085709, 118150961, 31340715, 194668997, 30466259, 114052666, 194668617, 149642914, 77736494, 27805856, 41386724, 164448557, 154152090, 156121310, 194670950, 45430014, 115495586, 153792286, 3134350…	1392	1471	8351	1.14194	0.636247	0.106282	6.37404
GOTERM_BP_2	GO:0043170~macromolecule metabolic process	518	16.4497	0.00547187	194671541, 56118297, 115496569, 194679209, 77735738, 139947655, 139948633, 29135322, 194664638, 115495048, 194666221, 75812937, 194672069, 164451475, 194671543, 194670686, 115495746, 78369379, 114052666, 77736494, 119905564, 139949223, 164448557, 47564071, 148806929, 31340727, 153792286, 114050736, 156121194, 66792933, 114051695, 77735716, 77404210, 156523143, 194670375, 84000108, 114051897, 1160…	1392	2854	8351	1.08887	0.64936	0.0994951	6.59766
GOTERM_BP_2	GO:0051093~negative regulation of developmental process	26	0.825659	0.00959524	99028933, 75832063, 115497309, 41386684, 194674267, 114052816, 119912528, 194665134, 126723073, 60592797, 118150781, 42733595, 119915708, 157074027, 194664942, 88319935, 82697378, 114053226, 116003816, 31340827, 115497487, 31342195, 164420708, 157427895, 119891785, 194670414, 115494927	1392	94	8351	1.65938	0.841427	0.15415	11.3022
GOTERM_BP_2	GO:0048518~positive regulation of biological process	152	4.82693	0.0114701	194664831, 31343043, 118150773, 139947655, 31343525, 31341968, 115496957, 194666221, 115496751, 77735576, 115497415, 115496813, 31341963, 115494991, 116003920, 194674343, 62751672, 47564069, 62751983, 194668997, 118150781, 148747149, 77735362, 139949223, 115495036, 164448557, 41386724, 116003816, 31342171, 47564073, 115494903, 119891785, 77736230, 194677162, 84370150, 126723186, 77735398, 8400013…	1392	767	8351	1.18891	0.889579	0.167749	13.3685
GOTERM_BP_2	GO:0051301~cell division	30	0.952683	0.0120573	115496587, 77735410, 47564039, 31341968, 194674267, 122692572, 27807324, 84370146, 125991899, 31343038, 31341963, 115497197, 62751672, 164519017, 77735422, 62460497, 30172565, 114051390, 114052291, 82697378, 114053226, 77736256, 164420790, 115496821, 115495610, 122692360, 149642850, 61656170, 164420708, 194670414	1392	115	8351	1.56503	0.901426	0.163247	14.0064
GOTERM_BP_2	GO:0009893~positive regulation of metabolic process	72	2.28644	0.0120865	31341510, 99028933, 114051673, 41386684, 76677886, 118150773, 115497971, 34850745, 31343525, 194666221, 114052816, 77735576, 115497415, 194674284, 60592797, 62460609, 158519832, 115494991, 114051062, 194667879, 194674343, 47564069, 118150781, 134085762, 148747149, 77735362, 41386724, 88319935, 164448557, 149642806, 84579852, 116003816, 31342171, 31340827, 115494903, 194676561, 84370150, 126723186…	1392	331	8351	1.30498	0.901981	0.152869	14.0381
GOTERM_BP_2	GO:0048522~positive regulation of cellular process	134	4.25532	0.0122628	194664831, 118150773, 139947655, 31343525, 194666221, 115496751, 77735576, 115497415, 115496813, 31341963, 115494991, 116003920, 194674343, 62751672, 47564069, 62751983, 194668997, 118150781, 148747149, 77735362, 139949223, 115495036, 164448557, 41386724, 116003816, 31342171, 47564073, 115494903, 119891785, 77736230, 194677162, 84370150, 126723186, 77735398, 84000132, 66792933, 77736236, 11793504…	1392	668	8351	1.20345	0.905266	0.145392	14.2287
GOTERM_BP_2	GO:0040008~regulation of growth	34	1.07971	0.0125146	31341510, 31343081, 75832063, 115496879, 114050758, 34850745, 164414729, 157427781, 31343249, 115496813, 115497885, 194664109, 27807036, 118151093, 60592797, 116003920, 139948314, 115497787, 31341832, 194677472, 118150781, 126723156, 148747149, 115495036, 119916843, 41386724, 88319935, 117935054, 194671150, 115494903, 194669445, 31341918, 164420708, 115495784	1392	135	8351	1.51093	0.909768	0.139581	14.5002
GOTERM_BP_2	GO:0048856~anatomical structure development	171	5.4303	0.0131498	115496891, 27806448, 56118297, 194664831, 118150773, 116003814, 164414729, 77736034, 139947655, 157427781, 31341611, 31340684, 31341968, 77735740, 156121308, 115496957, 31341767, 115496813, 125991899, 115496178, 116003920, 47564069, 62751983, 194677472, 194668997, 31341810, 118150781, 56710324, 75832098, 194678662, 116003816, 149642990, 31342171, 84000058, 31342070, 115495944, 31341759, 115494903…	1392	876	8351	1.17109	0.920203	0.138191	15.1818
GOTERM_BP_2	GO:0045184~establishment of protein localization	85	2.69927	0.0153612	114326219, 115496851, 115497345, 157427905, 118150773, 77736032, 119902988, 84000296, 115496303, 118601793, 115495464, 114052816, 149642868, 77736006, 112181316, 116003906, 115497885, 76253899, 62988285, 115495040, 116003908, 149642692, 62751580, 115496178, 115496759, 77735994, 116004306, 119331225, 115495554, 149642952, 115497633, 75812955, 77735852, 115497943, 149773546, 31341957, 78050048, 777…	1392	404	8351	1.26223	0.948013	0.151482	17.5161
GOTERM_BP_2	GO:0007275~multicellular organismal development	193	6.12893	0.0196916	27806448, 56118297, 116003814, 139947655, 31341611, 157427781, 77735740, 156121308, 115496957, 73853771, 31341767, 119890265, 115496813, 115496178, 116003920, 47564069, 194668997, 30466259, 194663635, 31343516, 75832098, 194678662, 116003816, 31342171, 31342070, 115495944, 31341759, 194677162, 84000132, 66792933, 117935048, 78369473, 194664652, 78042582, 31343249, 194664232, 31342448, 194669714, …	1392	1010	8351	1.1464	0.977599	0.18121	21.9169
GOTERM_BP_2	GO:0007389~pattern specification process	25	0.793903	0.0232966	31341510, 99028933, 194664831, 129270170, 119892995, 77735740, 194663719, 118150807, 126723073, 134085833, 115432046, 149642806, 82697378, 119902748, 116003816, 149642990, 147899459, 115497487, 115495944, 155372126, 115494903, 194669445, 119891785, 194670414, 115494927	1392	96	8351	1.56231	0.988917	0.201576	25.4146
GOTERM_BP_2	GO:0048869~cellular developmental process	123	3.906	0.0249664	115496891, 56118297, 118150773, 116003814, 164414729, 77736034, 139947655, 194669740, 157427781, 31341611, 31340684, 31341968, 115496957, 115496751, 125991899, 28372480, 115496178, 116003920, 62751983, 118150781, 77735362, 75832098, 194678662, 116003816, 149642990, 31342171, 84000058, 115494903, 82697350, 119891785, 194677162, 117935048, 84000314, 194664652, 115496399, 78042582, 31343249, 1160041…	1392	622	8351	1.18635	0.992006	0.205433	26.9853
GOTERM_BP_2	GO:0006928~cell motion	35	1.11146	0.0279521	194676561, 31341510, 99028933, 75832062, 164448730, 115496277, 155371822, 194664474, 194670710, 119892995, 73853756, 31343557, 27807324, 115497129, 115497435, 115496178, 116003920, 114051062, 194667879, 115432046, 62751672, 78042499, 62751428, 31342006, 117935054, 119902748, 75677537, 119901304, 31342171, 118151041, 164420790, 31342195, 194670414, 31342360, 115494927	1392	148	8351	1.41875	0.99555	0.21818	29.7184
GOTERM_BP_2	GO:0044238~primary metabolic process	639	20.2922	0.0307854	194671541, 56118297, 115495926, 115496569, 194679209, 77735738, 115497049, 139947655, 194671605, 139948633, 29135322, 194664638, 115495048, 194666221, 75812937, 194672069, 164451475, 194671543, 115496178, 194670686, 115495746, 31340715, 78369379, 114052666, 77736494, 119905564, 139949223, 41386724, 164448557, 194670146, 47564071, 194670950, 57527700, 31340727, 148806929, 153792286, 114050736, 156…	1392	3637	8351	1.05404	0.997452	0.228694	32.2246
GOTERM_BP_2	GO:0009058~biosynthetic process	270	8.57415	0.0355297	56118297, 194668708, 115496569, 115495926, 84000252, 147900390, 115497049, 139947655, 31343525, 31342567, 29135322, 194663642, 115495048, 194671024, 194666221, 62460425, 164451475, 194665778, 194671543, 31341616, 89191842, 70778727, 31340715, 194668997, 30466259, 115495698, 194668617, 148747149, 27805856, 31342069, 154152090, 156121310, 47564071, 194670950, 45430014, 134085733, 31343505, 84000132…	1392	1471	8351	1.10116	0.999002	0.250165	36.2379
GOTERM_BP_2	GO:0050793~regulation of developmental process	56	1.77834	0.0388907	99028933, 41386684, 115497309, 194664831, 164414729, 31340684, 194669708, 31343557, 119912528, 114052816, 27807324, 194669885, 115496813, 194665134, 60592797, 194664213, 156120724, 194667879, 118150781, 42733595, 134085762, 119915708, 148747149, 88319935, 116003816, 31342171, 31340827, 115494903, 164420708, 31341918, 119891785, 194677162, 75832063, 75832064, 157785606, 157744499, 147904941, 19467…	1392	263	8351	1.27741	0.999488	0.261443	38.9475
GOTERM_BP_2	GO:0048646~anatomical structure formation involved in morphogenesis	35	1.11146	0.0398005	194677162, 156718109, 41386684, 115497309, 194664831, 31340626, 116003828, 116003814, 117935048, 194677640, 84000314, 78369473, 77735740, 31343557, 77404251, 27807324, 115496813, 31340835, 115495658, 42733595, 115495314, 118151139, 117935054, 31341603, 116003816, 115496661, 115495944, 115497487, 50582554, 40789089, 115495920, 194669445, 31342195, 164420708, 119891785	1392	152	8351	1.38141	0.999572	0.257964	39.6625
GOTERM_BP_2	GO:0016192~vesicle-mediated transport	54	1.71483	0.0435382	115496891, 119909157, 115496851, 115495088, 41386684, 115497345, 115497381, 119902988, 77736032, 118601793, 73661171, 27807324, 112181316, 77736006, 115495040, 125991899, 27805956, 62751580, 84000248, 134085721, 31342333, 194664213, 149642952, 147902078, 114053142, 32880222, 77736150, 41386724, 194678662, 77735988, 115495610, 194673234, 75832062, 78369419, 115497677, 194664062, 118150809, 1644515…	1392	254	8351	1.27544	0.999797	0.270137	42.52
GOTERM_BP_2	GO:0009653~anatomical structure morphogenesis	85	2.69927	0.0494319	27806448, 31341510, 99028933, 56118297, 115497309, 41386684, 194664831, 116003814, 194677640, 119892995, 31341611, 77735740, 31341968, 31343557, 27807324, 31341767, 115496813, 31340835, 114050956, 116003920, 114051062, 156120724, 115495658, 62751983, 118150781, 42733595, 56710324, 118601823, 115496263, 157073907, 149642806, 115495314, 116003816, 149642990, 115495944, 40789089, 115494903, 82697350…	1392	425	8351	1.19986	0.999938	0.292357	46.774
GOTERM_BP_2	GO:0009892~negative regulation of metabolic process	53	1.68307	0.050618	41386684, 116004218, 194676310, 118150773, 139947655, 157427781, 114051601, 194671500, 119912528, 88319928, 194674284, 28372480, 156120724, 115495742, 30466259, 28849936, 42733595, 47564027, 114053142, 164448557, 194678662, 31340827, 62460617, 149944736, 115494903, 115495614, 45430014, 115497909, 77736236, 115495344, 73853756, 78042582, 45429976, 125991921, 82697318, 194667043, 126723073, 7077877…	1392	251	8351	1.26678	0.999951	0.289733	47.5942
GOTERM_BP_2	GO:0040012~regulation of locomotion	19	0.603366	0.0574081	99028933, 31341832, 41386684, 194678908, 125991957, 118150781, 194677158, 27806798, 122692292, 157427781, 155372122, 118601881, 62751896, 117935054, 119912528, 194669885, 149944706, 194670414, 115497435	1392	74	8351	1.54036	0.999988	0.313678	52.0706
GOTERM_BP_2	GO:0032879~regulation of localization	48	1.52429	0.0574327	194676561, 31341510, 99028933, 41386684, 75832062, 194678263, 31341280, 27806798, 114052948, 114053182, 194664652, 119890759, 157427781, 114051601, 31343557, 62751896, 115496957, 73661171, 114052816, 119912528, 194669885, 114053088, 194664232, 31341889, 149944706, 31341832, 164518981, 194678908, 125991957, 118150781, 28849936, 114051148, 194677158, 114053122, 122692292, 155372122, 118601881, 1179…	1392	226	8351	1.27418	0.999988	0.305406	52.0862
GOTERM_BP_2	GO:0051641~cellular localization	79	2.50873	0.0677162	157785626, 99028933, 115496851, 115495088, 115497345, 115497381, 157427905, 118150773, 119902988, 115496303, 118601793, 78045554, 114052816, 27807324, 116003906, 125991899, 115495040, 116003908, 126723220, 149642692, 62751580, 115496178, 118151075, 31342333, 77735994, 116004306, 194664213, 119331225, 115495554, 149642952, 115497633, 147902078, 77735852, 115497943, 31341957, 77736150, 194678662, 1…	1392	399	8351	1.18783	0.999998	0.341978	58.1981
GOTERM_BP_2	GO:0019827~stem cell maintenance	5	0.158781	0.069481	116003816, 118150781, 42733595, 157427895, 194670414	1392	10	8351	2.99964	0.999999	0.340848	59.1718
GOTERM_BP_2	GO:0048870~cell motility	28	0.889171	0.0811664	194676561, 31341510, 99028933, 75832062, 164448730, 155371822, 194670710, 119892995, 73853756, 31343557, 27807324, 115497129, 115496178, 115497435, 116003920, 194667879, 115432046, 78042499, 62751428, 31342006, 117935054, 119902748, 119901304, 118151041, 31342171, 31342195, 31342360, 194670414	1392	124	8351	1.35468	1	0.378448	65.111
GOTERM_BP_2	GO:0051674~localization of cell	28	0.889171	0.0811664	194676561, 31341510, 99028933, 75832062, 164448730, 155371822, 194670710, 119892995, 73853756, 31343557, 27807324, 115497129, 115496178, 115497435, 116003920, 194667879, 115432046, 78042499, 62751428, 31342006, 117935054, 119902748, 119901304, 118151041, 31342171, 31342195, 31342360, 194670414	1392	124	8351	1.35468	1	0.378448	65.111
GOTERM_BP_2	GO:0051716~cellular response to stimulus	63	2.00064	0.0924602	31342987, 154152068, 194664831, 156120712, 114050758, 84579858, 27806058, 77736034, 62460371, 129270104, 77735740, 67010004, 82697348, 47564105, 156120354, 77736008, 115497885, 194674284, 31343038, 60592797, 47564069, 77404218, 30466259, 114052666, 42733595, 32880224, 88319935, 41386724, 27807398, 77735846, 62460617, 118601765, 118151019, 31342759, 45430014, 118151205, 75832062, 31340626, 3134251…	1392	317	8351	1.19229	1	0.411066	70.0861
GOTERM_CC_2	GO:0005622~intracellular	1029	32.677	1.42201e-11	27806448, 56118297, 47564055, 115495926, 32189339, 115495180, 118601853, 77735738, 194676019, 194670153, 115497049, 75812939, 139948633, 73853771, 77735744, 75812937, 122692490, 76253899, 157279880, 115495746, 47564069, 115495742, 194677138, 75812955, 147900775, 78365249, 194679407, 114053142, 194676291, 194677961, 156523173, 156523177, 115495944, 114050874, 47564071, 77736384, 194677162, 1488069…	1431	5899	9186	1.11976	7.39444e-10	7.39444e-10	1.38157e-08
GOTERM_CC_2	GO:0043227~membrane-bounded organelle	691	21.9435	3.59553e-08	56118297, 47564055, 115496569, 32189339, 118601853, 194676019, 77735738, 115497049, 194670153, 139947655, 29135322, 115495048, 194666221, 77735744, 75812937, 194672067, 194666224, 122692490, 76253899, 115495040, 157279880, 115496178, 47564069, 115495742, 114052666, 75812955, 115497131, 77736494, 114053142, 77736298, 41386724, 164448557, 156523177, 194671539, 47564071, 194670749, 194677162, 148806…	1431	3834	9186	1.15695	1.86967e-06	9.34837e-07	3.49329e-05
GOTERM_CC_2	GO:0044424~intracellular part	902	28.644	7.39543e-08	27806448, 56118297, 115495926, 47564055, 32189339, 115495180, 118601853, 194676019, 77735738, 115497049, 194670153, 75812939, 73853771, 77735744, 75812937, 122692490, 76253899, 157279880, 47564069, 115495742, 194677138, 75812955, 78365249, 114053142, 156523177, 115495944, 47564071, 77736384, 194677162, 148806929, 115496683, 154707851, 194678366, 77735716, 114051695, 194670375, 84000108, 149773516…	1431	5207	9186	1.112	3.84561e-06	1.28187e-06	7.18513e-05
GOTERM_CC_2	GO:0043229~intracellular organelle	756	24.0076	3.22075e-05	27806448, 56118297, 47564055, 115496569, 32189339, 118601853, 194676019, 77735738, 194670153, 115497049, 139947655, 29135322, 115495048, 194670947, 73853771, 194666221, 77735744, 75812937, 194672067, 194666224, 122692490, 76253899, 115495040, 157279880, 194671543, 115496178, 47564069, 115495742, 114052666, 75812955, 115497131, 77736494, 78365249, 114053142, 77736298, 41386724, 164448557, 15652317…	1431	4401	9186	1.1027	0.00167341	0.000418616	0.0312873
GOTERM_CC_2	GO:0008287~protein serine/threonine phosphatase complex	10	0.317561	0.013309	134085748, 119900728, 115497099, 194674704, 156120534, 31341810, 114051010, 31342022, 149944742, 31342023	1431	26	9186	2.46896	0.501779	0.13007	12.2057
GOTERM_CC_2	GO:0044464~cell part	1398	44.395	0.0217095	27806448, 56118297, 194670699, 47564055, 115495926, 115497043, 32189339, 118601853, 115495180, 77735738, 194676019, 194670153, 115497049, 68533236, 75812939, 139948633, 194667455, 73853771, 75812937, 77735744, 122692490, 76253899, 157279880, 194680342, 115495746, 47564069, 115495742, 194677138, 75812955, 147900775, 78365249, 194679407, 114053142, 194677961, 194676291, 139949223, 194670142, 758320…	1431	8894	9186	1.00901	0.680606	0.173224	19.2042
GOTERM_CC_2	GO:0043233~organelle lumen	109	3.46142	0.0228186	116004218, 118150773, 77735922, 77735738, 114051010, 115497241, 62460371, 48675382, 31342567, 156151421, 77735576, 194666224, 118150965, 115497885, 28372480, 77736312, 31341963, 77736220, 115495554, 114052211, 194665287, 195539532, 115497737, 116004480, 115494903, 82697350, 116004238, 115496727, 31343505, 77736238, 157427929, 77736236, 78369317, 84000108, 149773516, 77735506, 122692438, 115497865…	1431	580	9186	1.20638	0.6989	0.157577	20.0897
GOTERM_CC_2	GO:0012505~endomembrane system	61	1.93712	0.0439887	157785626, 115496569, 115497345, 31341720, 157427905, 77736032, 129270104, 33695120, 29135322, 115497007, 112181316, 115495040, 115496759, 116004486, 116004306, 149642952, 77735852, 156718113, 149773546, 77735362, 194678662, 194670281, 45430028, 94966816, 194669872, 47564071, 194673234, 115496066, 117935048, 114051695, 194676562, 226533802, 115495344, 118150809, 134085421, 157073975, 78369565, 11…	1431	312	9186	1.25505	0.9036	0.253535	35.407
GOTERM_CC_2	GO:0031252~cell leading edge	13	0.412829	0.0601522	77736384, 194687389, 115496124, 77735842, 115497151, 31342567, 31341968, 75677537, 31342551, 115497487, 115495944, 27807036, 156120866	1431	48	9186	1.73856	0.960282	0.301233	45.2686
GOTERM_CC_2	GO:0000267~cell fraction	47	1.49254	0.0621173	27806448, 164452938, 119331237, 84000252, 31341280, 34850745, 31342518, 56118850, 114051695, 27806152, 119892995, 129270104, 118150809, 117935046, 118601793, 115495460, 115496957, 156120354, 115496813, 155372118, 118150961, 115496178, 118151075, 31342448, 45430050, 31342484, 31342333, 139948314, 61657915, 67010048, 77736102, 126723526, 77735540, 148540199, 84370042, 114053122, 77735362, 122692292…	1431	237	9186	1.27302	0.964378	0.283572	46.3703
GOTERM_CC_2	GO:0043234~protein complex	212	6.7323	0.0834007	27806448, 31343043, 77735738, 73853771, 194670947, 62460425, 194666224, 164451475, 115495040, 194666229, 31343038, 62751580, 70778727, 114052666, 194677138, 148747149, 41386724, 194665056, 45430014, 77736384, 31343505, 194668337, 77735716, 114051695, 194664652, 226533802, 84000108, 149773516, 115496028, 194663622, 77735506, 114051893, 31341883, 149944704, 31341889, 31342448, 31340737, 219522069, …	1431	1248	9186	1.09046	0.989202	0.33746	57.0909
GOTERM_MF_2	GO:0005515~protein binding	759	24.1029	1.65158e-10	194671607, 27806448, 56118297, 115496569, 32189339, 115495180, 77735738, 194670153, 194680494, 68533236, 154707871, 139947655, 157428055, 75812939, 194664357, 77735740, 115495048, 194669316, 73853771, 194666221, 164451475, 115495040, 115496178, 156120558, 194677278, 114053148, 148233797, 47564069, 115495742, 31340715, 78369379, 194677138, 78365249, 147900775, 194678060, 115497943, 84000100, 11405…	1691	4053	10675	1.1822	1.13959e-08	1.13959e-08	1.70421e-07
GOTERM_MF_2	GO:0043167~ion binding	464	14.7348	1.04572e-06	27806448, 115497043, 115495180, 118601853, 194676019, 115497049, 194670153, 139947655, 194679200, 194664357, 194670756, 115495048, 75812937, 73853772, 194678142, 194680342, 194670686, 114053148, 194678060, 194679407, 194677961, 194676291, 115496573, 41386724, 164448557, 194664626, 194670146, 114053340, 78369289, 156523179, 194670741, 194680345, 194678058, 194670950, 57527700, 194670749, 148806929…	1691	2439	10675	1.20097	7.21521e-05	3.60767e-05	0.00107904
GOTERM_MF_2	GO:0000166~nucleotide binding	315	10.0032	1.42618e-05	31342886, 114052485, 116004498, 115495926, 219804753, 77735738, 194671912, 194670153, 31343525, 75812939, 194664638, 194663642, 194670947, 77735744, 148234059, 77735600, 118150965, 156120880, 194665778, 194674543, 31343038, 84000264, 62751983, 31340715, 194677138, 75812955, 77736494, 147900775, 194664623, 139949223, 77736298, 156523173, 114053200, 194679605, 219521803, 116003816, 194670683, 11405…	1691	1615	10675	1.2313	0.000983589	0.00032797	0.0147153
GOTERM_MF_2	GO:0003676~nucleic acid binding	374	11.8768	2.472e-05	194671541, 56118297, 194668708, 77735738, 147900390, 115496403, 194670153, 139947655, 115495048, 78369060, 194674446, 67010004, 194666221, 194671024, 77735744, 119890265, 94966926, 194675165, 77735600, 194676923, 194675162, 164451475, 119907040, 157279880, 194675160, 31341616, 134085709, 194678142, 115494991, 70778727, 111120338, 47564069, 194668997, 115495742, 114052666, 30466259, 194668617, 777…	1691	1972	10675	1.19726	0.00170425	0.000426334	0.0255048
GOTERM_MF_2	GO:0016740~transferase activity	244	7.74849	0.000110179	31342885, 31343627, 115496569, 115495926, 219804753, 147900390, 194671605, 194664638, 29135322, 67010004, 115497415, 118150965, 194672069, 156120880, 31343038, 84000264, 116003924, 62751983, 115497131, 84000100, 119905564, 31343516, 139949223, 164448557, 94966955, 116003816, 219521803, 62751975, 47564071, 148806929, 115495586, 119902706, 31343505, 119905033, 115496425, 119891945, 117935048, 56118…	1691	1243	10675	1.2392	0.00757392	0.00151939	0.113631
GOTERM_MF_2	GO:0003700~transcription factor activity	101	3.20737	0.000261101	194668708, 116004218, 118150773, 139947655, 194666221, 155372030, 119890265, 194667830, 31341616, 31341963, 194672353, 194668997, 27805856, 194663635, 76668819, 119902494, 154152090, 156523177, 157427831, 194671539, 194675091, 115494903, 115495614, 194670749, 194677162, 66792933, 194674765, 149773516, 194677764, 194665212, 115432046, 194666357, 118151139, 117935054, 134085690, 157427895, 11549492…	1691	455	10675	1.40131	0.017857	0.00299855	0.269094
GOTERM_MF_2	GO:0001882~nucleoside binding	212	6.7323	0.000875924	31342886, 115495926, 219804753, 194670153, 75812939, 194664638, 194663642, 194670947, 118150965, 156120880, 194665778, 194674543, 31343038, 84000264, 31340715, 62751983, 194677138, 194664623, 139949223, 114053200, 116003816, 219521803, 194670683, 194680345, 194670950, 115495586, 148806929, 119896082, 194668337, 119905033, 77404210, 84000108, 41386698, 194664232, 194673188, 194674029, 149643086, 8…	1691	1099	10675	1.21776	0.0586735	0.00860069	0.900157
GOTERM_MF_2	GO:0003682~chromatin binding	19	0.603366	0.019266	114051673, 194676310, 157427957, 194677353, 32880224, 115496243, 30172565, 82697380, 194676067, 194678662, 149642806, 125991921, 194671500, 194667043, 194672067, 255003726, 115497487, 155372126, 194669114	1691	69	10675	1.73832	0.738762	0.154469	18.1874
GOTERM_MF_2	GO:0003702~RNA polymerase II transcription factor activity	17	0.539854	0.0556616	194674673, 194663513, 47564069, 83035114, 194670845, 77735922, 164448537, 139947655, 84000108, 118601757, 115497737, 125991921, 115495314, 77735506, 114051553, 118601765, 134085692	1691	67	10675	1.60176	0.980778	0.355368	44.6203
GOTERM_MF_2	GO:0016874~ligase activity	45	1.42903	0.0895967	31342886, 155371944, 84000252, 194678263, 194664792, 194666389, 164414729, 119911529, 115495276, 115495770, 84000320, 139948633, 115495460, 114052838, 149643034, 115496615, 194663642, 82697348, 115495504, 78045530, 31342561, 194665778, 114052447, 194669971, 115494991, 156523095, 115495746, 194670686, 89191837, 194687389, 126723236, 84000184, 30466259, 125991957, 147902078, 84000306, 115497729, 11…	1691	228	10675	1.24595	0.998461	0.476745	62.0382

## Sheet: 5END_3END_5kb_intersection
Category	Term	Count	%	PValue	Genes	List Total	Pop Hits	Pop Total	Fold Enrichment	Bonferroni	Benjamini	FDR
GOTERM_BP_2	GO:0048522~positive regulation of cellular process	18	9.83607	0.00018233	31340626, 83035114, 77735398, 148747149, 147904941, 84000042, 115496303, 88319935, 118151139, 117935054, 31343249, 115496821, 84000408, 115497487, 118601783, 115497129, 31342195, 118151075	82	668	8351	2.74423	0.0225355	0.0225355	0.210645
GOTERM_BP_2	GO:0048518~positive regulation of biological process	19	10.3825	0.000313464	31340626, 83035114, 77735398, 148747149, 147904941, 84000042, 115496303, 88319935, 118151139, 117935054, 31343249, 115496821, 84000408, 115497487, 118601783, 126723073, 115497129, 31342195, 118151075	82	767	8351	2.5228	0.0384312	0.0194039	0.361894
GOTERM_BP_2	GO:0009893~positive regulation of metabolic process	12	6.55738	0.000324248	84000042, 88319935, 118151139, 117935054, 83035114, 31340626, 77735398, 84000408, 115496821, 115497487, 148747149, 147904941	82	331	8351	3.69214	0.0397269	0.0134216	0.374322
GOTERM_BP_2	GO:0051094~positive regulation of developmental process	6	3.27869	0.00470021	88319935, 117935054, 31343249, 115497487, 148747149, 126723073	82	113	8351	5.40751	0.445069	0.136903	5.30244
GOTERM_BP_2	GO:0002520~immune system development	6	3.27869	0.00870848	88319935, 118151139, 117935054, 31343249, 31340626, 115497487	82	131	8351	4.66449	0.6649	0.19641	9.61998
GOTERM_BP_2	GO:0002682~regulation of immune system process	7	3.82514	0.00965111	115496303, 88319935, 117935054, 31343249, 115497487, 148747149, 115497129	82	188	8351	3.79197	0.702472	0.182939	10.6089
GOTERM_BP_2	GO:0009790~embryonic development	8	4.37158	0.0102689	157073907, 118151139, 117935054, 31340626, 115497487, 194669445, 115497077, 31342195	82	249	8351	3.27201	0.724799	0.168332	11.2516
GOTERM_BP_2	GO:0043170~macromolecule metabolic process	39	21.3115	0.0115773	116004238, 155372072, 115496727, 31340626, 77735398, 77736078, 194664506, 194666389, 116004126, 119911529, 147904941, 84000042, 194670408, 31342567, 33695120, 115495504, 77735824, 82697348, 78045530, 118151075, 194669628, 115495820, 83035114, 194670845, 114052473, 115495698, 148747149, 115497077, 116004072, 88319935, 157279904, 117935054, 114052135, 62460617, 84000408, 134085865, 115497487, 19466…	82	2854	8351	1.39167	0.766742	0.166358	12.5989
GOTERM_BP_2	GO:0050793~regulation of developmental process	8	4.37158	0.0135838	88319935, 117935054, 31343249, 115497487, 148747149, 126723073, 31342195, 147904941	82	263	8351	3.09784	0.819063	0.173005	14.6288
GOTERM_BP_2	GO:0048646~anatomical structure formation involved in morphogenesis	6	3.27869	0.0158274	118151139, 117935054, 31340626, 115497487, 194669445, 31342195	82	152	8351	4.02006	0.863885	0.180799	16.8475
GOTERM_BP_2	GO:0065008~regulation of biological quality	13	7.10383	0.0185138	31340626, 148747149, 119911529, 115496303, 88319935, 118151139, 117935054, 82697348, 31343249, 115497487, 194669445, 119908644, 115497129	82	634	8351	2.08823	0.903278	0.191323	19.4347
GOTERM_BP_2	GO:0051239~regulation of multicellular organismal process	9	4.91803	0.0329278	88319935, 117935054, 31343249, 31340626, 115497487, 148747149, 126723073, 194669445, 147904941	82	386	8351	2.37454	0.984782	0.294446	32.1039
GOTERM_BP_2	GO:0040008~regulation of growth	5	2.73224	0.0418262	88319935, 117935054, 31343249, 148747149, 194669445	82	135	8351	3.77191	0.995208	0.336899	38.9874
GOTERM_BP_2	GO:0019222~regulation of metabolic process	23	12.5683	0.0419639	115495822, 31341853, 155372072, 83035114, 31340626, 77735398, 148747149, 147904941, 116004072, 84000042, 31342567, 88319935, 118151139, 82697348, 117935054, 115495504, 31343249, 115496821, 84000408, 62460617, 115497487, 126723073, 194679461	82	1574	8351	1.48815	0.995293	0.318028	39.0887
GOTERM_BP_2	GO:0065009~regulation of molecular function	8	4.37158	0.0450834	116004072, 31341853, 155372072, 117935054, 83035114, 31343249, 156120644, 115496821	82	338	8351	2.41045	0.996869	0.31916	41.3432
GOTERM_BP_2	GO:0009653~anatomical structure morphogenesis	9	4.91803	0.0530037	157073907, 115497717, 118151139, 117935054, 31340626, 115497487, 126723073, 194669445, 31342195	82	425	8351	2.15664	0.998895	0.346537	46.7293
GOTERM_BP_2	GO:0007275~multicellular organismal development	16	8.74317	0.0596237	115497717, 31340626, 31341810, 194666262, 115497077, 157073907, 84000042, 88319935, 61316453, 118151139, 117935054, 31343249, 115497487, 126723073, 194669445, 31342195	82	1010	8351	1.61333	0.99954	0.363661	50.8801
GOTERM_BP_2	GO:0009058~biosynthetic process	21	11.4754	0.0668767	155372072, 31340715, 83035114, 31340626, 77735398, 77736078, 194670845, 115495698, 148747149, 147904941, 119911529, 84000042, 31342567, 33695120, 88319935, 117935054, 78045530, 84000408, 62460617, 115497487, 118151075	82	1471	8351	1.45389	0.999825	0.381637	55.0871
GOTERM_BP_2	GO:0044238~primary metabolic process	43	23.4973	0.0810229	116004238, 155372072, 115496727, 31340626, 77735398, 77736078, 194664506, 194666389, 116004126, 119911529, 147904941, 115496401, 194670408, 84000042, 31342567, 33695120, 77735824, 115495504, 82697348, 78045530, 118151075, 194669628, 115495820, 83035114, 31340715, 194670845, 114052473, 115495698, 75832059, 148747149, 115497077, 194664457, 116004072, 88319935, 157279904, 117935054, 114052135, 62460…	82	3637	8351	1.20406	0.999974	0.426434	62.3598
GOTERM_BP_2	GO:0044237~cellular metabolic process	40	21.8579	0.0885157	116004238, 155372072, 115496727, 31340626, 77735398, 77736078, 194664506, 194666389, 116004126, 119911529, 147904941, 115496401, 84000042, 194670408, 31342567, 33695120, 115495504, 82697348, 78045530, 118151075, 194669628, 115495820, 83035114, 31340715, 194670845, 114052473, 115495698, 75832059, 148747149, 115497077, 116004072, 88319935, 157279904, 117935054, 114052135, 62460617, 84000408, 134085…	82	3356	8351	1.21384	0.999991	0.439685	65.7599
GOTERM_BP_2	GO:0048519~negative regulation of biological process	11	6.01093	0.0908714	88319935, 117935054, 31343249, 78042499, 62460617, 115497487, 148747149, 126723073, 194669445, 31342195, 122692292	82	642	8351	1.74495	0.999993	0.432818	66.7694
GOTERM_BP_2	GO:0070271~protein complex biogenesis	5	2.73224	0.0970878	116004072, 31342567, 83035114, 194670845, 157427905	82	180	8351	2.82893	0.999997	0.44026	69.3041
GOTERM_BP_2	GO:0022402~cell cycle process	5	2.73224	0.098584	114052473, 115497487, 148747149, 31342195, 194673174	82	181	8351	2.8133	0.999998	0.431109	69.8872
GOTERM_CC_2	GO:0043227~membrane-bounded organelle	49	26.776	0.00418747	155372072, 77736078, 157427905, 115496303, 31342567, 33695120, 114052281, 77735824, 82697348, 31343556, 114050958, 83035084, 118151075, 194670845, 115495698, 31341810, 75832059, 115497077, 88319935, 157279904, 94966816, 62460617, 116004238, 115496727, 31340626, 77735398, 164448712, 78369419, 147904941, 84000042, 226533802, 115495496, 219804561, 134085421, 115497129, 115495822, 83035114, 114052473…	86	3834	9186	1.36512	0.114579	0.114579	3.48106
GOTERM_CC_2	GO:0043229~intracellular organelle	50	27.3224	0.0448882	155372072, 77736078, 157427905, 115496303, 31342567, 33695120, 114052281, 77735824, 82697348, 31343556, 114050958, 83035084, 118151075, 31342484, 194670845, 115495698, 31341810, 75832059, 115497077, 88319935, 157279904, 94966816, 62460617, 116004238, 115496727, 31340626, 77735398, 164448712, 78369419, 147904941, 84000042, 194670408, 226533802, 115495496, 219804561, 134085421, 115495822, 83035114,…	86	4401	9186	1.21352	0.73602	0.48621	32.1439
GOTERM_CC_2	GO:0005622~intracellular	63	34.4262	0.0557994	155372072, 77736078, 157427905, 119890919, 115496401, 115496303, 134085748, 33695120, 31342567, 114052281, 31343556, 77735824, 82697348, 114050958, 83035084, 194675162, 194675160, 118151075, 31342484, 78042499, 194670845, 115495698, 31341810, 75832059, 115497077, 116004072, 88319935, 157279904, 94966816, 62460617, 116004238, 115496727, 31340626, 77735398, 194666389, 156523083, 164448712, 78369419…	86	5899	9186	1.14075	0.810825	0.425944	38.4176
GOTERM_CC_2	GO:0043234~protein complex	18	9.83607	0.0629637	155372072, 78042499, 31340626, 83035114, 194670845, 157427905, 31341810, 148747149, 31343541, 122692292, 134085748, 226533802, 59958365, 115496821, 115497487, 119908644, 31342195, 118151075	86	1248	9186	1.54059	0.848317	0.375929	42.2533
GOTERM_CC_2	GO:0044422~organelle part	24	13.1148	0.0720202	116004238, 31342484, 115496727, 31340626, 83035114, 194670845, 157427905, 31341810, 115495698, 75832059, 115497077, 78369419, 31342567, 33695120, 226533802, 115495496, 134085421, 82697348, 219521834, 114050958, 94966816, 115497487, 115497129, 118151075	86	1841	9186	1.39247	0.88555	0.351778	46.7998
GOTERM_CC_2	GO:0044424~intracellular part	56	30.6011	0.0814428	155372072, 77736078, 157427905, 115496401, 115496303, 134085748, 33695120, 31342567, 114052281, 31343556, 77735824, 82697348, 114050958, 83035084, 118151075, 31342484, 78042499, 194670845, 115495698, 31341810, 75832059, 115497077, 116004072, 88319935, 157279904, 94966816, 62460617, 116004238, 115496727, 31340626, 77735398, 164448712, 78369419, 119911529, 147904941, 84000042, 194670408, 226533802,…	86	5207	9186	1.14876	0.914871	0.336746	51.1922
GOTERM_CC_2	GO:0043233~organelle lumen	10	5.46448	0.0868495	116004238, 31342567, 115496727, 83035114, 219521834, 31340626, 194670845, 75832059, 115497487, 115497077	86	580	9186	1.84162	0.928265	0.313671	53.5654
GOTERM_MF_2	GO:0005515~protein binding	55	30.0546	0.00142103	155372072, 116003948, 77736078, 157427905, 194667746, 116004126, 119890919, 157428055, 115496303, 31342567, 77735824, 82697348, 114050958, 83035084, 118151075, 31342484, 31341853, 122692520, 31340715, 78042499, 31341810, 148747149, 115497077, 116004072, 88319935, 157428009, 194667365, 94966816, 62460617, 31340626, 194666389, 31343541, 164448712, 78369419, 119911529, 147904941, 84000042, 115495496…	103	4053	10675	1.40643	0.0431258	0.0431258	1.21422
GOTERM_MF_2	GO:0003700~transcription factor activity	9	4.91803	0.0692638	115495822, 84000042, 88319935, 118151139, 117935054, 31340626, 84000408, 115497487, 147904941	103	455	10675	2.05004	0.89195	0.67129	46.0248

## Sheet: 5END_control_1
Category	Term	Count	%	PValue	Genes	List Total	Pop Hits	Pop Total	Fold Enrichment	Bonferroni	Benjamini	FDR
GOTERM_BP_2	GO:0006323~DNA packaging	8	1.11111	0.0675092	194667565, 119915567, 119331191, 114053026, 194665134, 194670153, 61835421, 194677418	310	97	8351	2.22175	0.999977	0.999977	56.7223
GOTERM_BP_2	GO:0065009~regulation of molecular function	19	2.63889	0.0759478	41386771, 61657915, 62752036, 115432054, 154152098, 149643012, 156718123, 114053182, 115495584, 157168344, 73853768, 194664073, 194680539, 77735448, 145279648, 31982400, 77736362, 114052724, 150247056	310	338	8351	1.51431	0.999994	0.997624	61.1889
GOTERM_BP_2	GO:0032879~regulation of localization	14	1.94444	0.0761141	41386771, 165973969, 116003826, 154152098, 156718123, 84000294, 78365304, 114053182, 115495346, 31341603, 27806080, 145279648, 115494965, 31340827	310	226	8351	1.66877	0.999995	0.982359	61.2725
GOTERM_BP_2	GO:0051707~response to other organism	9	1.25	0.0793568	194667158, 41386771, 78369237, 34147166, 194669291, 145279648, 116003826, 156718123, 166796111	310	121	8351	2.00371	0.999997	0.957685	62.8702
GOTERM_BP_2	GO:0055085~transmembrane transport	21	2.91667	0.0845099	77736088, 165973969, 194666413, 116003922, 76625678, 42733597, 194674982, 119890890, 119895986, 155371848, 94966768, 118601769, 31341431, 84000050, 115496923, 31342674, 115495858, 194679927, 194679918, 194675659, 31342178	310	389	8351	1.45427	0.999999	0.932919	65.2854
GOTERM_BP_2	GO:0009607~response to biotic stimulus	11	1.52778	0.0879784	194667158, 41386771, 78369237, 165973969, 34147166, 194669291, 145279648, 116003826, 194671764, 156718123, 166796111	310	166	8351	1.7851	0.999999	0.904472	66.829
GOTERM_BP_2	GO:0008219~cell death	13	1.80556	0.0941927	194667158, 115432056, 115496877, 115495396, 50872144, 66792767, 164452920, 156718123, 155371878, 115496923, 145279648, 47681477, 114052724	310	212	8351	1.6519	1	0.88494	69.4382
GOTERM_CC_2	GO:0032993~protein-DNA complex	7	0.972222	0.0481988	194667565, 119915567, 119331191, 194665134, 194670153, 61835421, 194677418	343	71	9186	2.64041	0.831087	0.831087	35.6353
GOTERM_MF_2	GO:0016563~transcription activator activity	9	1.25	0.0596667	114051062, 77736090, 194663513, 118601779, 147902867, 94966918, 148232125, 157168344, 194672689	413	109	10675	2.13419	0.953858	0.953858	44.7075

## Sheet: 5END_control_2
Category	Term	Count	%	PValue	Genes	List Total	Pop Hits	Pop Total	Fold Enrichment	Bonferroni	Benjamini	FDR
GOTERM_BP_2	GO:0022607~cellular component assembly	22	3.03867	0.0267084	84370162, 194665821, 194664213, 115497515, 119920034, 194675566, 157427905, 31343564, 42733595, 149642770, 115495852, 148229897, 168804007, 194665556, 157428085, 118601873, 194672960, 73853752, 194664510, 115494965, 115497129, 119905116	302	371	8351	1.63976	0.979724	0.979724	27.4573
GOTERM_BP_2	GO:0051301~cell division	9	1.24309	0.0555089	155371930, 148225032, 164519017, 164414731, 82697328, 84000316, 115494965, 115496821, 27805840	302	115	8351	2.16409	0.999732	0.983623	49.1941
GOTERM_BP_2	GO:0006996~organelle organization	30	4.14365	0.064885	155372198, 194675566, 84000316, 82697328, 31343564, 27805840, 115495852, 116003998, 118601873, 73853752, 83035086, 115497129, 119902710, 84370162, 155371930, 123959753, 119920034, 194674936, 149642770, 31342852, 168804007, 194665556, 164414434, 148225032, 157428085, 194672960, 194664510, 164414731, 115494965, 119905116	302	603	8351	1.37574	0.999936	0.96005	54.8624
GOTERM_CC_2	GO:0005622~intracellular	245	33.8398	0.00548079	77735888, 165973965, 116003912, 116004290, 31340703, 114053132, 114052672, 157954052, 149642726, 149642728, 115496957, 115495428, 194675160, 27819621, 119894870, 116004280, 194675577, 119921439, 119920034, 77736599, 115495938, 31341497, 115496575, 194664349, 77736298, 62945414, 194672692, 156523177, 77736587, 114052467, 114053112, 194677266, 194675566, 156121018, 115495852, 115495582, 75812915, 6…	346	5899	9186	1.10265	0.197348	0.197348	4.90386
GOTERM_CC_2	GO:0044424~intracellular part	212	29.2818	0.0485283	77735888, 165973965, 116003912, 116004290, 31340703, 114053132, 114052672, 149642726, 149642728, 115496957, 115495428, 27819621, 119894870, 116004280, 119921439, 119920034, 77736599, 115495938, 31341497, 115496575, 194664349, 77736298, 62945414, 156523177, 77736587, 114052467, 114053112, 194675566, 156121018, 115495852, 115495582, 75812915, 62460549, 115496295, 78369467, 114052756, 194663520, 113…	346	5207	9186	1.08093	0.863279	0.630242	36.5629
GOTERM_CC_2	GO:0043228~non-membrane-bounded organelle	53	7.32044	0.0841389	114051348, 114051200, 110347587, 194672255, 194672593, 194664509, 149642728, 194678005, 115496957, 118601809, 119902710, 119894870, 78369407, 77735994, 114051525, 158819090, 119920034, 119927451, 90093346, 51491832, 78369455, 164414434, 194672960, 115496327, 194664510, 148356275, 77735906, 194663997, 83035070, 156523089, 114053112, 194675566, 27805840, 115495582, 134085929, 75812915, 118601873, 7…	346	1148	9186	1.2257	0.970271	0.690214	55.2516
GOTERM_MF_2	GO:0003735~structural constituent of ribosome	12	1.65746	0.0527106	78369407, 194663997, 194669556, 119927451, 194672593, 194663690, 90093346, 194664509, 51491832, 194678005, 122692438, 31342776, 194674803	396	171	10675	1.89172	0.929587	0.929587	40.5001

## Sheet: 5END_control_3
Category	Term	Count	%	PValue	Genes	List Total	Pop Hits	Pop Total	Fold Enrichment	Bonferroni	Benjamini	FDR
GOTERM_BP_2	GO:0045926~negative regulation of growth	5	0.693481	0.0542598	116003920, 31342724, 114051024, 114051342, 84000294	326	37	8351	3.4617	0.99974	0.99974	48.5545
GOTERM_BP_2	GO:0040008~regulation of growth	10	1.38696	0.0801526	116003920, 42733593, 31342724, 114051024, 114051342, 156120998, 134085684, 146134906, 27807036, 84000294	326	135	8351	1.89752	0.999996	0.997935	63.0416
GOTERM_BP_2	GO:0007049~cell cycle	16	2.21914	0.0845107	116003920, 118151357, 157074009, 114051024, 77736238, 194677158, 62751568, 115496028, 122692306, 148233228, 194676759, 149642828, 84370146, 146134906, 194666353, 115496833	326	261	8351	1.57036	0.999998	0.98717	65.0747
GOTERM_BP_2	GO:0009058~biosynthetic process	68	9.43135	0.0865261	194667227, 194664493, 32880215, 115495834, 114052011, 114051300, 116004028, 31342567, 116004254, 194673492, 77735576, 77736456, 134085684, 114326211, 116004414, 157785596, 115496052, 77736126, 148236256, 77735914, 194673125, 194679714, 67972412, 194677631, 62460479, 149944686, 115497071, 154152090, 116003818, 31343567, 157074115, 194680271, 78042553, 157279840, 76676301, 194674891, 156121110, 139…	326	1471	8351	1.18418	0.999998	0.964864	65.9798
GOTERM_CC_2	GO:0044424~intracellular part	214	29.681	0.0867513	75832118, 115497149, 76613957, 115497699, 116004290, 114050716, 115495834, 31342567, 114053330, 194677802, 31341768, 118150961, 114050864, 194674055, 114052562, 116003920, 27806520, 62751568, 114052495, 194675986, 154152090, 155372244, 115495032, 76676301, 78369671, 194668333, 156121016, 83523773, 119916750, 194667608, 31342724, 115496028, 156523141, 109715822, 194665216, 164451497, 155372116, 11…	354	5207	9186	1.06647	0.965183	0.965183	55.7286
GOTERM_CC_2	GO:0005622~intracellular	240	33.2871	0.0898233	75832118, 115497149, 76613957, 115497699, 116004290, 194669747, 114050716, 115495834, 194680038, 31342567, 119922697, 114053330, 194677802, 31341768, 118150961, 114050864, 194674055, 114052562, 116003920, 27806520, 62751568, 114052495, 194675986, 154152090, 155372244, 115495032, 76676301, 194673664, 78369671, 194668333, 156121016, 83523773, 119916750, 156718131, 194667608, 31342724, 115496028, 15…	354	5899	9186	1.05574	0.969264	0.824682	57.048
GOTERM_MF_2	GO:0003676~nucleic acid binding	95	13.1761	0.00745683	115497149, 156120838, 76613957, 194666363, 119906684, 76677886, 32880215, 118151325, 194679670, 157428017, 149944692, 194677013, 194676058, 194677802, 116004254, 119907681, 77735576, 194668124, 116004414, 156120848, 31342422, 194674055, 114052562, 31340753, 126723253, 194674058, 194667112, 114051973, 119894834, 67972412, 194679714, 115497077, 156121160, 115497071, 154152090, 77736366, 31343567, 1…	404	1972	10675	1.27293	0.30702	0.30702	6.92492
GOTERM_MF_2	GO:0008135~translation factor activity, nucleic acid binding	7	0.970874	0.0454474	115497071, 156121256, 31342599, 114052231, 115495752, 194679714, 149642736	404	69	10675	2.68062	0.897625	0.680039	35.9791

## Sheet: 5END_control_4
Category	Term	Count	%	PValue	Genes	List Total	Pop Hits	Pop Total	Fold Enrichment	Bonferroni	Benjamini	FDR
GOTERM_BP_2	GO:0048519~negative regulation of biological process	38	5.27046	0.00814645	194678838, 75832063, 114052768, 194664831, 122692356, 119892215, 156121294, 88319930, 76608893, 119908183, 134085338, 114051220, 77736563, 119892995, 125630684, 31342724, 115495348, 31343249, 28372480, 31341042, 150247059, 194672366, 194667139, 115749594, 115496124, 115496963, 61888859, 114052962, 125991931, 115496289, 125991935, 41386781, 115497509, 31343161, 157427895, 118150955, 119896243, 313…	322	642	8351	1.53508	0.704413	0.704413	9.29589
GOTERM_BP_2	GO:0048856~anatomical structure development	47	6.51872	0.0170075	75832063, 114052768, 62460571, 194664831, 122692356, 119892215, 62460465, 88319930, 194671140, 149642748, 148229897, 119892995, 194674253, 119928034, 115496399, 198282062, 31340684, 31342724, 147899034, 31343249, 118404311, 115494951, 134085833, 27805956, 78045494, 31341042, 150247059, 194672366, 31342998, 156121104, 115749594, 47564069, 194669712, 31342464, 147900661, 31343095, 106880506, 758129…	322	876	8351	1.39148	0.922378	0.721394	18.5033
GOTERM_BP_2	GO:0007610~behavior	13	1.80305	0.0271925	88319930, 31342545, 93205065, 31342064, 114052962, 125630684, 139949207, 125991754, 31342385, 31342724, 31342221, 78045494, 115495458	322	167	8351	2.01888	0.983556	0.745705	28.0241
GOTERM_BP_2	GO:0007389~pattern specification process	9	1.24827	0.0309879	156120542, 194664831, 122692356, 88319930, 147900661, 134085833, 84000304, 149642748, 119892995	322	96	8351	2.43139	0.990816	0.690427	31.3031
GOTERM_BP_2	GO:0048523~negative regulation of cellular process	32	4.43828	0.0314977	194678838, 75832063, 122692356, 156121294, 119892215, 88319930, 76608893, 134085338, 119908183, 114051220, 77736563, 119892995, 31342724, 115495348, 31343249, 28372480, 31341042, 150247059, 194672366, 194667139, 115749594, 115496124, 115496963, 61888859, 114052962, 125991931, 125991935, 41386781, 31343161, 157427895, 118150955, 31341918	322	571	8351	1.45344	0.991508	0.614699	31.733
GOTERM_BP_2	GO:0048646~anatomical structure formation involved in morphogenesis	12	1.66436	0.0321408	31342998, 115749594, 139949207, 194664831, 125991935, 88319930, 62460465, 194671140, 150247059, 31341042, 31342479, 75812931	322	152	8351	2.04748	0.992308	0.555707	32.2717
GOTERM_BP_2	GO:0048869~cellular developmental process	34	4.71567	0.0359278	75832063, 62460571, 122692356, 119888589, 62460465, 88319930, 194671140, 149642748, 119928034, 31340684, 115496399, 147899034, 31343249, 118404311, 116004182, 115494951, 28372480, 150247059, 31342998, 115749594, 194665362, 194669712, 31342464, 106880506, 75812931, 114052962, 119915977, 125991931, 139949207, 41386781, 115494963, 157427895, 31342479, 78369203	322	622	8351	1.41766	0.995711	0.541055	35.366
GOTERM_BP_2	GO:0007275~multicellular organismal development	50	6.93481	0.0488448	114052768, 62460571, 194664831, 122692356, 119892215, 62460465, 88319930, 194674253, 119892995, 31340684, 118404311, 115494951, 27805956, 150247059, 31341042, 31342998, 47564069, 31343095, 114052962, 125991931, 125991935, 119331179, 78369203, 75832063, 194671140, 149642748, 148229897, 198282062, 115496399, 31342724, 147899034, 31343249, 134085833, 78045494, 194672366, 194667139, 156121104, 194665…	322	1010	8351	1.2839	0.999425	0.606511	44.9717
GOTERM_BP_2	GO:0016192~vesicle-mediated transport	16	2.21914	0.0648116	119909157, 115495700, 75832082, 119908183, 78369467, 31342724, 114053330, 126723232, 31343014, 41386781, 119920349, 27805956, 157428107, 119910238, 77735968, 157074107	322	254	8351	1.63369	0.999954	0.670224	55.0335
GOTERM_BP_2	GO:0051241~negative regulation of multicellular organismal process	7	0.970874	0.071392	75832063, 125630684, 115496289, 194664831, 41386781, 119896243, 31341042	322	76	8351	2.38873	0.999984	0.668332	58.6657
GOTERM_BP_2	GO:0003008~system process	20	2.77393	0.0756714	31442874, 114051993, 194664831, 119892215, 88319930, 119892975, 31342545, 47564037, 31342064, 114052962, 125630684, 31342724, 125991754, 194680007, 41386781, 118404311, 31341042, 78045494, 48675837, 115495458	322	347	8351	1.4948	0.999992	0.655568	60.8815
GOTERM_BP_2	GO:0051128~regulation of cellular component organization	11	1.52566	0.0803166	194672366, 61888859, 115496489, 31342724, 115495348, 115496279, 115496124, 115495700, 115496963, 31341963, 114051220	322	157	8351	1.81709	0.999996	0.646402	63.163
GOTERM_BP_2	GO:0051129~negative regulation of cellular component organization	5	0.693481	0.0933004	61888859, 115495348, 115496124, 115496963, 114051220	322	45	8351	2.88164	1	0.674564	68.9093
GOTERM_BP_2	GO:0009653~anatomical structure morphogenesis	23	3.19001	0.094314	31342998, 114052768, 115749594, 194664831, 122692356, 119892215, 88319930, 62460465, 194671140, 147900661, 31343095, 75812931, 119892995, 119928034, 114052962, 119915977, 139949207, 125991935, 134085833, 150247059, 31341042, 157427895, 31342479	322	425	8351	1.40353	1	0.651567	69.3213
GOTERM_CC_2	GO:0044422~organelle part	86	11.9279	0.0310609	62177147, 154707877, 84000254, 194676623, 114051200, 62460571, 115496279, 75832112, 194676112, 62460465, 194676114, 194664005, 125630648, 114052976, 194672875, 114053330, 134085907, 116004454, 194678140, 115497885, 106880502, 119915757, 28372480, 150247059, 157074107, 84370166, 114051388, 31341963, 115497989, 155371950, 165973955, 115496124, 126723402, 194668758, 125991931, 114052291, 119910877, …	353	1841	9186	1.21562	0.716952	0.716952	25.0751
GOTERM_CC_2	GO:0043228~non-membrane-bounded organelle	57	7.90569	0.0321619	84000254, 194676623, 114051200, 154707877, 62460571, 62460465, 194676112, 194676114, 194664005, 78369349, 194672875, 118151331, 116004454, 115497885, 194670096, 119915757, 84370166, 150247059, 31341042, 31341963, 114051388, 194668204, 155371950, 115496124, 126723402, 114052291, 77735814, 164448699, 118151361, 194668586, 115496014, 78369203, 194671046, 194671622, 115496399, 84000108, 194677823, 11…	353	1148	9186	1.29207	0.729537	0.479939	25.8505
GOTERM_CC_2	GO:0044446~intracellular organelle part	85	11.7892	0.0364167	62177147, 154707877, 84000254, 194676623, 114051200, 62460571, 115496279, 75832112, 194676112, 62460465, 194676114, 194664005, 125630648, 114052976, 194672875, 114053330, 134085907, 116004454, 194678140, 115497885, 106880502, 119915757, 28372480, 150247059, 157074107, 84370166, 114051388, 31341963, 115497989, 155371950, 165973955, 126723402, 194668758, 125991931, 114052291, 119910877, 31343014, 1…	353	1830	9186	1.2087	0.773238	0.390196	28.7799
GOTERM_CC_2	GO:0044424~intracellular part	216	29.9584	0.049804	84000254, 154707877, 114052768, 62460571, 115495926, 75832112, 119892215, 75832082, 115497049, 122692398, 78369295, 114052976, 114053330, 155371882, 194678140, 78369291, 194668204, 158519872, 47564069, 115495936, 165973955, 115496415, 75812955, 31343512, 194680020, 84000102, 114052962, 114052291, 114052760, 194668586, 115496014, 31342479, 77736587, 149643094, 31342245, 149643090, 156121294, 21952…	353	5207	9186	1.07949	0.870423	0.400027	37.3369
GOTERM_CC_2	GO:0030529~ribonucleoprotein complex	20	2.77393	0.0759586	194668204, 115497989, 115496727, 122692548, 149643080, 194671046, 78369357, 194676114, 194671622, 218931173, 125630648, 119889260, 77735814, 118151331, 164448699, 194680385, 115497509, 194668586, 194670096, 114052129	353	348	9186	1.49556	0.957571	0.468465	51.4589
GOTERM_CC_2	GO:0043229~intracellular organelle	182	25.2427	0.0985639	154707877, 194676623, 194668781, 84000254, 62460571, 75832112, 119892215, 119907544, 194675471, 75832082, 76608893, 115497049, 122692398, 83035058, 78369295, 114052976, 194672875, 118151331, 114053330, 134085907, 155371882, 194678140, 115495620, 115497885, 119915757, 28372480, 78369291, 84370166, 31341042, 31341963, 115494911, 194668204, 158519872, 155371950, 47564069, 115495936, 165973955, 75812…	353	4401	9186	1.07615	0.984246	0.499313	61.3011
GOTERM_MF_2	GO:0005515~protein binding	181	25.104	0.00132488	194668781, 114052768, 62460571, 194671552, 194664831, 119892215, 115495234, 194669285, 75832082, 119922697, 125630684, 114052976, 134085686, 125991754, 194669004, 115496611, 134085907, 194671408, 119915757, 28372480, 78369291, 31341042, 31341963, 47564069, 110347590, 114052962, 194667467, 31342385, 219521803, 114052760, 194668586, 31340861, 194676404, 31342479, 114051613, 194672049, 31342245, 156…	398	4053	10675	1.19781	0.0641384	0.0641384	1.26877

## Sheet: 5END_control_5
Category	Term	Count	%	PValue	Genes	List Total	Pop Hits	Pop Total	Fold Enrichment	Bonferroni	Benjamini	FDR
GOTERM_BP_2	GO:0051234~establishment of localization	69	9.57004	0.0696515	157074055, 209447035, 194667312, 31341725, 194666596, 148226663, 194678436, 84000018, 94966920, 194672838, 119911080, 118150827, 87196502, 31342441, 114052626, 122692310, 194671632, 62751840, 156139069, 139948502, 115495700, 75812955, 118151117, 115494983, 119893163, 157428043, 114052297, 194665958, 194668547, 164448603, 194672100, 154707857, 77735906, 148229406, 194665455, 114051132, 194669561, …	298	1617	8351	1.19581	0.999965	0.999965	57.4275
GOTERM_BP_2	GO:0006810~transport	68	9.43135	0.0824589	157074055, 209447035, 194667312, 31341725, 194666596, 148226663, 194678436, 84000018, 94966920, 194672838, 119911080, 118150827, 31342441, 114052626, 122692310, 194671632, 62751840, 156139069, 139948502, 115495700, 75812955, 118151117, 115494983, 119893163, 157428043, 114052297, 194665958, 194668547, 164448603, 194672100, 154707857, 77735906, 148229406, 194665455, 114051132, 194669561, 122692574,…	298	1607	8351	1.18581	0.999995	0.99778	63.8656
GOTERM_BP_2	GO:0048646~anatomical structure formation involved in morphogenesis	10	1.38696	0.0920615	84000176, 156718109, 194664831, 164452928, 115496661, 31343307, 115497487, 116003814, 194677640, 31342941	298	152	8351	1.84365	0.999999	0.989656	68.0937
GOTERM_MF_2	GO:0016853~isomerase activity	8	1.10957	0.0836637	194669405, 194671541, 194675744, 114052624, 148238143, 78369369, 114051252, 87196506	381	106	10675	2.11459	0.9786	0.9786	55.8435

## Sheet: 5END_control_6
Category	Term	Count	%	PValue	Genes	List Total	Pop Hits	Pop Total	Fold Enrichment	Bonferroni	Benjamini	FDR
GOTERM_BP_2	GO:0006996~organelle organization	33	4.55172	0.0470611	77736230, 114326219, 194673079, 115496729, 119923658, 119331185, 154152034, 77736438, 62751586, 115495348, 114052403, 31342628, 115494913, 82697362, 77735784, 194679151, 61835421, 150247059, 62460563, 194680063, 119331223, 114051336, 78365247, 148236214, 84000162, 194672518, 115497919, 119895811, 164414434, 78369241, 149944732, 134085670, 194672804, 115495766	328	603	8351	1.39335	0.99924	0.99924	43.7281
GOTERM_BP_2	GO:0048518~positive regulation of biological process	40	5.51724	0.0540798	77736230, 139948327, 194670891, 194664831, 194673079, 77404276, 115497343, 194677893, 116003812, 31340747, 114051220, 77736438, 156120416, 77736414, 194672334, 77735576, 84370168, 194674284, 156120882, 150247059, 62460563, 32189343, 31340753, 114050926, 114051336, 198282118, 114052181, 110347591, 194672518, 194664314, 77735362, 114052217, 126723736, 115495760, 31342675, 31342754, 125991762, 78369…	328	767	8351	1.32779	0.999747	0.984109	48.4776
GOTERM_BP_2	GO:0048522~positive regulation of cellular process	35	4.82759	0.0674228	77736230, 139948327, 194670891, 194664831, 194673079, 77404276, 194677893, 115497343, 116003812, 31340747, 114051220, 77736438, 156120416, 77736414, 194672334, 77735576, 84370168, 194674284, 156120882, 150247059, 62460563, 32189343, 31340753, 114050926, 198282118, 114052181, 194664314, 77735362, 114052217, 31342675, 115495760, 31342754, 78369209, 155372028, 194678151	328	668	8351	1.334	0.99997	0.968786	56.5084
GOTERM_BP_2	GO:0043933~macromolecular complex subunit organization	18	2.48276	0.0965499	194680063, 114051336, 114326219, 134085858, 194680414, 157427905, 119923658, 84000162, 86477159, 77735362, 119895811, 114051220, 62751586, 114052403, 77736414, 134085670, 194679151, 61835421, 150247059	328	308	8351	1.48794	1	0.977227	70.2127
GOTERM_CC_2	GO:0031982~vesicle	19	2.62069	0.0293536	31341274, 194673234, 194673079, 115495398, 119914035, 116003812, 194672518, 115495998, 118601821, 126723736, 156120346, 154152010, 110350682, 31342754, 194666685, 31342804, 115497579, 78369241, 31343172	374	273	9186	1.70941	0.696302	0.696302	23.8585
GOTERM_MF_2	GO:0008135~translation factor activity, nucleic acid binding	8	1.10345	0.018588	114050926, 94966780, 77736152, 194677893, 83320110, 194669700, 149642736, 114052217	422	69	10675	2.93289	0.593683	0.593683	16.3949

## Sheet: 5END_control_7
Category	Term	Count	%	PValue	Genes	List Total	Pop Hits	Pop Total	Fold Enrichment	Bonferroni	Benjamini	FDR
GOTERM_BP_2	GO:0033036~macromolecule localization	33	4.53297	0.00616428	157785626, 194671439, 56118297, 77735860, 77735738, 31340671, 119331185, 164448619, 195539520, 84370126, 155372290, 119888978, 114053060, 116734822, 119911577, 194680570, 194666295, 27819613, 147902150, 119889269, 119920127, 122692540, 148222317, 194667321, 134085678, 115495480, 84579852, 126723232, 116004404, 119910238, 134085737, 77736611, 116734834	312	542	8351	1.62967	0.566018	0.566018	6.99267
GOTERM_BP_2	GO:0006810~transport	77	10.5769	0.0124631	31342435, 157785626, 56118297, 119909157, 115496549, 156120710, 194666413, 194679913, 31341720, 31341658, 77736569, 77735738, 195539520, 116003856, 84370126, 114053060, 118150827, 114050954, 31341358, 154152058, 77736224, 119906630, 194667321, 115495480, 134085678, 115497895, 241666443, 84579852, 116003960, 156121352, 115495450, 155372104, 116004404, 150247069, 66792719, 77736611, 116734834, 1181…	312	1607	8351	1.2825	0.816049	0.571105	13.6733
GOTERM_BP_2	GO:0051234~establishment of localization	77	10.5769	0.0144015	31342435, 157785626, 56118297, 119909157, 115496549, 156120710, 194666413, 194679913, 31341720, 31341658, 77736569, 77735738, 195539520, 116003856, 84370126, 114053060, 118150827, 114050954, 31341358, 154152058, 77736224, 119906630, 194667321, 115495480, 134085678, 115497895, 241666443, 84579852, 116003960, 156121352, 115495450, 155372104, 116004404, 150247069, 66792719, 77736611, 116734834, 1181…	312	1617	8351	1.27457	0.858908	0.479404	15.6392
GOTERM_BP_2	GO:0045184~establishment of protein localization	23	3.15934	0.0455384	194671439, 194666295, 147902150, 77735860, 31340671, 119920127, 148222317, 119331185, 164448619, 195539520, 115495480, 134085678, 84370126, 155372290, 114053060, 126723232, 116734822, 119911577, 119910238, 116004404, 194680570, 134085737, 116734834	312	404	8351	1.52381	0.998149	0.792581	42.0979
GOTERM_BP_2	GO:0043170~macromolecule metabolic process	121	16.6209	0.0546319	56118297, 215490084, 77735738, 114051010, 62751782, 115497145, 114052011, 114051246, 31343629, 75832085, 118601791, 139948633, 122692316, 61888839, 67010004, 134085907, 194670690, 194677470, 114052003, 194668204, 194668617, 194669630, 156120664, 194679589, 164448557, 94400834, 194675099, 241666443, 115497895, 62460435, 156120364, 77736424, 194664968, 194668586, 116004404, 41406047, 29135290, 3134…	312	2854	8351	1.13479	0.999492	0.780605	48.2449
GOTERM_BP_2	GO:0006996~organelle organization	30	4.12088	0.0919602	194677790, 119893372, 115496993, 156121192, 160333814, 119920086, 119331185, 156120350, 154152034, 194671500, 134085907, 194666182, 119912173, 156523121, 194666295, 119920036, 156121004, 27819613, 194671617, 147902150, 119890863, 115497917, 156120948, 115496507, 164448557, 194672201, 116003882, 194669817, 116004404, 77736611, 31342479	312	603	8351	1.33164	0.999998	0.885881	67.7274
GOTERM_MF_2	GO:0016564~transcription repressor activity	9	1.23626	0.00941957	164448557, 114051601, 115749594, 115749623, 115497895, 82697378, 194672031, 116004030, 114051222	397	80	10675	3.02503	0.365096	0.365096	8.63634
GOTERM_MF_2	GO:0005515~protein binding	166	22.8022	0.068275	119904749, 56118297, 119919428, 215490084, 56710335, 194669642, 115494989, 77735738, 115497145, 194671815, 114051246, 31343629, 119918279, 157428055, 195539520, 156120350, 154152034, 119923886, 67010004, 194673419, 134085907, 125991755, 77735574, 87196509, 155372038, 114052003, 122692522, 116003826, 194669630, 134085921, 119906630, 94966949, 164448557, 94400834, 194675099, 241666443, 115497895, 4…	397	4053	10675	1.10131	0.966441	0.816808	49.0792
GOTERM_MF_2	GO:0008289~lipid binding	13	1.78571	0.0965711	27807158, 155372308, 116004094, 149642836, 122692540, 194667321, 194670092, 84579852, 114050954, 164451485, 156523121, 77736611, 61888871	397	212	10675	1.64886	0.992363	0.803074	62.0623

[truncated: 13 more sheets: 5END_control_8, 5END_control_9, 5END_control_10, 3END_control_1, 3END_control_2, 3END_control_3, 3END_control_4, 3END_control_5, 3END_control_6, 3END_control_7, 3END_control_8, 3END_control_9, 3END_control_10]
