# Supplementary material for: Bovine ncRNAs Are Abundant, Primarily Intergenic, Conserved and Associated with Regulatory Genes
Source: PLoS One. 2012 Aug 6;7(8):e42638. doi: 10.1371/journal.pone.0042638 (PMC3412814; doi:10.1371/journal.pone.0042638)
Supplement: Table S4 — Genome coordinates of predicted bovine ncRNAs. This excel table contains two sheets: The first one is the genomic coordinate file with PSL format and based on genome assembly bosTau4; the second one is the annotation for the intergenic ncRNAs. (XLSX) [file pone.0042638.s013.xlsx]

## Sheet: 23,060 ncRNAs(PSL, Btau4.0)
173	6	0	0	0	0	1	109	-	AJ675997	186	0	179	chr9	108145351	49710796	49711084	2	96,83,	7,103,	49710796,49711001,
254	0	0	0	0	0	1	6524	+	AJ676039	280	0	254	chr16	77906053	56963621	56970399	2	141,113,	0,141,	56963621,56970286,
206	0	0	0	0	0	0	0	-	AJ679270	238	0	206	chr7	112078216	46609248	46609454	1	206,	32,	46609248,
318	4	0	0	0	0	4	139	-	AJ679375	322	0	322	chr20	75796353	25719257	25719718	5	27,19,45,2,229,	0,27,46,91,93,	25719257,25719285,25719305,25719351,25719489,
128	0	0	0	0	0	2	150	+	AJ688130	128	0	128	chrUn.004.350	143618	110191	110469	3	32,1,95,	0,32,33,	110191,110224,110374,
185	3	0	0	0	0	0	0	+	AJ688540	209	3	191	chr7	112078216	101588086	101588274	1	188,	3,	101588086,
445	10	0	0	0	0	1	194	+	AM008620	462	7	462	chrUn.004.883	61219	52819	53468	2	335,120,	7,342,	52819,53348,
374	7	0	0	1	1	2	174	-	AM020047	382	0	382	chr14	81345643	79898190	79898745	4	228,5,84,64,	0,228,233,318,	79898190,79898421,79898597,79898681,
331	6	0	0	0	0	5	1336	-	AM035969	337	0	337	chr5	125847759	28669275	28670948	6	87,2,72,1,167,8,	0,87,89,161,162,329,	28669275,28670557,28670562,28670636,28670772,28670940,
159	7	0	0	0	0	1	123	-	AU232471	166	0	166	chr3	127923604	17593773	17594062	2	96,70,	0,96,	17593773,17593992,
293	1	0	0	0	0	1	898	+	AV590175	302	8	302	chr14	81345643	1802843	1804035	2	243,51,	8,251,	1802843,1803984,
337	3	0	4	6	6	1	624	-	AV591720	355	0	350	chr6	122561022	21691129	21692097	8	17,20,7,18,22,48,21,191,	5,23,44,52,71,94,142,164,	21691129,21691146,21691166,21691173,21691191,21691213,21691885,21691906,
103	4	0	3	0	0	1	577	-	AV609489	113	3	113	chr11	110171769	51323433	51324120	2	88,22,	0,88,	51323433,51324098,
141	0	0	4	3	3	1	338	-	AV609709	151	2	150	chr1	161106243	117233535	117234018	5	11,49,34,13,38,	1,13,63,98,111,	117233535,117233546,117233595,117233629,117233980,
72	1	0	3	0	0	0	0	-	AV614931	103	0	76	chr11	110171769	108065359	108065435	1	76,	27,	108065359,
288	3	0	0	2	3	1	164	-	AV667082	295	1	295	chr7	112078216	21217430	21217885	4	33,72,133,53,	0,35,108,241,	21217430,21217463,21217535,21217832,
257	0	0	0	0	0	2	140	-	AW344605	258	1	258	chr10	106383598	17557104	17557501	3	63,1,193,	0,63,64,	17557104,17557306,17557308,
121	0	0	0	0	0	1	69718	-	AW353329	125	0	121	chr6	122561022	93420341	93490180	2	37,84,	4,41,	93420341,93490096,
109	1	0	1	0	0	1	1378	+	AW356159	111	0	111	chr18	66141439	24015932	24017421	2	65,46,	0,65,	24015932,24017375,
396	2	0	0	0	0	2	11028	-	AW358965	398	0	398	chr16	77906053	60953642	60965068	3	188,163,47,	0,188,351,	60953642,60955173,60965021,
301	0	0	0	0	0	2	14629	+	AW426753	307	0	301	chr3	127923604	32050618	32065548	3	106,118,77,	0,106,224,	32050618,32051244,32065471,
336	0	0	0	2	8	1	52	+	AW429399	369	1	345	chr2	140800416	18975789	18976177	3	55,114,167,	1,63,178,	18975789,18975896,18976010,
399	0	0	1	0	0	2	50530	-	AW445296	401	1	401	chr14	81345643	67105736	67156666	3	110,144,146,	0,110,254,	67105736,67155444,67156520,
368	1	0	0	0	0	2	15437	+	AW446134	370	1	370	chr16	77906053	42316606	42332412	3	15,204,150,	1,16,220,	42316606,42317783,42332262,
380	1	0	0	0	0	1	37	-	AW464927	381	0	381	chr16	77906053	24580917	24581335	2	113,268,	0,113,	24580917,24581067,
464	2	0	2	0	0	5	1574	-	AW465325	468	0	468	chr16	77906053	52469175	52471217	6	38,44,32,276,53,25,	0,38,82,114,390,443,	52469175,52469475,52469826,52470154,52470617,52471192,
210	0	0	0	0	0	2	104510	+	AW479127	210	0	210	chr9	108145351	53615022	53719742	3	55,77,78,	0,55,132,	53615022,53616308,53719664,
214	6	0	0	1	1	1	105	-	AW483117	221	0	221	chr4	124454208	90900891	90901216	3	46,2,172,	0,47,49,	90900891,90900937,90901044,
239	6	0	0	0	0	1	3102	+	AW631695	253	1	246	chr5	125847759	109206759	109210106	2	46,199,	1,47,	109206759,109209907,
288	2	0	0	0	0	1	229	+	AW654515	290	0	290	chr6	122561022	1596869	1597388	2	139,151,	0,139,	1596869,1597237,
517	0	0	0	0	0	1	1907	+	AW654636	517	0	517	chrUn.004.267	178208	80721	83145	2	46,471,	0,46,	80721,82674,
256	3	0	0	0	0	2	319	-	BE217464	262	2	261	chr6	122561022	72104930	72105508	3	38,56,165,	1,39,95,	72104930,72104969,72105343,
99	0	0	0	0	0	0	0	+	BE476580	116	0	99	chr11	110171769	39184138	39184237	1	99,	0,	39184138,
151	3	0	0	0	0	1	9844	+	BE479500	182	0	154	chr11	110171769	49024328	49034326	2	39,115,	0,39,	49024328,49034211,
323	5	0	0	3	3	1	138	-	BE483620	331	0	331	chr23	53376148	10808034	10808500	5	177,55,10,10,76,	0,177,233,244,255,	10808034,10808349,10808404,10808414,10808424,
527	9	0	0	3	3	1	894	-	BE663693	546	7	546	chr12	85358539	80229816	80231246	5	263,233,12,5,23,	0,263,497,510,516,	80229816,80230973,80231206,80231218,80231223,
268	2	0	0	0	0	1	120	+	BE666589	270	0	270	chr27	48749334	18283774	18284164	2	131,139,	0,131,	18283774,18284025,
355	3	0	0	1	2	1	180	-	BE684160	381	20	380	chr16	77906053	10667661	10668199	3	201,4,153,	1,204,208,	10667661,10667862,10668046,
506	0	0	0	0	0	2	8185	+	BE721260	506	0	506	chr2	140800416	75822048	75830739	3	115,94,297,	0,115,209,	75822048,75824469,75830442,
504	1	0	46	0	0	1	4190	-	BE722310	551	0	551	chr3	127923604	56828320	56833061	2	165,386,	0,165,	56828320,56832675,
180	8	0	0	1	1	1	70	-	BE750166	197	0	189	chr15	84633453	33008703	33008961	3	110,58,20,	8,118,177,	33008703,33008883,33008941,
245	10	0	0	1	3	2	191956	-	BE752221	258	0	258	chr27	48749334	28037995	28230206	4	91,10,39,115,	0,91,104,143,	28037995,28195126,28195136,28230091,
277	0	0	0	0	0	1	72506	-	BE752645	302	0	277	chr10	106383598	49849323	49922106	2	80,197,	25,105,	49849323,49921909,
182	2	0	0	0	0	1	249	+	BE753971	184	0	184	chr5	125847759	94836796	94837229	2	114,70,	0,114,	94836796,94837159,
289	2	0	0	0	0	0	0	+	BE845437	333	0	291	chr28	46084206	29050832	29051123	1	291,	0,	29050832,
611	0	0	1	0	0	1	750	-	BF042018	612	0	612	chr7	112078216	60318628	60319990	2	40,572,	0,40,	60318628,60319418,
211	1	0	0	0	0	1	112	-	BF043884	214	0	212	chr12	85358539	21215617	21215941	2	180,32,	2,182,	21215617,21215909,
332	3	0	0	1	1	2	145	-	BF600327	336	0	336	chr7	112078216	101615162	101615642	3	179,93,63,	0,180,273,	101615162,101615485,101615579,
141	3	0	0	1	1	1	162	-	BF600795	145	0	145	chr19	65312493	52970430	52970736	3	55,35,54,	0,55,91,	52970430,52970647,52970682,
288	1	0	0	0	0	1	196	-	BF653909	292	3	292	chr7	112078216	94776920	94777405	2	70,219,	0,70,	94776920,94777186,
479	0	0	0	0	0	1	56435	-	BF775728	491	12	491	chr1	161106243	95002191	95059105	2	414,65,	0,414,	95002191,95059040,
484	0	0	0	0	0	1	2435	+	BF775936	484	0	484	chr1	161106243	99987426	99990345	2	383,101,	0,383,	99987426,99990244,
199	1	0	0	0	0	1	11851	-	BG693245	200	0	200	chrUn.004.1353	40999	3348	15399	2	79,121,	0,79,	3348,15278,
283	4	0	0	1	2	2	78039	+	BI537467	289	0	289	chr16	77906053	36867944	36946270	4	144,27,7,109,	0,144,171,180,	36867944,36870528,36946154,36946161,
194	3	0	0	0	0	1	351	+	BI539099	197	0	197	chrX	88516663	6597449	6597997	2	136,61,	0,136,	6597449,6597936,
166	6	0	0	1	1	1	90	-	BI539146	173	0	173	chr5	125847759	119315447	119315709	3	54,62,56,	0,54,117,	119315447,119315591,119315653,
398	2	0	0	0	0	2	11999	+	BI539156	413	0	400	chr5	125847759	50336004	50348403	3	45,85,270,	0,45,130,	50336004,50336050,50348133,
214	7	0	0	1	2	2	155	+	BI541749	223	0	223	chr5	125847759	107535396	107535772	4	34,8,32,147,	0,36,44,76,	107535396,107535430,107535592,107535625,
328	3	0	0	4	4	2	1175	-	BI899334	335	0	335	chr19	65312493	28515174	28516680	7	32,36,43,142,50,5,23,	0,33,69,113,255,306,312,	28515174,28515206,28515243,28515286,28516602,28516652,28516657,
475	0	0	0	1	1	1	172	+	BM087059	490	14	490	chr8	116942821	116465445	116466092	3	316,78,81,	14,330,409,	116465445,116465933,116466011,
193	0	0	0	0	0	1	147	-	BM088261	193	0	193	chr2	140800416	38091272	38091612	2	163,30,	0,163,	38091272,38091582,
458	0	0	0	0	0	2	58217	-	BM090134	505	47	505	chr23	53376148	45014606	45073281	3	380,62,16,	0,380,442,	45014606,45073202,45073265,
160	2	0	0	1	1	1	204	-	BM106590	163	0	163	chr9	108145351	34077461	34077827	2	45,117,	0,46,	34077461,34077710,
520	0	0	0	1	1	2	30019	-	BM253670	521	0	521	chr16	77906053	60953779	60984318	4	51,5,158,306,	0,51,57,215,	60953779,60955173,60955178,60984012,
156	0	0	0	1	1	1	854	-	BM253755	157	0	157	chr23	53376148	27309502	27310512	3	59,74,23,	0,59,134,	27309502,27310415,27310489,
330	0	0	0	2	2	3	505	-	BM256094	332	0	332	chr21	69173390	65686074	65686909	6	27,52,111,60,61,19,	0,27,80,191,251,313,	65686074,65686102,65686154,65686462,65686829,65686890,
515	0	0	0	0	0	0	0	+	BM256100	536	0	515	chr18	66141439	34111631	34112146	1	515,	0,	34111631,
527	1	0	0	0	0	3	23223	-	BM258982	528	0	528	chr12	85358539	82604394	82628145	4	57,71,121,279,	0,57,128,249,	82604394,82604623,82605593,82627866,
359	1	0	0	0	0	2	181	-	BM286422	361	1	361	chr3	127923604	28006178	28006719	3	218,107,35,	0,218,325,	28006178,28006576,28006684,
245	2	0	0	0	0	1	279	-	BM287870	247	0	247	chr5	125847759	72455639	72456165	2	48,199,	0,48,	72455639,72455966,
326	0	0	0	0	0	1	137	-	BM361999	332	6	332	chr26	51750746	17341527	17341990	2	47,279,	0,47,	17341527,17341711,
294	2	0	0	0	0	1	235	+	BM482322	296	0	296	chr22	61848140	6800043	6800574	2	189,107,	0,189,	6800043,6800467,
444	4	0	0	0	0	1	18541	+	BM483352	449	0	448	chr9	108145351	95298653	95317642	2	17,431,	0,17,	95298653,95317211,
263	1	0	0	2	2	3	4618	-	BM956200	266	0	266	chr13	84419198	60758162	60763044	6	173,5,30,13,17,26,	0,173,178,209,223,240,	60758162,60758336,60762957,60762987,60763000,60763018,
483	3	0	0	4	5	2	30019	-	BM967735	491	0	491	chr16	77906053	60953707	60984212	7	123,163,84,5,3,7,101,	0,123,286,372,378,382,390,	60953707,60955173,60984012,60984096,60984101,60984104,60984111,
687	20	0	16	5	9	9	417964	-	BM986150	732	0	732	chr1	161106243	20087762	20506449	15	9,63,33,272,61,45,1,1,21,4,80,40,38,36,19,	0,9,72,105,377,438,484,485,488,512,518,598,638,676,713,	20087762,20087772,20087836,20087870,20138670,20212892,20212937,20309380,20309381,20309402,20309406,20389644,20422663,20506394,20506430,
462	16	0	4	10	17	12	2075	+	BP100168	499	0	499	chr29	51998940	42843270	42845827	23	62,9,2,32,30,34,16,18,12,7,29,27,20,10,10,23,4,35,17,22,12,7,44,	0,62,71,73,105,135,170,186,206,219,226,255,284,304,315,326,349,358,393,412,435,447,455,	42843270,42843333,42843344,42843347,42843507,42843778,42843812,42844199,42844217,42844229,42844447,42844654,42844681,42844972,42844982,42844992,42845111,42845115,42845496,42845513,42845535,42845776,42845783,
148	14	0	2	1	2	2	356	-	BP101993	166	0	166	chr29	51998940	43426826	43427346	4	15,25,18,106,	0,15,40,60,	43426826,43426842,43427222,43427240,
111	0	0	0	0	0	0	0	-	BP110609	132	0	111	chr6	122561022	71008004	71008115	1	111,	21,	71008004,
125	0	0	0	0	0	1	78	-	BP998286	126	1	126	chr3	127923604	5223930	5224133	2	69,56,	0,69,	5223930,5224077,
109	4	0	0	0	0	1	1419	-	CA034423	113	0	113	chr26	51750746	20630262	20631794	2	34,79,	0,34,	20630262,20631715,
511	3	0	0	1	1	1	231	+	CB169200	515	0	515	chr2	140800416	4856098	4856843	3	32,268,214,	0,33,301,	4856098,4856130,4856629,
333	2	0	0	0	0	2	235	+	CB169259	335	0	335	chr8	116942821	26458979	26459549	3	30,27,278,	0,30,57,	26458979,26459010,26459271,
719	3	0	0	3	3	0	0	+	CB169966	741	0	725	chr17	76506943	31860447	31861169	4	131,362,176,53,	0,132,495,672,	31860447,31860578,31860940,31861116,
202	0	0	0	0	0	1	351	+	CB170021	217	0	202	chr23	53376148	30020781	30021334	2	31,171,	0,31,	30020781,30021163,
431	5	0	0	0	0	5	348	+	CB170293	436	0	436	chr4	124454208	19058393	19059177	6	135,179,15,62,36,9,	0,135,314,329,391,427,	19058393,19058529,19058709,19058725,19059131,19059168,
621	1	0	0	0	0	0	0	-	CB171226	654	4	626	chrX	88516663	46877921	46878543	1	622,	28,	46877921,
590	5	0	1	13	15	1	213	+	CB172493	619	8	619	chr5	125847759	28629393	28630202	15	142,235,6,5,12,6,26,7,48,16,6,29,8,17,33,	8,150,386,393,399,412,419,446,454,503,520,527,557,566,586,	28629393,28629748,28629983,28629989,28629994,28630006,28630012,28630038,28630045,28630093,28630109,28630115,28630144,28630152,28630169,
337	3	0	0	0	0	2	8120	+	CB223562	340	0	340	chrUn.004.84	386063	103442	111902	3	28,125,187,	0,28,153,	103442,104268,111715,
113	0	0	0	0	0	0	0	-	CB223682	131	0	113	chr4	124454208	63671725	63671838	1	113,	18,	63671725,
192	0	0	0	0	0	1	1234	-	CB225056	199	1	193	chr19	65312493	13632265	13633691	2	147,45,	6,153,	13632265,13633646,
170	1	0	0	0	0	1	2399	-	CB226300	174	3	174	chr7	112078216	58351644	58354214	2	140,31,	0,140,	58351644,58354183,
289	1	0	0	0	0	1	267	-	CB419565	290	0	290	chr6	122561022	41932674	41933231	2	181,109,	0,181,	41932674,41933122,
176	0	0	0	0	0	0	0	+	CB423615	270	7	183	chr4	124454208	98103397	98103573	1	176,	7,	98103397,
163	4	0	0	0	0	1	104	-	CB424124	167	0	167	chr22	61848140	12079636	12079907	2	41,126,	0,41,	12079636,12079781,
591	13	0	0	0	0	0	0	-	CB424708	631	3	607	chr5	125847759	69444963	69445567	1	604,	24,	69444963,
436	2	0	0	0	0	1	175	-	CB425322	444	6	444	chrUn.004.467	104169	3878	4491	2	54,384,	0,54,	3878,4107,
478	11	0	0	0	0	1	233	-	CB426777	489	0	489	chr3	127923604	51820710	51821432	2	128,361,	0,128,	51820710,51821071,
187	1	0	0	0	0	1	1101	+	CB427745	188	0	188	chr22	61848140	32280963	32282252	2	124,64,	0,124,	32280963,32282188,
309	3	0	0	1	3	1	1	-	CB429617	357	7	322	chrUn.004.841	63750	55192	55505	3	277,25,10,	35,315,340,	55192,55469,55495,
268	2	0	0	0	0	1	472	+	CB429978	271	1	271	chr17	76506943	13692127	13692869	2	219,51,	1,220,	13692127,13692818,
648	5	0	0	1	1	1	605	-	CB432932	660	6	660	chr22	61848140	14913541	14914799	2	344,309,	0,345,	14913541,14914490,
423	7	0	0	0	0	2	192	+	CB433672	433	3	433	chr9	108145351	83109448	83110070	3	16,376,38,	3,19,395,	83109448,83109465,83110032,
231	6	0	0	0	0	1	1502	+	CB434914	237	0	237	chr16	77906053	44351482	44353221	2	46,191,	0,46,	44351482,44353030,
226	5	0	0	0	0	1	1	+	CB436727	253	0	231	chr3	127923604	1112689	1112921	2	6,225,	0,6,	1112689,1112696,
227	8	0	0	0	0	1	190	-	CB439141	242	7	242	chr6	122561022	57941127	57941552	2	168,67,	0,168,	57941127,57941485,
429	4	0	0	0	0	1	172	+	CB440729	433	0	433	chr7	112078216	96271937	96272542	2	260,173,	0,260,	96271937,96272369,
255	1	0	0	0	0	1	1312	+	CB445196	269	0	256	chr1	161106243	65320706	65322274	2	84,172,	0,84,	65320706,65322102,
554	6	0	0	1	48	1	16	+	CB447939	625	0	608	chr10	106383598	106378096	106378672	3	392,85,83,	0,392,525,	106378096,106378504,106378589,
315	5	0	0	0	0	1	7486	-	CB453242	320	0	320	chr9	108145351	17940866	17948672	2	87,233,	0,87,	17940866,17948439,
491	1	0	0	0	0	2	192	-	CB453462	492	0	492	chr28	46084206	29303350	29304034	3	86,400,6,	0,86,486,	29303350,29303627,29304028,
409	6	0	0	1	2	1	170	-	CB453463	421	4	421	chr17	76506943	2059948	2060533	3	107,1,307,	0,107,110,	2059948,2060225,2060226,
376	0	0	1	0	0	4	2894	-	CB457692	383	6	383	chr19	65312493	56861288	56864559	5	115,78,97,53,34,	0,115,193,290,343,	56861288,56862618,56862815,56864471,56864525,
458	0	0	0	0	0	1	207	+	CB463247	458	0	458	chr5	125847759	82223200	82223865	2	408,50,	0,408,	82223200,82223815,
542	14	0	19	0	0	2	3	-	CB468214	625	9	584	chr12	85358539	74426795	74427373	3	63,102,410,	41,104,206,	74426795,74426859,74426963,
122	0	0	0	0	0	1	111	+	CB531350	122	0	122	chr25	44060403	4500232	4500465	2	24,98,	0,24,	4500232,4500367,
430	10	0	2	0	0	1	287	-	CB531480	442	0	442	chr20	75796353	44017845	44018574	2	371,71,	0,371,	44017845,44018503,
128	0	0	0	0	0	1	364	+	CB537219	128	0	128	chr26	51750746	13850448	13850940	2	19,109,	0,19,	13850448,13850831,
215	8	0	0	1	1	1	114	+	CF766693	225	1	225	chrX	88516663	67064326	67064663	3	117,2,104,	1,118,121,	67064326,67064557,67064559,
312	1	0	0	0	0	1	152	+	CK770684	313	0	313	chr22	61848140	32581103	32581568	2	172,141,	0,172,	32581103,32581427,
800	6	0	0	0	0	1	2983	-	CK771197	806	0	806	chr11	110171769	43262517	43266306	2	78,728,	0,78,	43262517,43265578,
405	0	0	0	0	0	1	2779	-	CK775230	405	0	405	chr7	112078216	26486858	26490042	2	77,328,	0,77,	26486858,26489714,
229	10	0	0	0	0	0	0	+	CK775802	284	0	239	chr19	65312493	10126108	10126347	1	239,	0,	10126108,
805	1	0	0	0	0	0	0	+	CK778426	838	0	806	chr5	125847759	115018228	115019034	1	806,	0,	115018228,
143	5	0	0	0	0	1	184	+	CK837390	148	0	148	chr27	48749334	37578957	37579289	2	59,89,	0,59,	37578957,37579200,
224	0	0	0	0	0	2	272	-	CK967561	224	0	224	chr7	112078216	45142871	45143367	3	29,67,128,	0,29,96,	45142871,45142902,45143239,
405	2	0	0	0	0	3	2381	-	CK973085	407	0	407	chr3	127923604	117827159	117829947	4	181,53,84,89,	0,181,234,318,	117827159,117827512,117828439,117829858,
326	0	0	0	0	0	1	182	+	CL10017Contig1	326	0	326	chr20	75796353	41630146	41630654	2	212,114,	0,212,	41630146,41630540,
871	1	0	0	0	0	1	110	+	CL10017Contig2	877	0	872	chr20	75796353	41629685	41630667	2	808,64,	0,808,	41629685,41630603,
520	1	0	0	0	0	1	188	-	CL10037Contig2	521	0	521	chr9	108145351	55497405	55498114	2	280,241,	0,280,	55497405,55497873,
3239	5	0	0	1	1	0	0	+	CL10049Contig1	3245	0	3245	chr9	108145351	92499021	92502265	2	1336,1908,	0,1337,	92499021,92500357,
913	1	0	0	0	0	3	3	+	CL10097Contig1	936	22	936	chr29	51998940	13304334	13305251	4	694,33,178,9,	22,716,749,927,	13304334,13305029,13305063,13305242,
765	0	0	0	0	0	3	398	+	CL10097Contig5	765	0	765	chr29	51998940	13304588	13305751	4	264,20,188,293,	0,264,284,472,	13304588,13305042,13305063,13305458,
1534	2	0	0	1	2	0	0	+	CL10117Contig1	1538	0	1538	chr8	116942821	31344857	31346393	2	598,938,	0,600,	31344857,31345455,
421	4	0	0	0	0	0	0	-	CL10128Contig1	429	0	425	chr11	110171769	45324325	45324750	1	425,	4,	45324325,
1388	0	0	0	2	2	1	6	-	CL10136Contig1	1402	12	1402	chr2	140800416	99431283	99432677	4	558,481,119,230,	0,559,1041,1160,	99431283,99431841,99432322,99432447,
610	0	0	0	0	0	0	0	+	CL10149Contig1	651	41	651	chr22	61848140	607601	608211	1	610,	41,	607601,
792	0	0	21	0	0	0	0	-	CL10173Contig1	813	0	813	chr20	75796353	6609290	6610103	1	813,	0,	6609290,
1728	1	0	0	0	0	0	0	-	CL10185Contig1	1736	3	1732	chr12	85358539	9968926	9970655	1	1729,	4,	9968926,
1633	0	0	0	1	2	0	0	+	CL10190Contig1	1641	0	1635	chr15	84633453	18417719	18419352	2	874,759,	0,876,	18417719,18418593,
564	0	0	0	0	0	1	222	-	CL10204Contig2	564	0	564	chr12	85358539	68232075	68232861	2	112,452,	0,112,	68232075,68232409,
743	1	0	0	0	0	1	230	+	CL10204Contig3	744	0	744	chr12	85358539	68186004	68186978	2	452,292,	0,452,	68186004,68186686,
1063	6	0	0	1	1	0	0	+	CL10224Contig1	1080	3	1073	chr6	122561022	74297135	74298204	2	665,404,	3,669,	74297135,74297800,
1690	14	0	0	0	0	1	1	+	CL10233Contig1	1706	0	1704	chr3	127923604	92374149	92375854	2	616,1088,	0,616,	92374149,92374766,
477	0	0	0	0	0	0	0	-	CL10329Contig1	500	23	500	chr10	106383598	66502308	66502785	1	477,	0,	66502308,
176	0	0	0	0	0	0	0	-	CL1035Contig1	176	0	176	chr22	61848140	21911743	21911919	1	176,	0,	21911743,
1381	1	0	0	0	0	0	0	-	CL10404Contig1	1382	0	1382	chr3	127923604	71321473	71322855	1	1382,	0,	71321473,
914	0	0	0	0	0	0	0	+	CL10422Contig1	914	0	914	chr22	61848140	54388370	54389284	1	914,	0,	54388370,
1783	2	0	1	0	0	1	184	+	CL10438Contig1	1787	1	1787	chr4	124454208	40053015	40054985	2	273,1513,	1,274,	40053015,40053472,
768	0	0	0	0	0	0	0	-	CL10439Contig1	774	6	774	chr16	77906053	24359570	24360338	1	768,	0,	24359570,
795	0	0	0	0	0	0	0	+	CL10448Contig1	795	0	795	chr6	122561022	13223312	13224107	1	795,	0,	13223312,
1225	1	0	0	0	0	0	0	-	CL10457Contig1	1230	1	1227	chr4	124454208	49947075	49948301	1	1226,	3,	49947075,
1483	0	0	98	0	0	0	0	+	CL10474Contig1	1582	1	1582	chr1	161106243	90382518	90384099	1	1581,	1,	90382518,
1323	0	0	0	0	0	0	0	+	CL10493Contig1	1324	1	1324	chr4	124454208	69937124	69938447	1	1323,	1,	69937124,
1968	3	0	0	2	2	0	0	-	CL10505Contig1	1974	1	1974	chr22	61848140	44685058	44687029	3	821,910,240,	0,822,1733,	44685058,44685879,44686789,
1558	2	0	0	0	0	0	0	+	CL10520Contig1	1680	120	1680	chrUn.004.1	3546887	1387343	1388903	1	1560,	120,	1387343,
699	1	0	0	0	0	0	0	+	CL10555Contig1	770	0	700	chr15	84633453	53279611	53280311	1	700,	0,	53279611,
844	0	0	0	0	0	0	0	+	CL10571Contig1	860	16	860	chr3	127923604	116959399	116960243	1	844,	16,	116959399,
260	3	0	0	0	0	1	159	+	CL1057Contig2	264	1	264	chr10	106383598	3973656	3974078	2	138,125,	1,139,	3973656,3973953,
1928	2	0	0	0	0	1	170	-	CL1057Contig3	1930	0	1930	chr10	106383598	3972002	3974102	2	1796,134,	0,1796,	3972002,3973968,
1165	2	0	0	0	0	0	0	+	CL10607Contig2	1167	0	1167	chr22	61848140	18297687	18298854	1	1167,	0,	18297687,
1051	1	0	0	0	0	1	1	+	CL10618Contig1	1055	0	1052	chr2	140800416	93778491	93779544	2	13,1039,	0,13,	93778491,93778505,
1131	0	0	0	0	0	0	0	-	CL10629Contig1	1131	0	1131	chr3	127923604	101005510	101006641	1	1131,	0,	101005510,
1856	1	0	0	0	0	0	0	-	CL10671Contig1	1857	0	1857	chr16	77906053	24579908	24581765	1	1857,	0,	24579908,
474	1	0	28	0	0	1	325	-	CL10684Contig2	503	0	503	chr1	161106243	156725330	156726158	2	186,317,	0,186,	156725330,156725841,
1735	2	0	0	0	0	0	0	+	CL10688Contig1	1739	0	1737	chr3	127923604	31429775	31431512	1	1737,	0,	31429775,
850	17	0	0	0	0	5	9263	+	CL10708Contig1	867	0	867	chr10	106383598	26172735	26182865	6	318,173,73,126,113,64,	0,318,491,564,690,803,	26172735,26176141,26179782,26181033,26182399,26182801,
639	0	0	0	0	0	0	0	+	CL10725Contig1	699	60	699	chr16	77906053	1305103	1305742	1	639,	60,	1305103,
1097	3	0	0	0	0	0	0	+	CL10726Contig2	1100	0	1100	chr4	124454208	108612826	108613926	1	1100,	0,	108612826,
1276	0	0	0	0	0	0	0	-	CL10744Contig1	1276	0	1276	chr22	61848140	29388108	29389384	1	1276,	0,	29388108,
856	11	0	2	0	0	0	0	+	CL10763Contig2	879	6	875	chr26	51750746	11499732	11500601	1	869,	6,	11499732,
1486	1	0	0	0	0	0	0	-	CL10800Contig1	1487	0	1487	chr3	127923604	54297091	54298578	1	1487,	0,	54297091,
578	0	0	0	0	0	0	0	+	CL10815Contig1	578	0	578	chr10	106383598	16393893	16394471	1	578,	0,	16393893,
800	1	0	0	0	0	0	0	+	CL10818Contig1	849	48	849	chr26	51750746	9973381	9974182	1	801,	48,	9973381,
643	2	0	0	0	0	0	0	+	CL10836Contig1	645	0	645	chr7	112078216	83897937	83898582	1	645,	0,	83897937,
1688	0	0	0	0	0	1	1	+	CL10860Contig1	1690	2	1690	chrUn.004.1444	38392	14201	15890	2	1196,492,	2,1198,	14201,15398,
1233	0	0	0	0	0	1	54	-	CL10865Contig1	1233	0	1233	chr7	112078216	39907674	39908961	2	1027,206,	0,1027,	39907674,39908755,
2433	3	0	0	0	0	1	1	+	CL10875Contig1	2436	0	2436	chr7	112078216	69101116	69103553	2	19,2417,	0,19,	69101116,69101136,
1140	1	0	0	0	0	0	0	-	CL10924Contig1	1144	2	1143	chr8	116942821	10202133	10203274	1	1141,	1,	10202133,
1337	0	0	0	0	0	1	221	-	CL10931Contig1	1380	0	1337	chrUn.004.2645	17865	15980	17538	2	279,1058,	43,322,	15980,16480,
1971	0	0	0	1	1	0	0	-	CL10949Contig1	2041	0	1972	chr19	65312493	50494737	50496708	2	679,1292,	69,749,	50494737,50495416,
1753	2	0	0	1	1	0	0	+	CL11014Contig1	1764	0	1756	chr12	85358539	81665928	81667683	2	59,1696,	0,60,	81665928,81665987,
1749	5	0	184	0	0	0	0	-	CL11021Contig1	1938	0	1938	chr1	161106243	134307166	134309104	1	1938,	0,	134307166,
367	2	0	0	0	0	1	4777	+	CL11039Contig1	372	3	372	chr6	122561022	115465207	115470353	2	79,290,	3,82,	115465207,115470063,
1463	5	0	0	0	0	0	0	-	CL11082Contig1	1474	0	1468	chr10	106383598	51954688	51956156	1	1468,	6,	51954688,
409	2	0	0	1	1	2	177	-	CL11103Contig1	412	0	412	chr13	84419198	47948274	47948862	4	76,183,55,97,	0,77,260,315,	47948274,47948350,47948688,47948765,
1474	14	0	0	0	0	3	5	+	CL11113Contig1	1495	0	1488	chr20	75796353	2875500	2876993	4	285,239,180,784,	0,285,524,704,	2875500,2875786,2876028,2876209,
2048	16	0	0	5	6	1	1	-	CL11120Contig1	2070	0	2070	chr1	161106243	47131765	47133830	7	1966,21,28,21,7,6,15,	0,1967,1988,2017,2040,2048,2055,	47131765,47133731,47133753,47133781,47133802,47133809,47133815,
629	2	0	0	1	1	0	0	+	CL11130Contig2	632	0	632	chr14	81345643	60349054	60349685	2	328,303,	0,329,	60349054,60349382,
869	0	0	0	0	0	1	1	+	CL11132Contig2	869	0	869	chr7	112078216	110279958	110280828	2	34,835,	0,34,	110279958,110279993,
1461	8	0	0	0	0	0	0	+	CL11158Contig1	1472	0	1469	chr4	124454208	108436666	108438135	1	1469,	0,	108436666,
792	0	0	0	0	0	0	0	+	CL11196Contig1	880	0	792	chr22	61848140	49095	49887	1	792,	0,	49095,
373	0	0	0	1	1	1	350	-	CL111Contig6	374	0	374	chr1	161106243	82231636	82232359	2	279,94,	0,280,	82231636,82232265,
756	0	0	0	0	0	1	28	+	CL11217Contig1	762	6	762	chr12	85358539	9726683	9727467	2	459,297,	6,465,	9726683,9727170,
1488	1	0	0	0	0	0	0	-	CL11217Contig2	1499	10	1499	chr12	85358539	9726688	9728177	1	1489,	0,	9726688,
972	2	0	0	1	1	0	0	-	CL11238Contig1	975	0	975	chr10	106383598	71648862	71649836	2	625,349,	0,626,	71648862,71649487,
600	0	0	0	0	0	0	0	-	CL11283Contig1	614	6	606	chr2	140800416	54537926	54538526	1	600,	8,	54537926,
947	4	0	0	0	0	1	1	+	CL11287Contig2	951	0	951	chr9	108145351	84098635	84099587	2	892,59,	0,892,	84098635,84099528,
608	1	0	0	0	0	0	0	+	CL11319Contig1	631	1	610	chr13	84419198	47305864	47306473	1	609,	1,	47305864,
381	0	0	0	0	0	0	0	-	CL11326Contig1	399	18	399	chr14	81345643	41414991	41415372	1	381,	0,	41414991,
2096	0	0	0	1	1	0	0	+	CL11337Contig1	2097	0	2097	chrUn.004.237	202726	143713	145809	2	731,1365,	0,732,	143713,144444,
1720	0	0	0	0	0	1	1	+	CL11375Contig1	1720	0	1720	chr10	106383598	76390904	76392625	2	1695,25,	0,1695,	76390904,76392600,
1909	1	0	0	1	2	1	1	-	CL11377Contig1	1915	0	1912	chr10	106383598	69633631	69635542	3	310,1422,178,	3,315,1737,	69633631,69633941,69635364,
1157	2	0	0	0	0	1	226	-	CL11391Contig2	1159	0	1159	chr16	77906053	10666816	10668201	2	999,160,	0,999,	10666816,10668041,
465	0	0	0	0	0	0	0	-	CL11422Contig1	514	49	514	chr3	127923604	60763149	60763614	1	465,	0,	60763149,
199	0	0	1	0	0	1	136	+	CL11430Contig1	200	0	200	chr8	116942821	31903703	31904039	2	70,130,	0,70,	31903703,31903909,
441	0	0	0	0	0	1	378	+	CL11507Contig1	448	7	448	chr1	161106243	90119089	90119908	2	369,72,	7,376,	90119089,90119836,
2082	4	0	0	2	2	1	2	+	CL11517Contig1	2088	0	2088	chr17	76506943	18004157	18006245	4	766,4,88,1228,	0,767,772,860,	18004157,18004923,18004927,18005017,
483	0	0	0	0	0	0	0	-	CL11525Contig1	483	0	483	chrX	88516663	34451972	34452455	1	483,	0,	34451972,
784	0	0	61	0	0	0	0	-	CL11534Contig1	845	0	845	chr14	81345643	53763655	53764500	1	845,	0,	53763655,
1106	6	0	4	0	0	3	3	+	CL11548Contig1	1140	1	1117	chr2	140800416	21402921	21404040	4	44,21,24,1027,	1,45,66,90,	21402921,21402966,21402988,21403013,
705	0	0	0	0	0	0	0	+	CL11578Contig1	705	0	705	chr17	76506943	5398731	5399436	1	705,	0,	5398731,
1015	0	0	0	0	0	0	0	-	CL11623Contig1	1015	0	1015	chr6	122561022	36843721	36844736	1	1015,	0,	36843721,
699	0	0	0	0	0	0	0	-	CL11633Contig1	699	0	699	chr15	84633453	26400160	26400859	1	699,	0,	26400160,
857	2	0	0	0	0	1	3	-	CL11650Contig1	865	0	859	chr7	112078216	46824476	46825338	2	203,656,	6,209,	46824476,46824682,
617	1	0	0	0	0	1	430	-	CL11660Contig1	623	3	621	chr29	51998940	27356129	27357177	2	377,241,	2,379,	27356129,27356936,
1512	0	0	0	0	0	0	0	+	CL11690Contig1	1512	0	1512	chr4	124454208	57943343	57944855	1	1512,	0,	57943343,
1116	0	0	0	0	0	0	0	+	CL11722Contig1	1153	0	1116	chr20	75796353	60225955	60227071	1	1116,	0,	60225955,
613	1	0	0	0	0	0	0	+	CL11773Contig1	671	5	619	chrUn.004.237	202726	94432	95046	1	614,	5,	94432,
793	3	0	0	0	0	0	0	-	CL11780Contig1	796	0	796	chr20	75796353	14675758	14676554	1	796,	0,	14675758,
1196	4	0	0	0	0	1	55	-	CL11792Contig1	1203	0	1200	chr8	116942821	53381159	53382414	2	999,201,	3,1002,	53381159,53382213,
981	0	0	0	0	0	0	0	-	CL11819Contig1	988	0	981	chr23	53376148	45485287	45486268	1	981,	7,	45485287,
2061	0	0	0	1	1	0	0	-	CL11833Contig1	2077	0	2062	chr7	112078216	71470260	71472321	2	1880,181,	15,1896,	71470260,71472140,
705	1	0	0	0	0	0	0	+	CL11850Contig1	710	4	710	chr9	108145351	14638324	14639030	1	706,	4,	14638324,
1027	2	0	0	1	1	1	221	+	CL11860Contig1	1030	0	1030	chr5	125847759	86334009	86335259	3	919,2,108,	0,919,922,	86334009,86335149,86335151,
380	5	0	0	2	2	1	338	-	CL11862Contig1	387	0	387	chr5	125847759	101753979	101754702	4	72,158,3,152,	0,73,232,235,	101753979,101754051,101754209,101754550,
1033	1	0	0	0	0	1	1	+	CL11877Contig1	1034	0	1034	chr11	110171769	45444523	45445558	2	11,1023,	0,11,	45444523,45444535,
617	0	0	0	0	0	0	0	-	CL11901Contig1	632	0	617	chr4	124454208	85967718	85968335	1	617,	15,	85967718,
874	1	0	0	0	0	0	0	-	CL11905Contig1	875	0	875	chr3	127923604	45171579	45172454	1	875,	0,	45171579,
1318	8	0	0	2	6	2	1110	+	CL11932Contig2	1332	0	1332	chrUn.004.1073	51769	45772	48208	5	694,348,3,12,269,	0,694,1045,1051,1063,	45772,46467,46815,46818,47939,
492	9	0	2	0	0	2	185	-	CL1193Contig1	503	0	503	chr24	65020233	58172936	58173624	3	104,260,139,	0,104,364,	58172936,58173213,58173485,
756	1	0	0	0	0	1	6	-	CL11943Contig1	757	0	757	chr3	127923604	21205953	21206716	2	713,44,	0,713,	21205953,21206672,
644	3	0	0	0	0	0	0	-	CL11944Contig1	647	0	647	chr28	46084206	14165011	14165658	1	647,	0,	14165011,
504	0	0	0	0	0	0	0	-	CL11989Contig1	504	0	504	chr28	46084206	38890502	38891006	1	504,	0,	38890502,
1611	2	0	0	0	0	0	0	+	CL11992Contig1	1613	0	1613	chr4	124454208	50798641	50800254	1	1613,	0,	50798641,
295	4	0	0	0	0	0	0	-	CL11999Contig1	307	8	307	chr3	127923604	25032720	25033019	1	299,	0,	25032720,
439	1	0	0	0	0	1	214	+	CL12013Contig2	440	0	440	chr8	116942821	82342835	82343489	2	269,171,	0,269,	82342835,82343318,
1289	6	0	144	1	1	0	0	-	CL12027Contig1	1443	3	1443	chr11	110171769	37915874	37917313	2	1374,65,	0,1375,	37915874,37917248,
407	0	0	0	0	0	2	319	+	CL12027Contig2	407	0	407	chr11	110171769	37915876	37916602	3	234,1,172,	0,234,235,	37915876,37916418,37916430,
1357	3	0	0	0	0	1	217	+	CL12064Contig1	1360	0	1360	chr17	76506943	42870911	42872488	2	1284,76,	0,1284,	42870911,42872412,
481	2	0	0	0	0	1	287	+	CL12070Contig1	483	0	483	chr12	85358539	53537906	53538676	2	424,59,	0,424,	53537906,53538617,
1448	3	0	0	0	0	0	0	-	CL12073Contig1	1455	4	1455	chr9	108145351	56840517	56841968	1	1451,	0,	56840517,
880	1	0	0	0	0	2	55	-	CL12080Contig1	890	9	890	chr4	124454208	23071326	23072262	3	580,100,201,	0,580,680,	23071326,23071907,23072061,
570	0	0	0	0	0	0	0	+	CL12087Contig1	570	0	570	chr16	77906053	63376407	63376977	1	570,	0,	63376407,
1374	1	0	0	0	0	0	0	+	CL12154Contig1	1378	0	1375	chr12	85358539	14173898	14175273	1	1375,	0,	14173898,
2449	5	0	0	1	1	1	18	-	CL12192Contig1	2455	0	2455	chr1	161106243	117031271	117033743	3	244,2109,101,	0,245,2354,	117031271,117031515,117033642,
604	2	0	0	1	1	0	0	-	CL12249Contig1	627	20	627	chr25	44060403	37758900	37759506	2	306,300,	0,307,	37758900,37759206,
1570	3	0	0	0	0	2	2	+	CL12261Contig1	1581	0	1573	chr24	65020233	59056367	59057942	3	7,60,1506,	0,7,67,	59056367,59056375,59056436,
760	1	0	0	0	0	0	0	-	CL12270Contig1	761	0	761	chr4	124454208	53761741	53762502	1	761,	0,	53761741,
471	2	0	0	0	0	1	435	-	CL12281Contig2	473	0	473	chr9	108145351	41223111	41224019	2	140,333,	0,140,	41223111,41223686,
1689	0	0	0	0	0	1	13418	+	CL12288Contig1	1689	0	1689	chr3	127923604	35414197	35429304	2	1115,574,	0,1115,	35414197,35428730,
809	1	0	0	0	0	0	0	+	CL12290Contig1	816	6	816	chr11	110171769	72635361	72636171	1	810,	6,	72635361,
1171	1	0	0	0	0	1	1	+	CL12301Contig1	1194	15	1187	chr25	44060403	23392092	23393265	2	26,1146,	15,41,	23392092,23392119,
707	5	0	0	0	0	1	16	-	CL12319Contig1	713	1	713	chr24	65020233	64637959	64638687	2	694,18,	0,694,	64637959,64638669,
1167	1	0	0	0	0	0	0	-	CL12324Contig1	1174	0	1168	chr13	84419198	58687235	58688403	1	1168,	6,	58687235,
575	1	0	0	0	0	0	0	-	CL12343Contig1	625	0	576	chr3	127923604	46318361	46318937	1	576,	49,	46318361,
512	1	0	0	0	0	1	208	+	CL12345Contig1	522	9	522	chr11	110171769	68513499	68514220	2	136,377,	9,145,	68513499,68513843,
1166	2	0	0	0	0	0	0	-	CL12369Contig1	1178	0	1168	chr28	46084206	17382805	17383973	1	1168,	10,	17382805,
1107	1	0	0	0	0	0	0	-	CL12375Contig1	1112	0	1108	chr10	106383598	94210958	94212066	1	1108,	4,	94210958,
507	1	0	0	0	0	0	0	+	CL12412Contig1	508	0	508	chr24	65020233	26220527	26221035	1	508,	0,	26220527,
622	2	0	0	0	0	0	0	-	CL12425Contig1	632	2	626	chr10	106383598	60052225	60052849	1	624,	6,	60052225,
903	2	0	0	0	0	0	0	-	CL12434Contig1	907	0	905	chr9	108145351	22572140	22573045	1	905,	2,	22572140,
1193	0	0	111	0	0	0	0	+	CL12516Contig1	1304	0	1304	chr2	140800416	9434198	9435502	1	1304,	0,	9434198,
876	1	0	0	0	0	0	0	-	CL12542Contig1	877	0	877	chr7	112078216	45025653	45026530	1	877,	0,	45025653,
1792	2	0	0	1	1	1	220	-	CL12551Contig1	1803	0	1795	chr14	81345643	20786480	20788494	3	1346,36,412,	8,1355,1391,	20786480,20787826,20788082,
1493	1	0	0	0	0	0	0	+	CL12577Contig1	1496	0	1494	chr12	85358539	34270133	34271627	1	1494,	0,	34270133,
994	2	0	0	0	0	1	1631	+	CL12580Contig1	1000	0	996	chr11	110171769	31929721	31932348	2	237,759,	0,237,	31929721,31931589,
1375	0	0	0	0	0	0	0	-	CL12635Contig1	1376	1	1376	chr13	84419198	65453545	65454920	1	1375,	0,	65453545,
642	0	0	0	0	0	0	0	+	CL12654Contig1	701	0	642	chr8	116942821	100064480	100065122	1	642,	0,	100064480,
1655	1	0	0	0	0	0	0	-	CL12688Contig1	1656	0	1656	chr15	84633453	18775886	18777542	1	1656,	0,	18775886,
518	0	0	0	0	0	0	0	-	CL12702Contig1	526	0	518	chr10	106383598	46175631	46176149	1	518,	8,	46175631,
1502	3	0	0	1	1	1	1	+	CL12705Contig1	1543	31	1537	chr3	127923604	104881129	104882635	3	111,1380,14,	31,143,1523,	104881129,104881240,104882621,
1081	1	0	1	0	0	2	403	-	CL12814Contig1	1083	0	1083	chr27	48749334	21913958	21915444	3	72,739,272,	0,72,811,	21913958,21914245,21915172,
687	6	0	0	0	0	0	0	-	CL12843Contig1	703	0	693	chr9	108145351	95253305	95253998	1	693,	10,	95253305,
1068	0	0	0	2	2	1	1448	+	CL12920Contig2	1072	0	1070	chr6	122561022	6654799	6657315	3	337,55,676,	0,338,394,	6654799,6656584,6656639,
673	0	0	0	0	0	0	0	+	CL12944Contig1	700	0	673	chr17	76506943	15320351	15321024	1	673,	0,	15320351,
837	1	0	0	1	1	0	0	-	CL12993Contig1	839	0	839	chr25	44060403	41044661	41045499	2	122,716,	0,123,	41044661,41044783,
2425	5	0	0	1	3	0	0	+	CL1304Contig1	2434	0	2433	chr11	110171769	10811787	10814217	2	116,2314,	0,119,	10811787,10811903,
742	2	0	0	0	0	0	0	+	CL13077Contig1	765	21	765	chr15	84633453	45251172	45251916	1	744,	21,	45251172,
1005	1	0	0	0	0	0	0	+	CL13085Contig1	1006	0	1006	chr7	112078216	91262278	91263284	1	1006,	0,	91262278,
1204	5	0	0	0	0	2	143	+	CL13090Contig1	1223	0	1209	chr5	125847759	84475026	84476378	3	1122,75,12,	0,1122,1197,	84475026,84476290,84476366,
1597	1	0	82	0	0	0	0	-	CL13100Contig1	1680	0	1680	chr1	161106243	90193775	90195455	1	1680,	0,	90193775,
1342	3	0	0	0	0	2	322	+	CL13103Contig1	1347	0	1345	chr24	65020233	52318260	52319927	3	132,58,1155,	0,132,190,	52318260,52318713,52318772,
757	0	0	0	0	0	0	0	+	CL13104Contig1	762	0	757	chr15	84633453	63113258	63114015	1	757,	0,	63113258,
924	2	0	0	1	1	0	0	+	CL13158Contig1	983	49	976	chr8	116942821	100145808	100146734	2	913,13,	49,963,	100145808,100146721,
375	1	0	0	0	0	1	472	-	CL13231Contig1	386	10	386	chr6	122561022	101212509	101213357	2	295,81,	0,295,	101212509,101213276,
1050	21	0	0	0	0	2	2	-	CL13236Contig1	1073	0	1071	chr10	106383598	70853419	70854492	3	1031,26,14,	2,1033,1059,	70853419,70854451,70854478,
535	1	0	0	1	1	0	0	+	CL13261Contig1	559	0	537	chr24	65020233	7043366	7043902	2	328,208,	0,329,	7043366,7043694,
673	1	0	25	1	1	0	0	+	CL13275Contig1	714	10	710	chr19	65312493	51076022	51076721	2	290,409,	10,301,	51076022,51076312,
1165	1	0	0	0	0	0	0	-	CL13278Contig1	1168	0	1166	chr7	112078216	96525445	96526611	1	1166,	2,	96525445,
483	0	0	0	0	0	2	66906	-	CL13289Contig1	503	1	484	chr9	108145351	107311844	107379233	3	272,129,82,	19,291,420,	107311844,107367004,107379151,
939	3	0	24	0	0	0	0	-	CL13343Contig2	967	1	967	chr1	161106243	128953757	128954723	1	966,	0,	128953757,
334	0	0	0	0	0	1	4572	-	CL13375Contig1	656	313	647	chr18	66141439	22684485	22689391	2	268,66,	9,277,	22684485,22689325,
507	3	0	16	0	0	2	212	+	CL1341Contig3	526	0	526	chr7	112078216	62765859	62766597	3	123,279,124,	0,123,402,	62765859,62766187,62766473,
1333	2	0	0	2	2	0	0	-	CL13439Contig1	1337	0	1337	chr16	77906053	71189385	71190720	3	31,1271,33,	0,32,1304,	71189385,71189416,71190687,
2090	10	0	1	3	3	2	242	+	CL13457Contig1	2110	0	2104	chr6	122561022	52000886	52003229	6	12,26,21,205,942,895,	0,13,39,61,267,1209,	52000886,52000898,52000925,52000946,52001151,52002334,
541	0	0	0	0	0	0	0	+	CL13491Contig1	582	0	541	chr22	61848140	17138962	17139503	1	541,	0,	17138962,
1129	0	0	0	0	0	0	0	+	CL13493Contig1	1139	10	1139	chr10	106383598	60152159	60153288	1	1129,	10,	60152159,
1434	1	0	0	0	0	0	0	+	CL13494Contig1	1436	0	1435	chr8	116942821	93898984	93900419	1	1435,	0,	93898984,
430	0	0	0	0	0	1	178	-	CL13563Contig1	449	0	430	chr2	140800416	37322487	37323095	2	154,276,	19,173,	37322487,37322819,
1520	2	0	52	0	0	1	4	-	CL13583Contig1	1580	0	1574	chrX	88516663	412640	414218	2	381,1193,	6,387,	412640,413025,
1379	4	0	0	0	0	1	190	-	CL13657Contig1	1417	34	1417	chr2	140800416	46481721	46483294	2	1131,252,	0,1131,	46481721,46483042,
649	1	0	0	0	0	1	1007	-	CL13680Contig1	651	1	651	chr20	75796353	20155751	20157408	2	426,224,	0,426,	20155751,20157184,
568	1	0	28	1	4	0	0	+	CL13683Contig1	601	0	601	chr9	108145351	55712647	55713244	2	170,427,	0,174,	55712647,55712817,
784	6	0	0	0	0	0	0	-	CL13702Contig2	811	0	790	chr5	125847759	27594181	27594971	1	790,	21,	27594181,
1028	2	0	0	0	0	0	0	-	CL1372Contig3	1050	20	1050	chr19	65312493	63774206	63775236	1	1030,	0,	63774206,
517	2	0	0	0	0	0	0	-	CL13732Contig1	530	2	521	chr9	108145351	45618828	45619347	1	519,	9,	45618828,
521	0	0	0	0	0	1	213	-	CL13763Contig1	532	0	521	chr13	84419198	58072934	58073668	2	149,372,	11,160,	58072934,58073296,
758	1	0	0	0	0	0	0	+	CL13797Contig1	766	7	766	chr20	75796353	507058	507817	1	759,	7,	507058,
504	0	0	0	0	0	1	298	+	CL13851Contig1	508	0	504	chr26	51750746	24658673	24659475	2	94,410,	0,94,	24658673,24659065,
866	0	0	0	0	0	0	0	+	CL13906Contig1	964	89	955	chrUn.004.467	104169	4827	5693	1	866,	89,	4827,
609	2	0	0	0	0	2	835	-	CL13949Contig2	614	0	611	chr8	116942821	26842613	26844059	3	356,118,137,	3,359,477,	26842613,26843198,26843922,
866	4	0	1	0	0	0	0	-	CL13983Contig2	871	0	871	chr25	44060403	22024960	22025831	1	871,	0,	22024960,
852	0	0	0	0	0	0	0	+	CL14025Contig1	852	0	852	chr1	161106243	36583096	36583948	1	852,	0,	36583096,
522	3	0	0	0	0	2	5888	+	CL14027Contig1	531	0	525	chr17	76506943	63111126	63117539	3	44,213,268,	0,44,257,	63111126,63111759,63117271,
291	2	0	0	0	0	1	148	+	CL14036Contig1	293	0	293	chr17	76506943	54692343	54692784	2	171,122,	0,171,	54692343,54692662,
595	0	0	0	0	0	0	0	-	CL1404Contig1	596	0	595	chr13	84419198	65765638	65766233	1	595,	1,	65765638,
1247	0	0	0	0	0	0	0	-	CL1404Contig3	1256	4	1251	chr13	84419198	65765638	65766885	1	1247,	5,	65765638,
979	0	0	0	0	0	0	0	+	CL14121Contig1	979	0	979	chr10	106383598	26022890	26023869	1	979,	0,	26022890,
778	3	0	0	0	0	0	0	-	CL14131Contig1	783	0	781	chr13	84419198	21370346	21371127	1	781,	2,	21370346,
1151	0	0	0	0	0	0	0	+	CL14141Contig1	1153	1	1152	chr13	84419198	1713830	1714981	1	1151,	1,	1713830,
859	0	0	0	0	0	0	0	-	CL14167Contig1	859	0	859	chr2	140800416	5837341	5838200	1	859,	0,	5837341,
1084	1	0	0	6	7	0	0	+	CL14210Contig1	1160	0	1092	chr3	127923604	10377879	10378964	7	698,12,16,14,37,13,295,	0,699,713,730,745,783,797,	10377879,10378577,10378589,10378605,10378619,10378656,10378669,
546	0	0	0	0	0	0	0	+	CL14228Contig1	552	6	552	chr10	106383598	53119848	53120394	1	546,	6,	53119848,
591	4	0	0	0	0	1	208	-	CL14246Contig1	595	0	595	chr18	66141439	44393375	44394178	2	161,434,	0,161,	44393375,44393744,
441	0	0	0	0	0	1	185	-	CL14281Contig1	441	0	441	chr5	125847759	51740918	51741544	2	294,147,	0,294,	51740918,51741397,
1297	0	0	0	1	1	1	203	-	CL14281Contig2	1298	0	1298	chr5	125847759	51740846	51742346	3	193,1093,11,	0,193,1287,	51740846,51741242,51742335,
760	0	0	0	0	0	0	0	-	CL14354Contig1	786	26	786	chr20	75796353	9357007	9357767	1	760,	0,	9357007,
977	1	0	0	0	0	0	0	-	CL14404Contig1	983	5	983	chr24	65020233	26608939	26609917	1	978,	0,	26608939,
1167	0	0	0	0	0	0	0	-	CL14484Contig1	1185	17	1184	chr22	61848140	28230137	28231304	1	1167,	1,	28230137,
873	1	0	0	0	0	0	0	+	CL14498Contig1	874	0	874	chr23	53376148	7069113	7069987	1	874,	0,	7069113,
877	10	0	36	2	2	0	0	-	CL14589Contig1	925	0	925	chr13	84419198	15353219	15354142	3	904,5,14,	0,905,911,	15353219,15354123,15354128,
1260	1	0	0	0	0	0	0	-	CL14607Contig1	1266	5	1266	chr8	116942821	73095209	73096470	1	1261,	0,	73095209,
412	1	0	2	0	0	1	359	+	CL1460Contig1	415	0	415	chrX	88516663	19821823	19822597	2	357,58,	0,357,	19821823,19822539,
566	0	0	0	0	0	0	0	-	CL14632Contig1	619	0	566	chr11	110171769	15448632	15449198	1	566,	53,	15448632,
900	5	0	0	0	0	0	0	-	CL14655Contig1	906	1	906	chr8	116942821	53130927	53131832	1	905,	0,	53130927,
1251	0	0	0	0	0	1	1	-	CL14707Contig1	1258	1	1252	chrUn.004.102	351844	261802	263054	2	37,1214,	6,43,	261802,261840,
653	3	0	0	0	0	1	204	+	CL14709Contig1	656	0	656	chr10	106383598	59210474	59211334	2	164,492,	0,164,	59210474,59210842,
548	0	0	0	0	0	0	0	-	CL14715Contig1	564	16	564	chrX	88516663	19486897	19487445	1	548,	0,	19486897,
752	1	0	0	1	1	0	0	+	CL14744Contig1	754	0	754	chrX	88516663	26843754	26844507	2	207,546,	0,208,	26843754,26843961,
1609	0	0	29	1	1	0	0	+	CL1476Contig2	1673	34	1673	chr1	161106243	22561986	22563624	2	65,1573,	34,100,	22561986,22562051,
824	0	0	0	0	0	0	0	+	CL14772Contig1	832	0	824	chr8	116942821	33033839	33034663	1	824,	0,	33033839,
698	0	0	0	0	0	0	0	+	CL14772Contig2	732	34	732	chr8	116942821	33033068	33033766	1	698,	34,	33033068,
1140	0	0	0	0	0	0	0	-	CL14941Contig1	1140	0	1140	chr6	122561022	90344126	90345266	1	1140,	0,	90344126,
1090	1	0	0	0	0	0	0	+	CL14954Contig1	1097	0	1091	chr10	106383598	93822796	93823887	1	1091,	0,	93822796,
349	0	0	0	0	0	0	0	+	CL14961Contig1	349	0	349	chr5	125847759	76166685	76167034	1	349,	0,	76166685,
1467	4	0	1	0	0	0	0	-	CL14968Contig1	1487	0	1472	chr6	122561022	16763860	16765332	1	1472,	15,	16763860,
754	0	0	0	0	0	0	0	+	CL15020Contig1	794	0	754	chr9	108145351	45843975	45844729	1	754,	0,	45843975,
1030	0	0	0	0	0	1	1	-	CL15053Contig1	1036	1	1031	chr26	51750746	7052071	7053102	2	12,1018,	5,17,	7052071,7052084,
1161	0	0	0	0	0	0	0	+	CL15067Contig1	1161	0	1161	chr1	161106243	56711770	56712931	1	1161,	0,	56711770,
881	1	0	0	0	0	0	0	+	CL15087Contig1	882	0	882	chr10	106383598	66595969	66596851	1	882,	0,	66595969,
748	0	0	0	1	1	0	0	-	CL15088Contig1	749	0	749	chr8	116942821	87267706	87268454	2	651,97,	0,652,	87267706,87268357,
1038	5	0	0	0	0	0	0	+	CL15116Contig1	1044	1	1044	chr13	84419198	73672141	73673184	1	1043,	1,	73672141,
812	2	0	0	0	0	4	217	-	CL15181Contig1	820	6	820	chr26	51750746	31669473	31670504	5	97,37,20,74,586,	0,97,134,154,228,	31669473,31669571,31669609,31669630,31669918,
806	3	0	0	0	0	1	2	-	CL15192Contig1	818	9	818	chr4	124454208	105494627	105495438	2	792,17,	0,792,	105494627,105495421,
1199	2	0	0	0	0	0	0	-	CL15207Contig1	1201	0	1201	chr20	75796353	27697947	27699148	1	1201,	0,	27697947,
375	3	0	0	0	0	2	6	-	CL15223Contig2	379	0	378	chr17	76506943	59753898	59754282	3	119,132,127,	1,120,252,	59753898,59754020,59754155,
391	0	0	0	0	0	0	0	+	CL15246Contig1	434	0	391	chrX	88516663	34150139	34150530	1	391,	0,	34150139,
1423	0	0	0	0	0	0	0	-	CL15279Contig1	1431	3	1426	chr21	69173390	57252026	57253449	1	1423,	5,	57252026,
599	0	0	0	0	0	1	1	-	CL15302Contig1	599	0	599	chr7	112078216	30520924	30521524	2	510,89,	0,510,	30520924,30521435,
1046	0	0	0	0	0	1	1	-	CL15321Contig1	1046	0	1046	chrX	88516663	17118854	17119901	2	89,957,	0,89,	17118854,17118944,
619	0	0	0	0	0	0	0	+	CL15327Contig1	641	0	619	chr26	51750746	33392693	33393312	1	619,	0,	33392693,
765	1	0	0	0	0	0	0	+	CL15328Contig1	766	0	766	chr28	46084206	734911	735677	1	766,	0,	734911,
751	2	0	0	0	0	0	0	-	CL15330Contig1	763	10	763	chr13	84419198	39969531	39970284	1	753,	0,	39969531,
973	0	0	0	0	0	0	0	-	CL15340Contig1	973	0	973	chr3	127923604	86002631	86003604	1	973,	0,	86002631,
946	1	0	0	0	0	0	0	-	CL15344Contig1	948	1	948	chr9	108145351	70326560	70327507	1	947,	0,	70326560,
1405	2	0	0	0	0	0	0	+	CL15394Contig1	1411	2	1409	chr9	108145351	52526551	52527958	1	1407,	2,	52526551,
648	0	0	0	0	0	0	0	+	CL15414Contig1	699	51	699	chr3	127923604	20985211	20985859	1	648,	51,	20985211,
592	0	0	0	0	0	0	0	-	CL15446Contig1	592	0	592	chr5	125847759	48571863	48572455	1	592,	0,	48571863,
297	1	0	0	0	0	0	0	+	CL15497Contig1	306	0	298	chr26	51750746	32178734	32179032	1	298,	0,	32178734,
645	2	0	0	0	0	0	0	-	CL15558Contig1	647	0	647	chr10	106383598	19747384	19748031	1	647,	0,	19747384,
864	8	0	1	1	1	1	1	+	CL15658Contig1	881	7	881	chr7	112078216	94207491	94208365	3	19,49,805,	7,27,76,	94207491,94207510,94207560,
813	3	0	2	1	1	3	428	+	CL15661Contig2	819	0	819	chr11	110171769	97445542	97446788	5	45,47,100,371,255,	0,46,93,193,564,	97445542,97445587,97445637,97445929,97446533,
1618	0	0	0	2	2	0	0	-	CL15664Contig1	1621	0	1620	chrX	88516663	29437231	29438849	3	195,1187,236,	1,197,1385,	29437231,29437426,29438613,
388	5	0	0	0	0	0	0	-	CL15666Contig2	404	0	393	chr12	85358539	28874016	28874409	1	393,	11,	28874016,
860	1	0	0	0	0	0	0	-	CL15676Contig1	861	0	861	chr10	106383598	84035218	84036079	1	861,	0,	84035218,
805	1	0	0	0	0	0	0	-	CL15692Contig1	823	6	812	chr1	161106243	70306104	70306910	1	806,	11,	70306104,
423	4	0	0	0	0	2	185	-	CL156Contig4	427	0	427	chr1	161106243	160894933	160895545	3	316,4,107,	0,316,320,	160894933,160895252,160895438,
554	1	0	1	0	0	1	213	-	CL156Contig5	556	0	556	chr1	161106243	160894776	160895545	2	441,115,	0,441,	160894776,160895430,
1148	0	0	0	0	0	0	0	-	CL15705Contig1	1175	0	1148	chr6	122561022	67193240	67194388	1	1148,	27,	67193240,
995	1	0	0	0	0	0	0	+	CL15715Contig1	1002	0	996	chr14	81345643	40792455	40793451	1	996,	0,	40792455,
697	13	0	0	2	7	4	9442	+	CL15728Contig1	717	0	717	chr17	76506943	44754973	44765125	7	70,312,4,4,16,5,299,	0,70,387,391,395,413,418,	44754973,44755044,44755356,44755362,44755368,44755384,44764826,
792	0	0	0	0	0	1	2	-	CL15752Contig1	792	0	792	chr23	53376148	38503193	38503987	2	241,551,	0,241,	38503193,38503436,
1851	0	0	0	0	0	0	0	-	CL15803Contig1	1851	0	1851	chr14	81345643	30761562	30763413	1	1851,	0,	30761562,
703	0	0	0	0	0	1	1	-	CL15806Contig1	710	0	703	chr24	65020233	44701106	44701810	2	657,46,	7,664,	44701106,44701764,
666	3	0	0	0	0	0	0	-	CL15823Contig1	694	23	692	chr4	124454208	45066929	45067598	1	669,	2,	45066929,
929	0	0	0	1	1	0	0	-	CL15838Contig1	930	0	930	chr8	116942821	54908610	54909539	2	10,919,	0,11,	54908610,54908620,
570	1	0	0	0	0	0	0	+	CL15847Contig1	577	6	577	chr19	65312493	22950934	22951505	1	571,	6,	22950934,
1067	3	0	0	0	0	0	0	-	CL15868Contig1	1081	0	1070	chr2	140800416	19910023	19911093	1	1070,	11,	19910023,
966	0	0	0	0	0	1	212	-	CL15900Contig1	971	0	966	chrX	88516663	43605521	43606699	2	850,116,	5,855,	43605521,43606583,
1355	2	0	0	2	2	0	0	-	CL15903Contig1	1359	0	1359	chr16	77906053	69365211	69366568	3	91,358,908,	0,92,451,	69365211,69365302,69365660,
573	5	0	0	0	0	0	0	-	CL15920Contig1	585	0	578	chr22	61848140	54775536	54776114	1	578,	7,	54775536,
330	0	0	0	1	1	0	0	+	CL15944Contig1	361	0	331	chr1	161106243	133156829	133157159	2	235,95,	0,236,	133156829,133157064,
454	1	0	0	0	0	0	0	-	CL15967Contig1	462	7	462	chr11	110171769	74044233	74044688	1	455,	0,	74044233,
1185	0	0	0	0	0	1	1	+	CL16030Contig1	1195	10	1195	chr1	161106243	98677671	98678857	2	762,423,	10,772,	98677671,98678434,
779	0	0	0	1	1	0	0	-	CL16045Contig1	780	0	780	chr1	161106243	154029284	154030063	2	319,460,	0,320,	154029284,154029603,
1796	4	0	0	0	0	0	0	-	CL16065Contig1	1810	10	1810	chr20	75796353	44742337	44744137	1	1800,	0,	44742337,
753	0	0	0	0	0	0	0	-	CL16081Contig1	760	0	753	chr2	140800416	46807489	46808242	1	753,	7,	46807489,
1027	3	0	0	0	0	0	0	+	CL16181Contig1	1030	0	1030	chr9	108145351	87710461	87711491	1	1030,	0,	87710461,
816	3	0	0	0	0	1	257	+	CL16188Contig1	819	0	819	chr1	161106243	73440649	73441725	2	580,239,	0,580,	73440649,73441486,
779	0	0	0	0	0	0	0	-	CL16212Contig1	822	13	792	chr14	81345643	71981249	71982028	1	779,	30,	71981249,
237	1	0	0	0	0	0	0	-	CL16251Contig1	255	0	238	chr7	112078216	56937474	56937712	1	238,	17,	56937474,
942	1	0	0	0	0	2	227	+	CL16365Contig1	944	1	944	chr12	85358539	74489235	74490405	3	632,1,310,	1,633,634,	74489235,74489870,74490095,
560	0	0	0	0	0	0	0	-	CL16397Contig1	579	0	560	chr22	61848140	13363779	13364339	1	560,	19,	13363779,
1465	21	0	73	0	0	0	0	+	CL16477Contig1	1559	0	1559	chr10	106383598	55707179	55708738	1	1559,	0,	55707179,
327	0	0	0	0	0	0	0	-	CL16482Contig1	327	0	327	chr15	84633453	36717421	36717748	1	327,	0,	36717421,
769	0	0	0	0	0	0	0	-	CL16486Contig1	818	0	769	chr28	46084206	29052077	29052846	1	769,	49,	29052077,
269	2	0	0	1	1	1	213	+	CL16493Contig1	272	0	272	chr21	69173390	25927309	25927793	3	193,64,14,	0,193,258,	25927309,25927715,25927779,
388	0	0	0	0	0	0	0	-	CL16500Contig1	388	0	388	chr3	127923604	125188046	125188434	1	388,	0,	125188046,
601	0	0	0	0	0	1	224	+	CL16504Contig1	603	0	601	chr22	61848140	46595519	46596344	2	136,465,	0,136,	46595519,46595879,
1159	1	0	0	2	4	0	0	-	CL16535Contig1	1164	0	1164	chr16	77906053	24577812	24578972	3	95,701,364,	0,96,800,	24577812,24577907,24578608,
577	0	0	0	0	0	0	0	-	CL16624Contig1	584	7	584	chr9	108145351	19017365	19017942	1	577,	0,	19017365,
945	1	0	0	1	1	1	196	-	CL16625Contig1	947	0	947	chr10	106383598	51331621	51332763	3	107,588,251,	0,107,696,	51331621,51331924,51332512,
789	0	0	0	0	0	0	0	-	CL16630Contig1	800	0	789	chr10	106383598	30016266	30017055	1	789,	11,	30016266,
865	3	0	0	0	0	0	0	+	CL16682Contig1	869	0	868	chrX	88516663	46113300	46114168	1	868,	0,	46113300,
768	1	0	0	0	0	0	0	-	CL16716Contig1	769	0	769	chrUn.004.2883	16171	5673	6442	1	769,	0,	5673,
823	0	0	0	0	0	0	0	+	CL16724Contig1	848	17	840	chr4	124454208	38564258	38565081	1	823,	17,	38564258,
573	4	0	0	0	0	1	231	-	CL1672Contig2	580	3	580	chr3	127923604	124865057	124865865	2	146,431,	0,146,	124865057,124865434,
435	2	0	0	0	0	0	0	-	CL16765Contig1	437	0	437	chr29	51998940	582169	582606	1	437,	0,	582169,
687	3	0	0	0	0	0	0	-	CL16876Contig1	690	0	690	chr7	112078216	81503002	81503692	1	690,	0,	81503002,
1146	0	0	0	0	0	1	217	-	CL16918Contig1	1154	8	1154	chr4	124454208	36901549	36902912	2	203,943,	0,203,	36901549,36901969,
666	0	0	2	0	0	1	256	-	CL16991Contig1	668	0	668	chr1	161106243	123082028	123082952	2	553,115,	0,553,	123082028,123082837,
1061	2	0	0	1	1	1	179	-	CL17049Contig1	1064	0	1064	chr11	110171769	99344358	99345600	3	200,146,717,	0,201,347,	99344358,99344558,99344883,
477	0	0	0	0	0	1	8459	-	CL17057Contig1	477	0	477	chr19	65312493	61739015	61747951	2	242,235,	0,242,	61739015,61747716,
645	1	0	0	0	0	0	0	-	CL17078Contig1	650	4	650	chrUn.004.53	488077	359693	360339	1	646,	0,	359693,
943	3	0	0	0	0	2	2	+	CL17102Contig1	951	0	946	chr8	116942821	72940830	72941778	3	11,164,771,	0,11,175,	72940830,72940842,72941007,
532	1	0	0	0	0	0	0	-	CL17204Contig1	533	0	533	chr12	85358539	36472807	36473340	1	533,	0,	36472807,
787	1	0	0	1	1	0	0	-	CL17226Contig1	798	0	789	chr1	161106243	141523192	141523980	2	282,506,	9,292,	141523192,141523474,
1100	1	0	0	3	3	1	1	+	CL17246Contig1	1105	0	1104	chr2	140800416	5128976	5130078	5	103,960,8,11,19,	0,103,1064,1073,1085,	5128976,5129080,5130040,5130048,5130059,
797	3	0	1	2	4	2	3338	+	CL17274Contig1	810	5	810	chr4	124454208	15992028	15996167	4	264,346,2,189,	5,270,616,621,	15992028,15995340,15995976,15995978,
976	2	0	0	0	0	1	1	+	CL17286Contig1	978	0	978	chr20	75796353	68059429	68060408	2	267,711,	0,267,	68059429,68059697,
1301	1	0	0	0	0	0	0	-	CL17326Contig1	1302	0	1302	chr19	65312493	8609030	8610332	1	1302,	0,	8609030,
518	0	0	0	1	3	0	0	-	CL17331Contig1	529	0	521	chr3	127923604	32871438	32871956	2	462,56,	8,473,	32871438,32871900,
933	0	0	0	0	0	2	929	-	CL1737Contig1	1022	71	1004	chrX	88516663	46946539	46948401	3	85,77,771,	18,103,180,	46946539,46947373,46947630,
783	1	0	0	0	0	5	3409	+	CL1737Contig2	784	0	784	chrX	88516663	46943604	46947797	6	259,137,145,77,149,17,	0,259,396,541,618,767,	46943604,46945911,46946542,46947373,46947630,46947780,
850	1	0	0	1	1	2	1539	+	CL1737Contig5	852	0	852	chrX	88516663	46945875	46948265	4	30,46,140,635,	0,31,77,217,	46945875,46945905,46947310,46947630,
814	0	0	0	0	0	1	494	+	CL1737Contig6	814	0	814	chrX	88516663	46945578	46946886	2	470,344,	0,470,	46945578,46946542,
716	0	0	0	0	0	0	0	-	CL17507Contig1	716	0	716	chr1	161106243	61451915	61452631	1	716,	0,	61451915,
840	0	0	0	0	0	0	0	+	CL17545Contig1	840	0	840	chr5	125847759	91604574	91605414	1	840,	0,	91604574,
2289	0	0	0	0	0	0	0	+	CL1755Contig2	2292	0	2289	chr22	61848140	52086307	52088596	1	2289,	0,	52086307,
411	0	0	0	0	0	1	14	+	CL1755Contig3	441	1	412	chr22	61848140	52088171	52088596	2	92,319,	1,93,	52088171,52088277,
608	0	0	0	1	1	0	0	+	CL17599Contig1	610	1	610	chr6	122561022	74295535	74296143	2	577,31,	1,579,	74295535,74296112,
946	0	0	0	0	0	0	0	-	CL17603Contig1	946	0	946	chr11	110171769	22124982	22125928	1	946,	0,	22124982,
361	4	0	1	0	0	1	1	-	CL17665Contig1	366	0	366	chr1	161106243	99370925	99371292	2	347,19,	0,347,	99370925,99371273,
395	8	0	0	0	0	0	0	+	CL17703Contig1	404	0	403	chr11	110171769	77489144	77489547	1	403,	0,	77489144,
560	0	0	0	0	0	0	0	+	CL17705Contig1	581	21	581	chrX	88516663	28523305	28523865	1	560,	21,	28523305,
786	5	0	0	2	2	0	0	+	CL17799Contig1	793	0	793	chr1	161106243	98815529	98816320	3	128,42,621,	0,129,172,	98815529,98815657,98815699,
1453	2	0	0	0	0	1	8	-	CL17800Contig1	1459	0	1455	chrUn.004.14	855941	372582	374045	2	1442,13,	4,1446,	372582,374032,
410	3	0	0	0	0	1	410	-	CL17806Contig1	415	2	415	chr2	140800416	4802036	4802859	2	159,254,	0,159,	4802036,4802605,
976	3	0	0	1	1	0	0	+	CL17892Contig1	980	0	980	chr19	65312493	10126137	10127116	2	221,758,	0,222,	10126137,10126358,
809	1	0	0	0	0	0	0	+	CL17908Contig1	814	4	814	chr1	161106243	130604644	130605454	1	810,	4,	130604644,
482	1	0	0	0	0	0	0	+	CL18023Contig1	505	5	488	chr16	77906053	46765181	46765664	1	483,	5,	46765181,
1053	1	0	0	0	0	0	0	-	CL18069Contig1	1056	2	1056	chr6	122561022	80684720	80685774	1	1054,	0,	80684720,
843	0	0	0	0	0	0	0	+	CL18080Contig1	845	0	843	chr6	122561022	60270983	60271826	1	843,	0,	60270983,
654	1	0	0	0	0	1	1	-	CL18101Contig1	659	4	659	chr1	161106243	38996317	38996973	2	623,32,	0,623,	38996317,38996941,
571	0	0	0	0	0	0	0	+	CL18128Contig1	602	31	602	chr7	112078216	60653700	60654271	1	571,	31,	60653700,
252	0	0	0	0	0	0	0	+	CL18156Contig1	261	9	261	chr1	161106243	35398945	35399197	1	252,	9,	35398945,
1359	4	0	0	1	1	0	0	+	CL18205Contig1	1364	0	1364	chr23	53376148	48038211	48039574	2	20,1343,	0,21,	48038211,48038231,
428	3	0	0	0	0	0	0	+	CL18239Contig1	470	9	440	chr11	110171769	8956401	8956832	1	431,	9,	8956401,
323	0	0	0	0	0	0	0	+	CL18280Contig1	357	1	324	chr6	122561022	86203965	86204288	1	323,	1,	86203965,
1322	1	0	0	0	0	0	0	-	CL18283Contig1	1333	4	1327	chr1	161106243	15067763	15069086	1	1323,	6,	15067763,
488	0	0	0	0	0	0	0	+	CL18312Contig1	513	25	513	chr23	53376148	51585503	51585991	1	488,	25,	51585503,
813	2	0	0	0	0	1	1	-	CL18358Contig1	815	0	815	chr1	161106243	29387939	29388755	2	249,566,	0,249,	29387939,29388189,
1234	0	0	0	0	0	0	0	+	CL1837Contig3	1234	0	1234	chr4	124454208	21574958	21576192	1	1234,	0,	21574958,
883	1	0	0	0	0	2	11498	+	CL18437Contig1	884	0	884	chr23	53376148	25072021	25084403	3	256,77,551,	0,256,333,	25072021,25072534,25083852,
861	0	0	0	0	0	0	0	+	CL18481Contig1	861	0	861	chr11	110171769	81241587	81242448	1	861,	0,	81241587,
745	0	0	0	0	0	0	0	-	CL18511Contig1	745	0	745	chr16	77906053	44354039	44354784	1	745,	0,	44354039,
1384	0	0	0	0	0	0	0	+	CL18524Contig1	1385	1	1385	chrUn.004.619	82109	47774	49158	1	1384,	1,	47774,
1290	0	0	0	3	3	2	245	+	CL18527Contig1	1293	0	1293	chr16	77906053	60559703	60561238	6	726,288,3,235,9,29,	0,727,1015,1018,1254,1264,	60559703,60560429,60560961,60560965,60561200,60561209,
1253	4	0	0	0	0	2	6	+	CL18529Contig1	1261	1	1258	chr12	85358539	68225937	68227200	3	204,413,640,	1,205,618,	68225937,68226146,68226560,
746	0	0	0	0	0	0	0	-	CL18531Contig1	749	3	749	chr18	66141439	7076710	7077456	1	746,	0,	7076710,
378	0	0	0	0	0	0	0	+	CL18540Contig1	380	1	379	chr9	108145351	84003544	84003922	1	378,	1,	84003544,
1698	1	0	66	0	0	0	0	-	CL18547Contig1	1766	1	1766	chr18	66141439	14614556	14616321	1	1765,	0,	14614556,
696	0	0	0	0	0	0	0	-	CL18552Contig1	716	20	716	chr16	77906053	69885646	69886342	1	696,	0,	69885646,
446	4	0	0	0	0	1	648	-	CL18557Contig1	451	1	451	chr3	127923604	37200225	37201323	2	160,290,	0,160,	37200225,37201033,
355	4	0	0	4	6	0	0	-	CL18564Contig1	398	0	365	chr21	69173390	55959507	55959866	5	192,125,18,7,17,	33,227,353,373,381,	55959507,55959699,55959824,55959842,55959849,
300	0	0	0	0	0	0	0	+	CL18679Contig1	302	0	300	chr24	65020233	34393234	34393534	1	300,	0,	34393234,
565	5	0	0	0	0	0	0	+	CL18682Contig1	629	59	629	chr14	81345643	46333909	46334479	1	570,	59,	46333909,
784	2	0	0	0	0	0	0	+	CL18708Contig1	789	3	789	chr2	140800416	6351009	6351795	1	786,	3,	6351009,
546	0	0	4	0	0	1	1	-	CL18725Contig1	563	13	563	chr14	81345643	29057186	29057737	2	174,376,	0,174,	29057186,29057361,
1220	1	0	0	0	0	1	453	+	CL18737Contig1	1221	0	1221	chr7	112078216	1345831	1347505	2	345,876,	0,345,	1345831,1346629,
1043	1	0	0	0	0	1	7217	+	CL18777Contig1	1044	0	1044	chr2	140800416	125657969	125666230	2	308,736,	0,308,	125657969,125665494,
1083	1	0	0	0	0	0	0	+	CL18793Contig1	1100	3	1087	chr5	125847759	12345315	12346399	1	1084,	3,	12345315,
351	1	0	0	0	0	0	0	-	CL18807Contig1	352	0	352	chr8	116942821	107581602	107581954	1	352,	0,	107581602,
299	0	0	0	0	0	0	0	-	CL18850Contig1	313	14	313	chr7	112078216	57362053	57362352	1	299,	0,	57362053,
1199	0	0	0	0	0	0	0	-	CL18854Contig1	1199	0	1199	chr16	77906053	70582373	70583572	1	1199,	0,	70582373,
1442	3	0	0	1	1	0	0	-	CL18867Contig1	1446	0	1446	chr14	81345643	35073494	35074939	2	967,478,	0,968,	35073494,35074461,
386	1	0	0	1	1	0	0	+	CL18891Contig1	388	0	388	chrX	88516663	21826242	21826629	2	85,302,	0,86,	21826242,21826327,
1167	2	0	0	0	0	0	0	+	CL18923Contig1	1183	0	1169	chr2	140800416	48799172	48800341	1	1169,	0,	48799172,
876	4	0	0	1	1	0	0	-	CL18959Contig1	881	0	881	chr8	116942821	29666270	29667150	2	156,724,	0,157,	29666270,29666426,
377	0	0	0	0	0	0	0	+	CL18962Contig1	393	0	377	chr3	127923604	18083144	18083521	1	377,	0,	18083144,
482	2	0	0	0	0	0	0	+	CL19005Contig1	486	2	486	chr21	69173390	58279558	58280042	1	484,	2,	58279558,
803	0	0	0	0	0	1	112	-	CL19008Contig1	805	2	805	chr10	106383598	74516739	74517654	2	226,577,	0,226,	74516739,74517077,
733	0	0	0	0	0	0	0	+	CL19156Contig1	733	0	733	chr3	127923604	31203709	31204442	1	733,	0,	31203709,
563	2	0	0	0	0	0	0	-	CL19158Contig1	602	2	567	chr13	84419198	37687958	37688523	1	565,	35,	37687958,
723	0	0	0	0	0	0	0	+	CL19187Contig1	723	0	723	chr22	61848140	48734549	48735272	1	723,	0,	48734549,
810	0	0	0	0	0	0	0	-	CL19241Contig1	810	0	810	chr6	122561022	101972125	101972935	1	810,	0,	101972125,
809	0	0	0	0	0	1	202	+	CL19249Contig1	844	0	809	chr29	51998940	19282937	19283948	2	301,508,	0,301,	19282937,19283440,
849	1	0	0	0	0	0	0	-	CL19259Contig1	850	0	850	chr9	108145351	70580799	70581649	1	850,	0,	70580799,
599	5	0	1	0	0	0	0	+	CL19278Contig1	605	0	605	chr10	106383598	55708870	55709475	1	605,	0,	55708870,
585	0	0	0	1	1	0	0	-	CL19280Contig1	586	0	586	chrUn.004.4298	11104	3768	4353	2	428,157,	0,429,	3768,4196,
319	3	0	0	1	1	2	14	+	CL19285Contig2	324	1	324	chr19	65312493	28441131	28441467	4	153,72,17,80,	1,154,226,244,	28441131,28441297,28441370,28441387,
260	0	0	0	0	0	0	0	-	CL19378Contig1	260	0	260	chr16	77906053	10668370	10668630	1	260,	0,	10668370,
270	0	0	0	0	0	0	0	-	CL19386Contig1	270	0	270	chr9	108145351	54966115	54966385	1	270,	0,	54966115,
398	1	0	0	0	0	0	0	+	CL19394Contig1	426	16	415	chr7	112078216	23763109	23763508	1	399,	16,	23763109,
1093	0	0	0	1	1	0	0	-	CL19398Contig1	1094	0	1094	chr5	125847759	48112650	48113743	2	223,870,	0,224,	48112650,48112873,
343	0	0	1	0	0	0	0	-	CL19487Contig1	346	2	346	chr6	122561022	92094160	92094504	1	344,	0,	92094160,
454	0	0	0	0	0	1	3	+	CL19490Contig1	487	0	454	chr10	106383598	36050550	36051007	2	396,58,	0,396,	36050550,36050949,
364	0	0	0	1	1	0	0	+	CL19494Contig1	365	0	365	chr1	161106243	65318624	65318988	2	15,349,	0,16,	65318624,65318639,
455	0	0	0	0	0	0	0	-	CL19505Contig1	462	0	455	chr26	51750746	15391752	15392207	1	455,	7,	15391752,
801	2	0	0	0	0	0	0	-	CL1954Contig1	806	3	806	chr15	84633453	13502634	13503437	1	803,	0,	13502634,
698	0	0	0	0	0	0	0	+	CL19555Contig1	707	9	707	chr24	65020233	27201588	27202286	1	698,	9,	27201588,
677	3	0	0	1	1	0	0	-	CL19560Contig1	681	0	681	chrUn.004.1	3546887	2555885	2556565	2	88,592,	0,89,	2555885,2555973,
720	1	0	0	0	0	0	0	+	CL19585Contig1	721	0	721	chr7	112078216	48310724	48311445	1	721,	0,	48310724,
705	2	0	0	0	0	0	0	-	CL19588Contig1	707	0	707	chr5	125847759	80530870	80531577	1	707,	0,	80530870,
1289	2	0	2	0	0	0	0	+	CL19636Contig1	1300	7	1300	chr12	85358539	48784781	48786074	1	1293,	7,	48784781,
713	0	0	24	0	0	1	1	-	CL1968Contig4	738	1	738	chrUn.004.29	662952	15422	16160	2	526,211,	0,526,	15422,15949,
895	2	0	0	1	1	0	0	-	CL19727Contig1	898	0	898	chr24	65020233	58174885	58175782	2	874,23,	0,875,	58174885,58175759,
417	1	0	0	0	0	1	251	+	CL19732Contig1	425	7	425	chr23	53376148	31941879	31942548	2	348,70,	7,355,	31941879,31942478,
288	1	0	0	0	0	0	0	-	CL19756Contig1	292	3	292	chr20	75796353	40397839	40398128	1	289,	0,	40397839,
912	3	0	0	0	0	0	0	+	CL19824Contig1	916	0	915	chr3	127923604	101154447	101155362	1	915,	0,	101154447,
793	0	0	0	0	0	0	0	+	CL19848Contig1	793	0	793	chr26	51750746	13515405	13516198	1	793,	0,	13515405,
1250	1	0	0	0	0	0	0	+	CL19877Contig1	1252	1	1252	chr6	122561022	72828971	72830222	1	1251,	1,	72828971,
380	0	0	0	0	0	0	0	-	CL19934Contig1	380	0	380	chr12	85358539	11840360	11840740	1	380,	0,	11840360,
617	2	0	0	0	0	0	0	-	CL19997Contig1	644	22	641	chr3	127923604	57088389	57089008	1	619,	3,	57088389,
682	21	0	5	1	1	0	0	+	CL1Contig1232	711	1	710	chrM	16338	1483	2191	2	56,652,	1,58,	1483,1539,
236	8	0	2	3	4	2	247	-	CL1Contig1249	250	0	250	chrM	16338	2183	2676	6	11,56,5,124,7,43,	0,12,70,76,200,207,	2183,2194,2250,2255,2624,2633,
582	0	0	0	0	0	0	0	+	CL1Contig13	582	0	582	chr17	76506943	58214329	58214911	1	582,	0,	58214329,
516	4	0	0	1	1	1	214	+	CL1Contig1541	521	0	521	chr14	81345643	8558876	8559610	3	200,212,108,	0,200,413,	8558876,8559290,8559502,
392	2	0	42	1	1	0	0	+	CL1Contig163	466	29	466	chr22	61848140	33232700	33233136	2	34,402,	29,64,	33232700,33232734,
729	0	0	0	0	0	0	0	-	CL1Contig170	729	0	729	chrUn.004.245	198211	192144	192873	1	729,	0,	192144,
804	7	0	0	0	0	0	0	+	CL1Contig370	816	5	816	chr5	125847759	28629392	28630203	1	811,	5,	28629392,
395	0	0	0	5	5	1	562	+	CL1Contig49	400	0	400	chr3	127923604	55145841	55146798	7	17,12,8,12,43,203,100,	0,18,31,40,53,97,300,	55145841,55145858,55145870,55145878,55145890,55145933,55146698,
580	10	0	0	0	0	1	246	-	CL1Contig747	590	0	590	chr12	85358539	72198306	72199142	2	155,435,	0,155,	72198306,72198707,
494	0	0	2	0	0	1	195	+	CL1Contig900	501	0	496	chr12	85358539	72198452	72199143	2	57,439,	0,57,	72198452,72198704,
1261	0	0	20	0	0	1	1	-	CL1Contig932	1334	45	1326	chr7	112078216	60313193	60314475	2	1115,166,	8,1123,	60313193,60314309,
640	0	0	0	0	0	1	292	+	CL20010Contig1	655	0	640	chr11	110171769	27339308	27340240	2	156,484,	0,156,	27339308,27339756,
919	6	0	0	0	0	0	0	+	CL20028Contig1	932	7	932	chr1	161106243	108268943	108269868	1	925,	7,	108268943,
1373	4	0	0	0	0	1	1	-	CL20047Contig1	1379	2	1379	chr7	112078216	62780812	62782190	2	636,741,	0,636,	62780812,62781449,
210	0	0	0	0	0	0	0	+	CL20064Contig1	223	13	223	chr5	125847759	7340669	7340879	1	210,	13,	7340669,
801	1	0	0	0	0	0	0	+	CL20119Contig1	824	22	824	chr20	75796353	59534583	59535385	1	802,	22,	59534583,
634	1	0	0	0	0	0	0	-	CL20122Contig1	644	9	644	chr1	161106243	47206722	47207357	1	635,	0,	47206722,
688	0	0	0	1	1	0	0	+	CL20153Contig1	710	0	689	chr27	48749334	35689816	35690504	2	9,679,	0,10,	35689816,35689825,
790	8	0	17	0	0	3	14	-	CL20168Contig1	815	0	815	chr1	161106243	66990460	66991289	4	349,46,299,121,	0,349,395,694,	66990460,66990811,66990860,66991168,
438	0	0	0	0	0	0	0	+	CL20189Contig1	468	13	451	chr19	65312493	33922341	33922779	1	438,	13,	33922341,
699	0	0	6	0	0	2	20577	+	CL20206Contig1	706	1	706	chr6	122561022	41997972	42019254	3	317,89,299,	1,318,407,	41997972,42011785,42018955,
422	0	0	0	0	0	0	0	-	CL20223Contig1	456	0	422	chr5	125847759	59036714	59037136	1	422,	34,	59036714,
395	2	0	0	0	0	0	0	+	CL20232Contig1	397	0	397	chr9	108145351	82958249	82958646	1	397,	0,	82958249,
659	0	0	0	0	0	0	0	-	CL20271Contig1	678	0	659	chr13	84419198	32004679	32005338	1	659,	19,	32004679,
493	0	0	0	0	0	0	0	+	CL20276Contig1	513	3	496	chr1	161106243	59191505	59191998	1	493,	3,	59191505,
923	0	0	0	2	2	0	0	+	CL20304Contig1	925	0	925	chr15	84633453	11979766	11980689	3	14,13,896,	0,15,29,	11979766,11979780,11979793,
637	0	0	0	0	0	0	0	+	CL20328Contig1	681	44	681	chr13	84419198	25399037	25399674	1	637,	44,	25399037,
793	1	0	0	0	0	0	0	+	CL20396Contig1	794	0	794	chr24	65020233	27204247	27205041	1	794,	0,	27204247,
469	0	0	0	0	0	0	0	-	CL20432Contig1	469	0	469	chrUn.004.292	165749	77995	78464	1	469,	0,	77995,
146	0	0	0	0	0	0	0	+	CL20519Contig1	146	0	146	chr11	110171769	20807076	20807222	1	146,	0,	20807076,
480	3	0	0	0	0	0	0	-	CL20526Contig1	483	0	483	chr11	110171769	70089929	70090412	1	483,	0,	70089929,
432	1	0	0	0	0	1	1	+	CL20577Contig1	434	1	434	chr24	65020233	8786933	8787367	2	149,284,	1,150,	8786933,8787083,
881	0	0	0	2	2	0	0	-	CL20706Contig1	912	29	912	chr11	110171769	69771921	69772802	3	664,28,189,	0,665,694,	69771921,69772585,69772613,
1058	0	0	0	0	0	0	0	-	CL20722Contig1	1063	5	1063	chr17	76506943	43855611	43856669	1	1058,	0,	43855611,
740	1	0	2	0	0	1	1	-	CL20727Contig1	765	1	744	chr10	106383598	71647232	71647976	2	727,16,	21,748,	71647232,71647960,
461	0	0	0	0	0	0	0	+	CL20754Contig1	461	0	461	chr1	161106243	93623099	93623560	1	461,	0,	93623099,
391	0	0	0	0	0	0	0	-	CL20820Contig1	429	0	391	chr6	122561022	13396898	13397289	1	391,	38,	13396898,
791	1	0	0	0	0	0	0	+	CL20856Contig1	793	0	792	chr5	125847759	36694394	36695186	1	792,	0,	36694394,
390	0	0	0	0	0	0	0	-	CL20883Contig1	390	0	390	chr1	161106243	128439788	128440178	1	390,	0,	128439788,
500	0	0	0	1	1	0	0	-	CL20935Contig1	514	0	501	chr2	140800416	25289761	25290261	2	21,479,	13,35,	25289761,25289782,
558	0	0	0	1	1	1	188	-	CL20941Contig1	559	0	559	chr12	85358539	39887880	39888626	3	18,72,468,	0,19,91,	39887880,39887898,39888158,
695	2	0	1	0	0	0	0	+	CL20960Contig1	700	0	698	chr7	112078216	55326145	55326843	1	698,	0,	55326145,
734	4	0	0	0	0	0	0	+	CL21273Contig1	738	0	738	chr9	108145351	71099506	71100244	1	738,	0,	71099506,
812	6	0	0	0	0	1	1	-	CL21399Contig1	821	1	819	chr6	122561022	18696710	18697529	2	290,528,	2,292,	18696710,18697001,
670	1	0	0	0	0	0	0	+	CL21412Contig1	671	0	671	chr2	140800416	96271903	96272574	1	671,	0,	96271903,
676	1	0	0	0	0	0	0	-	CL21497Contig1	682	5	682	chr3	127923604	58468280	58468957	1	677,	0,	58468280,
523	0	0	0	0	0	0	0	+	CL21501Contig1	553	0	523	chr8	116942821	7870835	7871358	1	523,	0,	7870835,
1045	1	0	0	0	0	1	28	+	CL21503Contig1	1046	0	1046	chr19	65312493	8037877	8038951	2	49,997,	0,49,	8037877,8037954,
263	0	0	0	0	0	0	0	+	CL21515Contig1	276	13	276	chr2	140800416	22429734	22429997	1	263,	13,	22429734,
558	0	0	0	0	0	0	0	+	CL21520Contig1	573	15	573	chr2	140800416	40240640	40241198	1	558,	15,	40240640,
298	0	0	0	0	0	0	0	+	CL21741Contig1	298	0	298	chr19	65312493	14284731	14285029	1	298,	0,	14284731,
566	1	0	0	0	0	2	11214	+	CL21835Contig1	568	1	568	chr24	65020233	18754786	18766567	3	224,119,224,	1,225,344,	18754786,18755572,18766343,
3695	4	0	0	1	1	0	0	-	CL2183Contig1	3703	0	3700	chr11	110171769	69636707	69640406	2	2880,819,	3,2884,	69636707,69639587,
414	0	0	0	0	0	2	3012	-	CL21894Contig1	417	3	417	chr23	53376148	32022553	32025979	3	204,86,124,	0,204,290,	32022553,32025695,32025855,
753	0	0	0	0	0	0	0	-	CL2192Contig2	827	0	753	chr2	140800416	35239527	35240280	1	753,	74,	35239527,
624	0	0	0	0	0	0	0	+	CL21941Contig1	624	0	624	chr2	140800416	45563135	45563759	1	624,	0,	45563135,
609	0	0	0	0	0	1	1	-	CL21973Contig1	609	0	609	chr3	127923604	12371709	12372319	2	333,276,	0,333,	12371709,12372043,
1067	8	0	0	0	0	2	2	-	CL21978Contig1	1085	6	1081	chr20	75796353	11104010	11105087	3	14,15,1046,	4,18,33,	11104010,11104025,11104041,
822	4	0	0	0	0	2	2	+	CL22036Contig1	826	0	826	chr17	76506943	18430093	18430921	3	35,9,782,	0,35,44,	18430093,18430129,18430139,
765	2	0	0	0	0	0	0	-	CL22140Contig1	767	0	767	chr9	108145351	28415679	28416446	1	767,	0,	28415679,
464	0	0	0	0	0	0	0	-	CL22162Contig1	495	0	464	chr8	116942821	7873719	7874183	1	464,	31,	7873719,
784	4	0	0	1	2	0	0	+	CL22195Contig1	790	0	790	chr10	106383598	87067954	87068742	2	412,376,	0,414,	87067954,87068366,
360	1	0	0	0	0	1	237	-	CL22196Contig1	361	0	361	chr8	116942821	42133494	42134092	2	45,316,	0,45,	42133494,42133776,
343	0	0	0	0	0	0	0	-	CL22274Contig1	357	0	343	chr11	110171769	20043291	20043634	1	343,	14,	20043291,
559	0	0	0	0	0	1	220	+	CL2228Contig1	559	0	559	chr26	51750746	17197777	17198556	2	272,287,	0,272,	17197777,17198269,
1085	1	0	0	2	3	1	387	-	CL22292Contig1	1089	0	1089	chr12	85358539	28341428	28342901	4	52,565,73,396,	0,52,619,693,	28341428,28341867,28342432,28342505,
909	3	0	0	1	1	0	0	-	CL22334Contig1	938	0	913	chr2	140800416	54612045	54612957	2	414,498,	25,440,	54612045,54612459,
1112	0	0	0	1	1	0	0	+	CL22365Contig1	1124	1	1114	chr23	53376148	36339291	36340403	2	911,201,	1,913,	36339291,36340202,
994	3	0	0	1	1	1	25	+	CL22371Contig1	1001	0	998	chr29	51998940	10997373	10998395	3	881,98,18,	0,881,980,	10997373,10998279,10998377,
1231	2	0	57	0	0	0	0	+	CL22378Contig1	1290	0	1290	chr4	124454208	88290057	88291347	1	1290,	0,	88290057,
396	1	0	0	0	0	0	0	-	CL22395Contig1	403	6	403	chr24	65020233	47139107	47139504	1	397,	0,	47139107,
1310	0	0	0	0	0	0	0	+	CL22513Contig1	1310	0	1310	chr16	77906053	29699197	29700507	1	1310,	0,	29699197,
720	1	0	0	0	0	1	6345	+	CL22578Contig1	725	0	721	chr21	69173390	10661258	10668324	2	60,661,	0,60,	10661258,10667663,
290	0	0	0	0	0	1	152	+	CL22646Contig1	318	24	314	chr14	81345643	71023017	71023459	2	137,153,	24,161,	71023017,71023306,
826	0	0	0	0	0	2	14106	-	CL22756Contig1	827	1	827	chrUn.004.61	446759	58740	73672	3	692,67,67,	0,692,759,	58740,64381,73605,
1180	0	0	0	0	0	0	0	-	CL22761Contig1	1188	0	1180	chr26	51750746	40196442	40197622	1	1180,	8,	40196442,
756	1	0	0	2	2	1	3	-	CL22831Contig1	769	10	769	chr7	112078216	54884394	54885154	4	56,173,247,281,	0,56,230,478,	54884394,54884453,54884626,54884873,
708	1	0	0	1	1	0	0	+	CL22914Contig1	711	1	711	chr24	65020233	48222264	48222973	2	426,283,	1,428,	48222264,48222690,
385	0	0	0	0	0	0	0	+	CL22918Contig1	387	2	387	chrUn.004.695	74005	63417	63802	1	385,	2,	63417,
522	0	0	0	0	0	1	200	-	CL22943Contig1	533	7	529	chr28	46084206	30305040	30305762	2	187,335,	4,191,	30305040,30305427,
622	3	0	0	12	14	0	0	+	CL23007Contig1	645	0	639	chr2	140800416	4796491	4797116	13	205,29,14,7,17,14,5,6,8,4,8,6,302,	0,206,237,252,260,278,293,300,307,316,321,330,337,	4796491,4796696,4796725,4796739,4796746,4796763,4796777,4796782,4796788,4796796,4796800,4796808,4796814,
531	0	0	0	0	0	0	0	-	CL23069Contig1	535	3	534	chr26	51750746	34822832	34823363	1	531,	1,	34822832,
1046	10	0	0	0	0	1	1	-	CL23080Contig1	1059	0	1056	chr8	116942821	82585705	82586762	2	591,465,	3,594,	82585705,82586297,
541	0	0	0	0	0	0	0	+	CL23165Contig1	558	0	541	chr14	81345643	27890046	27890587	1	541,	0,	27890046,
541	3	0	0	0	0	0	0	+	CL23188Contig1	549	0	544	chr19	65312493	39860833	39861377	1	544,	0,	39860833,
824	4	0	0	1	1	1	1	+	CL23190Contig1	829	0	829	chr19	65312493	47751341	47752170	3	84,728,16,	0,84,813,	47751341,47751426,47752154,
467	1	0	0	0	0	0	0	-	CL23354Contig1	480	0	468	chr17	76506943	13525650	13526118	1	468,	12,	13525650,
568	2	0	0	0	0	0	0	+	CL23366Contig1	589	7	577	chr4	124454208	29681349	29681919	1	570,	7,	29681349,
765	0	0	0	0	0	1	174	+	CL23418Contig1	765	0	765	chr8	116942821	29673011	29673950	2	707,58,	0,707,	29673011,29673892,
686	0	0	0	0	0	0	0	-	CL23526Contig1	686	0	686	chrUn.004.6	1456232	1336095	1336781	1	686,	0,	1336095,
416	0	0	0	0	0	0	0	-	CL23555Contig1	458	4	420	chr26	51750746	11474580	11474996	1	416,	38,	11474580,
749	0	0	0	0	0	0	0	+	CL23650Contig1	749	0	749	chr4	124454208	73535249	73535998	1	749,	0,	73535249,
784	0	0	0	0	0	1	1332	+	CL23696Contig1	784	0	784	chr20	75796353	24703597	24705713	2	119,665,	0,119,	24703597,24705048,
277	9	0	0	0	0	2	309	-	CL2372Contig2	286	0	286	chr8	116942821	67072557	67073152	3	115,8,163,	0,115,123,	67072557,67072677,67072989,
384	6	0	1	0	0	2	433	+	CL23858Contig1	399	8	399	chr15	84633453	25860690	25861514	3	231,4,156,	8,239,243,	25860690,25861348,25861358,
1713	0	0	80	0	0	0	0	-	CL2390Contig2	1797	0	1793	chr13	84419198	17028172	17029965	1	1793,	4,	17028172,
874	0	0	0	1	1	0	0	-	CL23986Contig1	885	0	875	chrUn.004.1865	28285	411	1285	2	502,372,	10,513,	411,913,
635	1	0	0	0	0	0	0	+	CL23989Contig1	636	0	636	chr15	84633453	70788140	70788776	1	636,	0,	70788140,
186	0	0	0	0	0	0	0	+	CL24033Contig1	186	0	186	chrUn.004.862	62786	35388	35574	1	186,	0,	35388,
488	3	0	0	0	0	0	0	+	CL24060Contig1	491	0	491	chr4	124454208	113747516	113748007	1	491,	0,	113747516,
962	3	0	0	0	0	3	4	-	CL24077Contig1	968	0	965	chr2	140800416	10410948	10411917	4	20,912,15,18,	3,23,935,950,	10410948,10410969,10411882,10411899,
442	0	0	0	0	0	1	247	+	CL24095Contig1	442	0	442	chr16	77906053	44351299	44351988	2	328,114,	0,328,	44351299,44351874,
357	0	0	0	0	0	1	8133	+	CL24147Contig1	395	0	357	chr13	84419198	30715185	30723675	2	134,223,	0,134,	30715185,30723452,
609	3	0	0	0	0	0	0	-	CL24217Contig1	613	1	613	chr9	108145351	12959509	12960121	1	612,	0,	12959509,
755	2	0	0	0	0	0	0	+	CL24229Contig1	757	0	757	chr1	161106243	57770747	57771504	1	757,	0,	57770747,
170	1	0	0	0	0	0	0	+	CL24232Contig1	172	1	172	chr7	112078216	70782639	70782810	1	171,	1,	70782639,
498	0	0	0	0	0	1	205	+	CL24424Contig1	498	0	498	chr17	76506943	34168108	34168811	2	89,409,	0,89,	34168108,34168402,
265	0	0	0	1	1	0	0	-	CL24446Contig1	280	0	266	chr1	161106243	119464744	119465009	2	227,38,	14,242,	119464744,119464971,
617	0	0	0	0	0	0	0	+	CL24464Contig1	617	0	617	chr1	161106243	76835538	76836155	1	617,	0,	76835538,
599	0	0	0	1	1	0	0	-	CL24526Contig1	600	0	600	chr5	125847759	51883658	51884257	2	580,19,	0,581,	51883658,51884238,
821	0	0	0	0	0	0	0	-	CL2454Contig2	821	0	821	chr3	127923604	21621072	21621893	1	821,	0,	21621072,
368	0	0	0	0	0	0	0	-	CL24593Contig1	368	0	368	chr23	53376148	9334028	9334396	1	368,	0,	9334028,
535	0	0	0	0	0	0	0	+	CL24651Contig1	560	24	559	chr11	110171769	70165369	70165904	1	535,	24,	70165369,
1416	0	0	0	0	0	0	0	-	CL2468Contig1	1416	0	1416	chr7	112078216	96370756	96372172	1	1416,	0,	96370756,
485	0	0	0	0	0	0	0	+	CL24697Contig1	494	9	494	chr18	66141439	42170064	42170549	1	485,	9,	42170064,
372	10	0	0	2	7	2	280	+	CL246Contig1	393	4	393	chr1	161106243	156760360	156761022	5	238,3,5,15,121,	4,242,246,257,272,	156760360,156760875,156760878,156760883,156760901,
495	7	0	1	0	0	2	300	+	CL246Contig2	503	0	503	chr1	161106243	156760365	156761168	3	238,24,241,	0,238,262,	156760365,156760899,156760927,
826	1	0	0	0	0	1	1	-	CL2476Contig3	827	0	827	chr12	85358539	11205626	11206454	2	300,527,	0,300,	11205626,11205927,
563	0	0	0	0	0	0	0	-	CL24825Contig1	570	7	570	chr24	65020233	50818289	50818852	1	563,	0,	50818289,
274	0	0	0	0	0	0	0	+	CL24903Contig1	298	0	274	chr29	51998940	33471298	33471572	1	274,	0,	33471298,
471	4	0	0	0	0	0	0	+	CL24909Contig1	475	0	475	chr4	124454208	77141267	77141742	1	475,	0,	77141267,
1625	0	0	0	0	0	3	5295	+	CL2497Contig3	1628	3	1628	chr3	127923604	117823027	117829947	4	1403,49,84,89,	3,1406,1455,1539,	117823027,117827516,117828439,117829858,
937	9	0	0	1	1	1	218	+	CL24983Contig1	947	0	947	chr13	84419198	2487302	2488466	3	350,214,382,	0,350,565,	2487302,2487870,2488084,
578	1	0	0	0	0	0	0	+	CL25049Contig1	579	0	579	chr2	140800416	68853921	68854500	1	579,	0,	68853921,
524	0	0	0	0	0	1	239	-	CL25052Contig1	534	10	534	chr24	65020233	61117340	61118103	2	50,474,	0,50,	61117340,61117629,
294	0	0	0	0	0	0	0	-	CL25082Contig1	294	0	294	chr17	76506943	19983508	19983802	1	294,	0,	19983508,
893	2	0	0	1	2	1	1	+	CL250Contig4	897	0	897	chr23	53376148	10803438	10804334	3	333,334,228,	0,335,669,	10803438,10803771,10804106,
802	2	0	0	0	0	1	1	-	CL25100Contig1	812	0	804	chr6	122561022	4089239	4090044	2	34,770,	8,42,	4089239,4089274,
1465	6	0	0	1	1	2	582	-	CL2513Contig4	1472	0	1472	chr5	125847759	22128045	22130098	3	75,1218,178,	0,76,1294,	22128045,22128450,22129920,
226	1	0	0	1	3	1	150	-	CL25203Contig1	232	2	232	chrUn.004.148	268601	56112	56489	3	7,195,25,	0,10,205,	56112,56119,56464,
880	5	0	0	1	1	2	174	+	CL25241Contig1	886	0	886	chr5	125847759	11101740	11102799	4	319,364,7,195,	0,320,684,691,	11101740,11102059,11102594,11102604,
436	0	0	0	0	0	0	0	-	CL25243Contig1	436	0	436	chr15	84633453	74042058	74042494	1	436,	0,	74042058,
594	1	0	25	2	2	1	4	+	CL252Contig1	622	0	622	chr3	127923604	32663239	32663863	4	13,18,435,154,	0,14,33,468,	32663239,32663252,32663270,32663709,
562	2	0	0	0	0	1	2	-	CL25340Contig1	564	0	564	chr1	161106243	142045862	142046428	2	236,328,	0,236,	142045862,142046100,
447	1	0	0	0	0	1	311	-	CL25397Contig1	462	14	462	chr8	116942821	70119196	70119955	2	139,309,	0,139,	70119196,70119646,
618	0	0	0	0	0	0	0	-	CL25452Contig1	618	0	618	chrUn.004.1	3546887	1482221	1482839	1	618,	0,	1482221,
520	1	0	0	0	0	0	0	+	CL25488Contig1	521	0	521	chr18	66141439	65117273	65117794	1	521,	0,	65117273,
728	0	0	0	0	0	2	118	+	CL25598Contig1	729	1	729	chr19	65312493	57539046	57539892	3	62,454,212,	1,63,517,	57539046,57539224,57539680,
346	0	0	14	0	0	1	8090	+	CL25705Contig1	363	3	363	chr18	66141439	19606551	19615001	2	151,209,	3,154,	19606551,19614792,
304	5	0	0	1	2	2	183	-	CL2570Contig1	311	0	311	chr1	161106243	71806221	71806713	4	140,5,81,83,	0,140,147,228,	71806221,71806543,71806548,71806630,
347	5	0	0	0	0	2	196	-	CL2570Contig2	352	0	352	chr1	161106243	71806221	71806769	3	201,68,83,	0,201,269,	71806221,71806423,71806686,
416	2	0	0	0	0	2	214	-	CL2570Contig4	418	0	418	chr1	161106243	71806221	71806853	3	109,3,306,	0,109,112,	71806221,71806543,71806547,
591	0	0	1	0	0	1	89	+	CL25774Contig1	621	29	621	chr14	81345643	73444445	73445126	2	492,100,	29,521,	73444445,73445026,
697	0	0	0	0	0	0	0	+	CL25852Contig1	697	0	697	chr19	65312493	41174480	41175177	1	697,	0,	41174480,
942	4	0	0	0	0	0	0	-	CL25900Contig1	946	0	946	chr25	44060403	40073112	40074058	1	946,	0,	40073112,
746	6	0	0	3	4	3	299	+	CL2598Contig3	756	0	756	chr1	161106243	65677305	65678356	7	40,40,2,238,138,255,39,	0,41,81,83,323,462,717,	65677305,65677345,65677386,65677616,65677854,65677992,65678317,
948	6	0	0	2	3	2	385	-	CL2598Contig4	958	0	957	chr1	161106243	65675364	65676703	5	109,1,477,166,201,	1,112,113,591,757,	65675364,65675473,65675655,65676132,65676502,
766	0	0	0	0	0	4	32584	+	CL26079Contig1	769	2	768	chr12	85358539	64426738	64460088	5	5,104,302,134,221,	2,7,111,413,547,	64426738,64426745,64453310,64454902,64459867,
535	1	0	0	1	2	1	232	-	CL26143Contig1	538	0	538	chr8	116942821	75974860	75975628	3	142,109,285,	0,144,253,	75974860,75975002,75975343,
632	1	0	0	0	0	0	0	+	CL26200Contig1	633	0	633	chr4	124454208	71061724	71062357	1	633,	0,	71061724,
729	1	0	0	0	0	0	0	+	CL26345Contig1	731	0	730	chr7	112078216	944625	945355	1	730,	0,	944625,
870	0	0	0	0	0	0	0	+	CL26365Contig1	870	0	870	chr1	161106243	85541987	85542857	1	870,	0,	85541987,
795	0	0	60	0	0	0	0	-	CL26377Contig1	855	0	855	chrUn.004.3651	12691	8222	9077	1	855,	0,	8222,
615	0	0	0	0	0	1	234	-	CL26384Contig1	615	0	615	chr2	140800416	90431629	90432478	2	553,62,	0,553,	90431629,90432416,
1035	1	0	0	0	0	0	0	+	CL2640Contig1	1036	0	1036	chr5	125847759	88271606	88272642	1	1036,	0,	88271606,
434	0	0	0	0	0	0	0	+	CL26421Contig1	443	9	443	chr7	112078216	60441472	60441906	1	434,	9,	60441472,
1707	0	0	0	0	0	0	0	-	CL2647Contig1	1708	1	1708	chr10	106383598	38134826	38136533	1	1707,	0,	38134826,
585	1	0	27	0	0	3	30271	+	CL26513Contig1	614	0	613	chr5	125847759	75590460	75621344	4	86,93,83,351,	0,86,179,262,	75590460,75610279,75620541,75620993,
184	0	0	0	0	0	0	0	-	CL26643Contig1	189	0	184	chr25	44060403	40338917	40339101	1	184,	5,	40338917,
1080	1	0	0	0	0	0	0	-	CL26830Contig1	1082	1	1082	chr19	65312493	23445366	23446447	1	1081,	0,	23445366,
648	0	0	0	1	1	0	0	+	CL26852Contig1	669	0	649	chr12	85358539	67103277	67103925	2	639,9,	0,640,	67103277,67103916,
733	16	0	0	0	0	2	236	+	CL26907Contig1	749	0	749	chr21	69173390	42181595	42182580	3	379,1,369,	0,379,380,	42181595,42182209,42182211,
385	0	0	0	0	0	0	0	-	CL26921Contig1	385	0	385	chr9	108145351	71928985	71929370	1	385,	0,	71928985,
981	1	0	0	0	0	2	247	+	CL26994Contig1	982	0	982	chr10	106383598	27989661	27990890	3	337,1,644,	0,337,338,	27989661,27990241,27990246,
418	0	0	21	0	0	1	189	+	CL2699Contig4	439	0	439	chr15	84633453	28408545	28409173	2	192,247,	0,192,	28408545,28408926,
555	0	0	0	0	0	0	0	+	CL27100Contig1	555	0	555	chr26	51750746	21695788	21696343	1	555,	0,	21695788,
1143	9	0	0	0	0	0	0	+	CL27118Contig1	1155	0	1152	chrUn.004.61	446759	140713	141865	1	1152,	0,	140713,
286	2	0	0	0	0	3	412	-	CL27220Contig1	296	7	295	chr13	84419198	47687678	47688378	4	91,5,174,18,	1,92,97,271,	47687678,47688175,47688185,47688360,
286	0	0	0	1	1	0	0	-	CL27259Contig1	289	2	289	chr20	75796353	34799444	34799730	2	118,168,	0,119,	34799444,34799562,
317	2	0	0	0	0	1	974	+	CL27331Contig1	319	0	319	chr6	122561022	59550303	59551596	2	117,202,	0,117,	59550303,59551394,
281	3	0	0	0	0	0	0	-	CL27363Contig1	284	0	284	chr5	125847759	102036394	102036678	1	284,	0,	102036394,
254	3	0	3	0	0	1	406	+	CL27385Contig1	263	3	263	chrX	88516663	54689832	54690498	2	169,91,	3,172,	54689832,54690407,
396	0	0	0	0	0	0	0	+	CL27426Contig1	413	17	413	chr15	84633453	32111879	32112275	1	396,	17,	32111879,
429	0	0	0	0	0	1	207	-	CL27458Contig1	429	0	429	chr14	81345643	20407260	20407896	2	199,230,	0,199,	20407260,20407666,
667	1	0	0	0	0	0	0	+	CL27499Contig1	671	3	671	chr1	161106243	99229866	99230534	1	668,	3,	99229866,
401	0	0	0	0	0	0	0	+	CL27522Contig1	401	0	401	chr12	85358539	50346340	50346741	1	401,	0,	50346340,
371	0	0	0	1	1	1	1	+	CL27570Contig1	374	0	372	chr4	124454208	90975040	90975412	3	51,190,130,	0,52,242,	90975040,90975091,90975282,
356	0	0	0	0	0	0	0	+	CL27573Contig1	366	10	366	chr6	122561022	68571728	68572084	1	356,	10,	68571728,
203	0	0	0	0	0	1	1167	-	CL27618Contig1	226	1	204	chr10	106383598	92195146	92196516	2	85,118,	22,107,	92195146,92196398,
961	1	0	0	1	1	0	0	-	CL27644Contig1	963	0	963	chr9	108145351	56103565	56104527	2	53,909,	0,54,	56103565,56103618,
326	0	0	0	0	0	1	5021	+	CL27716Contig1	339	13	339	chrUn.004.1100	50653	1086	6433	2	165,161,	13,178,	1086,6272,
2260	13	0	0	2	2	0	0	+	CL2779Contig2	2276	1	2276	chr20	75796353	24857213	24859486	3	631,1527,115,	1,633,2161,	24857213,24857844,24859371,
419	0	0	0	0	0	0	0	+	CL2783Contig4	513	94	513	chr3	127923604	83256564	83256983	1	419,	94,	83256564,
241	1	0	0	0	0	1	1	-	CL27897Contig1	242	0	242	chr28	46084206	28772093	28772336	2	169,73,	0,169,	28772093,28772263,
843	1	0	0	0	0	0	0	-	CL28064Contig1	844	0	844	chr1	161106243	74538151	74538995	1	844,	0,	74538151,
1013	4	0	0	0	0	0	0	-	CL2811Contig3	1029	0	1017	chrUn.004.909	59700	43575	44592	1	1017,	12,	43575,
802	1	0	0	0	0	1	4263	-	CL28157Contig1	803	0	803	chr11	110171769	28315421	28320487	2	706,97,	0,706,	28315421,28320390,
453	1	0	0	1	1	1	193	+	CL28214Contig1	455	0	455	chrX	88516663	47996142	47996789	3	14,56,384,	0,15,71,	47996142,47996156,47996405,
663	0	0	0	0	0	0	0	+	CL28256Contig1	665	2	665	chr13	84419198	25215898	25216561	1	663,	2,	25215898,
224	1	0	0	0	0	1	406	-	CL28329Contig1	225	0	225	chr18	66141439	17360146	17360777	2	147,78,	0,147,	17360146,17360699,
1293	5	0	0	1	1	0	0	+	CL28483Contig1	1299	0	1299	chrUn.004.16	832387	725228	726526	2	1287,11,	0,1288,	725228,726515,
773	2	0	56	0	0	1	1	+	CL2851Contig2	831	0	831	chr12	85358539	52439117	52439949	2	304,527,	0,304,	52439117,52439422,
550	1	0	0	0	0	0	0	-	CL28547Contig1	562	0	551	chr6	122561022	73888642	73889193	1	551,	11,	73888642,
1083	2	0	0	2	2	0	0	-	CL285Contig5	1140	13	1100	chr2	140800416	132517994	132519079	3	666,37,382,	40,707,745,	132517994,132518660,132518697,
765	2	0	0	0	0	1	190	-	CL28660Contig1	770	3	770	chr25	44060403	40985429	40986386	2	86,681,	0,86,	40985429,40985705,
597	1	0	0	0	0	2	3	-	CL28856Contig1	598	0	598	chr24	65020233	47453727	47454328	3	65,512,21,	0,65,577,	47453727,47453794,47454307,
163	3	0	0	0	0	1	188	+	CL28878Contig1	166	0	166	chr29	51998940	21077202	21077556	2	94,72,	0,94,	21077202,21077484,
727	0	0	0	0	0	0	0	-	CL28937Contig1	770	0	727	chr20	75796353	34885150	34885877	1	727,	43,	34885150,
732	6	0	0	0	0	1	2	+	CL28995Contig1	776	0	738	chr1	161106243	98813426	98814166	2	597,141,	0,597,	98813426,98814025,
805	0	0	0	0	0	0	0	+	CL29039Contig1	805	0	805	chr1	161106243	68728034	68728839	1	805,	0,	68728034,
813	0	0	0	0	0	0	0	-	CL29160Contig1	849	0	813	chr9	108145351	78848068	78848881	1	813,	36,	78848068,
425	1	0	0	0	0	0	0	+	CL29180Contig1	426	0	426	chr18	66141439	2180938	2181364	1	426,	0,	2180938,
811	3	0	0	0	0	0	0	-	CL29190Contig1	814	0	814	chr3	127923604	71578873	71579687	1	814,	0,	71578873,
646	0	0	0	1	2	0	0	-	CL29234Contig1	651	3	651	chr24	65020233	29687696	29688342	2	636,10,	0,638,	29687696,29688332,
646	0	0	0	0	0	0	0	-	CL29262Contig1	646	0	646	chrX	88516663	23817325	23817971	1	646,	0,	23817325,
559	1	0	0	0	0	0	0	+	CL29283Contig1	562	2	562	chr12	85358539	32086517	32087077	1	560,	2,	32086517,
604	2	0	0	0	0	1	337	-	CL292Contig4	621	15	621	chr13	84419198	46498759	46499702	2	117,489,	0,117,	46498759,46499213,
412	6	0	0	0	0	1	362	-	CL292Contig5	419	1	419	chr13	84419198	46498682	46499462	2	168,250,	0,168,	46498682,46499212,
506	0	0	0	1	1	2	215	+	CL29303Contig1	507	0	507	chr16	77906053	43717284	43718005	4	20,19,322,145,	0,20,40,362,	43717284,43717305,43717324,43717860,
438	0	0	0	0	0	1	186	-	CL2930Contig2	443	5	443	chr19	65312493	4692222	4692846	2	212,226,	0,212,	4692222,4692620,
110	0	0	0	0	0	0	0	+	CL29351Contig1	133	2	112	chr1	161106243	36388187	36388297	1	110,	2,	36388187,
312	0	0	0	0	0	0	0	-	CL29392Contig1	312	0	312	chr1	161106243	90381997	90382309	1	312,	0,	90381997,
442	1	0	0	0	0	0	0	+	CL29429Contig1	463	0	443	chr23	53376148	12963048	12963491	1	443,	0,	12963048,
432	1	0	4	0	0	1	2153	-	CL29437Contig1	440	3	440	chr28	46084206	43325585	43328175	2	324,113,	0,324,	43325585,43328062,
644	7	0	0	0	0	0	0	-	CL29442Contig1	653	0	651	chr25	44060403	20230030	20230681	1	651,	2,	20230030,
340	1	0	0	0	0	1	584	-	CL2959Contig2	341	0	341	chr10	106383598	84250890	84251815	2	172,169,	0,172,	84250890,84251646,
524	4	0	0	0	0	0	0	+	CL29673Contig1	534	0	528	chr3	127923604	64284297	64284825	1	528,	0,	64284297,
434	1	0	0	0	0	1	13432	-	CL29695Contig1	465	30	465	chr21	69173390	44353187	44367054	2	253,182,	0,253,	44353187,44366872,
772	0	0	0	0	0	0	0	-	CL296Contig8	772	0	772	chr15	84633453	64406724	64407496	1	772,	0,	64406724,
418	0	0	0	0	0	0	0	+	CL29726Contig1	418	0	418	chrX	88516663	75374198	75374616	1	418,	0,	75374198,
468	0	0	0	0	0	2	53462	+	CL29788Contig1	477	0	468	chr14	81345643	6045341	6099271	3	30,117,321,	0,30,147,	6045341,6078933,6098950,
402	1	0	0	0	0	0	0	+	CL29816Contig1	403	0	403	chr2	140800416	120396462	120396865	1	403,	0,	120396462,
479	0	0	0	0	0	0	0	-	CL29889Contig1	479	0	479	chrX	88516663	57153706	57154185	1	479,	0,	57153706,
372	6	0	0	0	0	1	2784	-	CL30088Contig1	415	37	415	chr4	124454208	67985910	67989072	2	287,91,	0,287,	67985910,67988981,
658	2	0	1	0	0	0	0	-	CL30165Contig1	661	0	661	chr1	161106243	71540585	71541246	1	661,	0,	71540585,
862	2	0	0	0	0	2	164	-	CL30214Contig1	864	0	864	chr24	65020233	5214997	5216025	3	163,234,467,	0,163,397,	5214997,5215323,5215558,
377	1	0	0	0	0	1	324	-	CL30275Contig1	378	0	378	chr7	112078216	45568065	45568767	2	103,275,	0,103,	45568065,45568492,
728	1	0	0	0	0	1	568	-	CL30308Contig1	729	0	729	chr18	66141439	64762046	64763343	2	112,617,	0,112,	64762046,64762726,
236	5	0	2	0	0	0	0	+	CL30447Contig1	244	1	244	chr10	106383598	67303109	67303352	1	243,	1,	67303109,
530	0	0	0	0	0	2	10845	+	CL30468Contig1	530	0	530	chr1	161106243	119934024	119945399	3	62,91,377,	0,62,153,	119934024,119934528,119945022,
703	1	0	0	2	3	0	0	-	CL30486Contig1	707	0	707	chr21	69173390	36831626	36832330	3	15,270,419,	0,16,288,	36831626,36831641,36831911,
450	5	0	0	1	1	3	267	+	CL304Contig1	456	0	456	chr19	65312493	36624412	36625134	5	14,268,4,7,162,	0,15,283,287,294,	36624412,36624426,36624958,36624963,36624972,
155	0	0	0	0	0	0	0	+	CL30554Contig1	155	0	155	chr6	122561022	79969234	79969389	1	155,	0,	79969234,
553	1	0	0	0	0	2	2176	-	CL30612Contig1	609	55	609	chr24	65020233	23229897	23232627	3	285,205,64,	0,285,490,	23229897,23231064,23232563,
434	1	0	0	0	0	1	209	-	CL30696Contig1	435	0	435	chr11	110171769	15155186	15155830	2	408,27,	0,408,	15155186,15155803,
535	3	0	0	0	0	1	1	-	CL30704Contig1	543	4	542	chr2	140800416	14180753	14181292	2	206,332,	1,207,	14180753,14180960,
223	1	0	0	2	2	0	0	-	CL30814Contig1	226	0	226	chr16	77906053	61685508	61685732	3	45,10,169,	0,46,57,	61685508,61685553,61685563,
530	1	0	0	0	0	0	0	-	CL30844Contig1	531	0	531	chr5	125847759	29592301	29592832	1	531,	0,	29592301,
355	1	0	0	0	0	2	764	-	CL30922Contig1	367	0	356	chr14	81345643	41791253	41792373	3	133,146,77,	11,144,290,	41791253,41791980,41792296,
539	1	0	1	0	0	0	0	-	CL31162Contig1	544	0	541	chr14	81345643	39054545	39055086	1	541,	3,	39054545,
1529	0	0	0	0	0	1	113	+	CL3123Contig3	1529	0	1529	chrX	88516663	67063021	67064663	2	1426,103,	0,1426,	67063021,67064560,
483	0	0	0	0	0	1	198	+	CL3123Contig5	483	0	483	chrX	88516663	67063982	67064663	2	291,192,	0,291,	67063982,67064471,
453	1	0	0	1	2	1	187	-	CL3123Contig7	456	0	456	chrX	88516663	67064022	67064663	3	264,3,187,	0,266,269,	67064022,67064286,67064476,
589	3	0	0	0	0	1	288	-	CL31240Contig1	592	0	592	chr10	106383598	94510788	94511668	2	413,179,	0,413,	94510788,94511489,
436	1	0	0	0	0	0	0	-	CL31330Contig1	457	0	437	chr3	127923604	113499313	113499750	1	437,	20,	113499313,
1001	2	0	0	0	0	0	0	-	CL31335Contig1	1003	0	1003	chr12	85358539	11488572	11489575	1	1003,	0,	11488572,
740	0	0	0	0	0	0	0	-	CL31428Contig1	740	0	740	chr19	65312493	22607406	22608146	1	740,	0,	22607406,
839	0	0	0	0	0	0	0	+	CL31477Contig1	849	10	849	chr17	76506943	56899591	56900430	1	839,	10,	56899591,
742	0	0	0	0	0	0	0	-	CL31496Contig1	742	0	742	chr8	116942821	51349291	51350033	1	742,	0,	51349291,
256	0	0	0	0	0	0	0	-	CL31509Contig1	259	0	256	chr1	161106243	85633418	85633674	1	256,	3,	85633418,
269	0	0	0	0	0	0	0	-	CL31515Contig1	279	0	269	chr2	140800416	83341440	83341709	1	269,	10,	83341440,
368	2	0	0	0	0	0	0	-	CL31516Contig1	373	0	370	chr15	84633453	20245868	20246238	1	370,	3,	20245868,
573	2	0	0	0	0	0	0	+	CL31579Contig1	589	0	575	chr4	124454208	82133039	82133614	1	575,	0,	82133039,
357	4	0	0	0	0	0	0	-	CL31580Contig1	361	0	361	chr10	106383598	61291782	61292143	1	361,	0,	61291782,
354	0	0	0	0	0	1	51325	+	CL31733Contig1	354	0	354	chr14	81345643	29757617	29809296	2	261,93,	0,261,	29757617,29809203,
284	0	0	0	0	0	0	0	-	CL31797Contig1	300	16	300	chrUn.004.3299	13974	10395	10679	1	284,	0,	10395,
586	0	0	59	0	0	1	745	+	CL32056Contig1	647	2	647	chr11	110171769	78409911	78411301	2	90,555,	2,92,	78409911,78410746,
845	0	0	0	0	0	1	7	+	CL3205Contig1	847	2	847	chr3	127923604	16064826	16065678	2	13,832,	2,15,	16064826,16064846,
426	4	0	0	1	3	0	0	+	CL32094Contig1	434	0	433	chr4	124454208	24644625	24645055	2	15,415,	0,18,	24644625,24644640,
349	0	0	0	0	0	0	0	+	CL32112Contig1	349	0	349	chr12	85358539	65594682	65595031	1	349,	0,	65594682,
642	0	0	0	0	0	0	0	-	CL32151Contig1	644	2	644	chr13	84419198	82163324	82163966	1	642,	0,	82163324,
309	0	0	0	0	0	1	2306	+	CL3215Contig1	310	1	310	chr7	112078216	65512101	65514716	2	82,227,	1,83,	65512101,65514489,
259	0	0	0	0	0	0	0	-	CL32206Contig1	263	0	259	chr19	65312493	41178672	41178931	1	259,	4,	41178672,
758	2	0	0	0	0	0	0	+	CL32235Contig1	760	0	760	chr16	77906053	49154168	49154928	1	760,	0,	49154168,
1056	0	0	0	0	0	0	0	+	CL32264Contig1	1059	0	1056	chr2	140800416	11927603	11928659	1	1056,	0,	11927603,
670	1	0	0	0	0	0	0	-	CL32365Contig1	671	0	671	chr10	106383598	83506437	83507108	1	671,	0,	83506437,
861	0	0	0	0	0	0	0	-	CL3238Contig1	879	4	865	chr7	112078216	23661619	23662480	1	861,	14,	23661619,
883	0	0	0	0	0	0	0	+	CL3242Contig1	883	0	883	chr19	65312493	20783557	20784440	1	883,	0,	20783557,
168	0	0	0	0	0	0	0	+	CL32529Contig1	168	0	168	chr2	140800416	86131714	86131882	1	168,	0,	86131714,
554	2	0	0	1	1	0	0	+	CL32558Contig1	564	7	564	chr1	161106243	34381340	34381896	2	39,517,	7,47,	34381340,34381379,
602	1	0	0	0	0	0	0	+	CL32658Contig1	617	0	603	chr6	122561022	59648144	59648747	1	603,	0,	59648144,
467	1	0	0	0	0	2	4137	-	CL32826Contig1	468	0	468	chr8	116942821	91121711	91126316	3	59,106,303,	0,59,165,	91121711,91125497,91126013,
1954	15	0	15	2	3	2	7	-	CL3282Contig1	1991	3	1990	chr23	53376148	40248530	40250521	5	29,28,1375,72,480,	1,30,59,1436,1508,	40248530,40248560,40248588,40249963,40250041,
752	1	0	0	0	0	0	0	-	CL32872Contig1	753	0	753	chr19	65312493	38115368	38116121	1	753,	0,	38115368,
215	1	0	0	0	0	0	0	-	CL32879Contig1	222	0	216	chr26	51750746	9784665	9784881	1	216,	6,	9784665,
491	0	0	0	0	0	0	0	-	CL32927Contig1	491	0	491	chr22	61848140	42109471	42109962	1	491,	0,	42109471,
503	0	0	0	0	0	1	278	+	CL33085Contig1	503	0	503	chr2	140800416	38424689	38425470	2	27,476,	0,27,	38424689,38424994,
400	0	0	0	0	0	1	310	-	CL33117Contig1	400	0	400	chr3	127923604	101797446	101798156	2	49,351,	0,49,	101797446,101797805,
624	1	0	0	0	0	1	1263	+	CL33165Contig1	625	0	625	chr10	106383598	72573821	72575709	2	576,49,	0,576,	72573821,72575660,
671	2	0	0	0	0	0	0	-	CL33178Contig1	675	0	673	chr7	112078216	62699903	62700576	1	673,	2,	62699903,
432	0	0	0	0	0	1	210	-	CL331Contig1	432	0	432	chr2	140800416	125795221	125795863	2	85,347,	0,85,	125795221,125795516,
475	0	0	0	0	0	1	192	+	CL331Contig3	476	1	476	chr2	140800416	125795192	125795859	2	272,203,	1,273,	125795192,125795656,
433	1	0	0	1	1	2	266	-	CL33313Contig1	474	33	468	chr2	140800416	131224835	131225535	4	26,197,86,125,	6,33,230,316,	131224835,131224861,131225191,131225410,
799	4	0	0	3	3	1	1	-	CL3334Contig1	813	0	806	chr6	122561022	13333773	13334577	5	639,44,17,83,20,	7,647,691,709,793,	13333773,13334412,13334457,13334474,13334557,
345	0	0	0	1	1	0	0	+	CL33379Contig1	346	0	346	chr22	61848140	41548626	41548971	2	206,139,	0,207,	41548626,41548832,
466	0	0	0	0	0	0	0	+	CL33388Contig1	518	0	466	chr25	44060403	20960231	20960697	1	466,	0,	20960231,
754	5	0	2	0	0	1	184	-	CL3340Contig1	761	0	761	chr6	122561022	7800538	7801483	2	148,613,	0,148,	7800538,7800870,
303	1	0	0	0	0	1	1564	+	CL33604Contig1	311	1	305	chr29	51998940	8879042	8880910	2	232,72,	1,233,	8879042,8880838,
532	5	0	0	0	0	1	245	-	CL33652Contig1	537	0	537	chr12	85358539	40537056	40537838	2	430,107,	0,430,	40537056,40537731,
841	10	0	1	6	7	1	1	-	CL3370Contig2	859	0	859	chr27	48749334	20873372	20874225	8	33,309,108,25,38,96,41,202,	0,34,343,452,478,518,615,657,	20873372,20873405,20873715,20873823,20873848,20873886,20873982,20874023,
613	1	0	0	0	0	0	0	+	CL33727Contig1	614	0	614	chr20	75796353	72589283	72589897	1	614,	0,	72589283,
288	0	0	0	0	0	1	95	+	CL33747Contig1	288	0	288	chr15	84633453	69878627	69879010	2	116,172,	0,116,	69878627,69878838,
792	4	0	0	0	0	1	3064	+	CL3383Contig2	797	0	796	chr23	53376148	19886172	19890032	2	567,229,	0,567,	19886172,19889803,
497	1	0	0	0	0	1	126	+	CL33894Contig1	502	0	498	chr19	65312493	37158772	37159396	2	450,48,	0,450,	37158772,37159348,
2009	4	0	0	0	0	0	0	+	CL33Contig3	2015	0	2013	chr4	124454208	98431369	98433382	1	2013,	0,	98431369,
502	4	0	0	0	0	1	143	+	CL34213Contig1	508	0	506	chrUn.004.2439	19947	8967	9616	2	116,390,	0,116,	8967,9226,
1224	1	0	0	0	0	0	0	-	CL3421Contig2	1234	0	1225	chr13	84419198	22899546	22900771	1	1225,	9,	22899546,
360	0	0	0	0	0	0	0	-	CL34223Contig1	363	0	360	chr6	122561022	90242832	90243192	1	360,	3,	90242832,
253	2	0	0	0	0	0	0	-	CL34309Contig1	255	0	255	chr16	77906053	35547590	35547845	1	255,	0,	35547590,
360	0	0	0	0	0	0	0	+	CL34343Contig1	360	0	360	chr27	48749334	32125689	32126049	1	360,	0,	32125689,
336	0	0	0	0	0	2	344448	-	CL34444Contig1	336	0	336	chr1	161106243	26876813	27221597	3	66,160,110,	0,66,226,	26876813,26956967,27221487,
856	1	0	0	0	0	0	0	-	CL34451Contig1	857	0	857	chr2	140800416	75324739	75325596	1	857,	0,	75324739,
643	0	0	0	0	0	0	0	+	CL34538Contig1	643	0	643	chr17	76506943	61812530	61813173	1	643,	0,	61812530,
600	5	0	0	1	1	0	0	+	CL34596Contig1	606	0	606	chr28	46084206	6370658	6371263	2	470,135,	0,471,	6370658,6371128,
649	1	0	0	0	0	0	0	-	CL34636Contig1	650	0	650	chr8	116942821	29452953	29453603	1	650,	0,	29452953,
620	0	0	0	1	1	1	1	-	CL34657Contig1	621	0	621	chr13	84419198	64002715	64003336	3	65,46,509,	0,65,112,	64002715,64002781,64002827,
631	1	0	0	0	0	0	0	+	CL34782Contig1	632	0	632	chr1	161106243	33773803	33774435	1	632,	0,	33773803,
699	4	0	0	0	0	0	0	+	CL34837Contig1	703	0	703	chr26	51750746	44150697	44151400	1	703,	0,	44150697,
447	1	0	0	0	0	0	0	+	CL35040Contig1	448	0	448	chr17	76506943	71558237	71558685	1	448,	0,	71558237,
544	0	0	0	0	0	1	23	+	CL35082Contig1	554	10	554	chr24	65020233	15082840	15083407	2	296,248,	10,306,	15082840,15083159,
495	1	0	0	0	0	0	0	-	CL35216Contig1	497	0	496	chr8	116942821	21048698	21049194	1	496,	1,	21048698,
751	1	0	60	0	0	1	1243	+	CL35223Contig1	814	2	814	chr18	66141439	6368746	6370801	2	25,787,	2,27,	6368746,6370014,
418	0	0	0	1	1	0	0	+	CL35304Contig1	419	0	419	chrX	88516663	56727475	56727893	2	273,145,	0,274,	56727475,56727748,
381	1	0	0	0	0	0	0	+	CL35343Contig1	388	6	388	chr25	44060403	10334779	10335161	1	382,	6,	10334779,
292	2	0	0	3	8	1	115	-	CL35463Contig1	308	6	308	chr18	66141439	1525936	1526345	5	103,2,137,2,50,	0,108,110,249,252,	1525936,1526039,1526156,1526293,1526295,
468	0	0	0	0	0	2	3700	+	CL35533Contig1	471	0	468	chr2	140800416	104069076	104073244	3	222,57,189,	0,222,279,	104069076,104072583,104073055,
516	0	0	0	0	0	0	0	-	CL35578Contig1	516	0	516	chr6	122561022	73538044	73538560	1	516,	0,	73538044,
454	1	0	0	1	3	1	213	-	CL3566Contig2	458	0	458	chr19	65312493	7724614	7725282	3	235,5,215,	0,238,243,	7724614,7724849,7725067,
429	0	0	0	0	0	0	0	+	CL35728Contig1	458	0	429	chr12	85358539	14102559	14102988	1	429,	0,	14102559,
441	0	0	0	0	0	0	0	-	CL35823Contig1	441	0	441	chr6	122561022	94998407	94998848	1	441,	0,	94998407,
629	0	0	0	2	2	0	0	+	CL35825Contig1	631	0	631	chr11	110171769	104719893	104720522	3	86,505,38,	0,87,593,	104719893,104719979,104720484,
148	0	0	0	0	0	0	0	-	CL35956Contig1	148	0	148	chr10	106383598	25514828	25514976	1	148,	0,	25514828,
506	0	0	0	0	0	1	204	+	CL3603Contig2	506	0	506	chr1	161106243	71541652	71542362	2	202,304,	0,202,	71541652,71542058,
497	0	0	0	0	0	2	30241	-	CL36178Contig1	499	2	499	chr17	76506943	8983233	9013971	3	324,82,91,	0,324,406,	8983233,8984903,9013880,
832	0	0	0	0	0	3	16514	-	CL36200Contig1	833	1	833	chr16	77906053	72913296	72930642	4	84,201,127,420,	0,84,285,412,	72913296,72926667,72929303,72930222,
808	1	0	0	0	0	1	4	+	CL36209Contig1	809	0	809	chr6	122561022	44835802	44836615	2	20,789,	0,20,	44835802,44835826,
203	3	0	0	1	1	1	127	+	CL36333Contig1	207	0	207	chrX	88516663	65528110	65528443	2	49,157,	0,50,	65528110,65528286,
768	1	0	0	0	0	0	0	-	CL36438Contig1	769	0	769	chr3	127923604	80560983	80561752	1	769,	0,	80560983,
1326	3	0	0	0	0	1	34	-	CL36579Contig1	1329	0	1329	chr3	127923604	101799780	101801143	2	1031,298,	0,1031,	101799780,101800845,
690	1	0	32	0	0	0	0	-	CL36626Contig1	724	1	724	chr1	161106243	41774941	41775664	1	723,	0,	41774941,
592	0	0	0	3	3	0	0	+	CL36696Contig1	604	9	604	chr10	106383598	36700573	36701165	4	7,281,276,28,	9,17,299,576,	36700573,36700580,36700861,36701137,
401	1	0	0	0	0	2	162	-	CL36789Contig1	408	6	408	chr26	51750746	17341426	17341990	3	52,71,279,	0,52,123,	17341426,17341480,17341711,
604	1	0	0	1	1	2	3	+	CL36810Contig1	637	1	607	chr25	44060403	32789306	32789914	4	64,95,90,356,	1,65,160,251,	32789306,32789372,32789468,32789558,
777	0	0	0	0	0	0	0	-	CL36881Contig1	780	1	778	chr1	161106243	65271448	65272225	1	777,	2,	65271448,
3148	1	0	1	0	0	0	0	-	CL3691Contig1	3150	0	3150	chrUn.004.895	60408	13997	17147	1	3150,	0,	13997,
472	4	0	0	0	0	1	2	-	CL36935Contig1	476	0	476	chr5	125847759	90527364	90527842	2	388,88,	0,388,	90527364,90527754,
450	2	0	0	0	0	3	11872	+	CL36943Contig1	452	0	452	chr21	69173390	13069801	13082125	4	82,133,76,161,	0,82,215,291,	13069801,13070117,13070251,13081964,
687	4	0	0	0	0	0	0	+	CL36984Contig1	691	0	691	chr9	108145351	102824086	102824777	1	691,	0,	102824086,
150	1	0	0	0	0	2	9579	+	CL37011Contig1	151	0	151	chr23	53376148	28566623	28576353	3	26,2,123,	0,26,28,	28566623,28566650,28576230,
438	9	0	0	1	1	1	330	+	CL37029Contig1	458	8	456	chr13	84419198	36048330	36049107	3	228,127,92,	8,237,364,	36048330,36048558,36049015,
297	0	0	0	0	0	0	0	-	CL37103Contig1	297	0	297	chr7	112078216	33495310	33495607	1	297,	0,	33495310,
507	0	0	0	0	0	0	0	-	CL37219Contig1	508	1	508	chr18	66141439	13368133	13368640	1	507,	0,	13368133,
120	4	0	0	1	1	0	0	-	CL37329Contig1	126	0	125	chr3	127923604	70641838	70641962	2	5,119,	1,7,	70641838,70641843,
154	0	0	0	0	0	0	0	+	CL37339Contig1	154	0	154	chr7	112078216	51206965	51207119	1	154,	0,	51206965,
507	0	0	0	0	0	0	0	-	CL37349Contig1	507	0	507	chr16	77906053	75220549	75221056	1	507,	0,	75220549,
126	0	0	0	0	0	1	404	+	CL37417Contig1	128	0	126	chr18	66141439	32798551	32799081	2	36,90,	0,36,	32798551,32798991,
257	0	0	0	1	1	0	0	-	CL37438Contig1	289	4	262	chr10	106383598	27991085	27991342	2	214,43,	27,242,	27991085,27991299,
733	7	0	19	1	1	1	2	-	CL3751Contig2	761	0	760	chr9	108145351	35141948	35142709	3	205,41,513,	1,206,248,	35141948,35142155,35142196,
1100	0	0	0	0	0	3	716	-	CL3756Contig1	1107	6	1106	chr9	108145351	65580230	65582046	4	43,71,78,908,	1,44,115,193,	65580230,65580795,65580975,65581138,
659	1	0	0	0	0	3	592	-	CL3756Contig3	690	7	667	chr9	108145351	65580793	65582045	4	73,225,67,295,	23,96,321,388,	65580793,65580975,65581465,65581750,
768	0	0	0	0	0	3	632	+	CL3756Contig4	768	0	768	chr9	108145351	65580248	65581648	4	13,11,70,674,	0,13,24,94,	65580248,65580262,65580795,65580974,
613	0	0	0	0	0	5	1199	+	CL3756Contig5	624	3	616	chr9	108145351	65580234	65582046	6	39,70,79,62,67,296,	3,42,112,191,253,320,	65580234,65580795,65580974,65581138,65581465,65581750,
346	1	0	0	0	0	0	0	+	CL37616Contig1	365	18	365	chrUn.004.1889	27810	12386	12733	1	347,	18,	12386,
842	0	0	0	0	0	0	0	+	CL37749Contig1	844	0	842	chr12	85358539	46458638	46459480	1	842,	0,	46458638,
343	0	0	0	0	0	2	3070	+	CL37779Contig1	345	2	345	chr13	84419198	10568819	10572232	3	149,152,42,	2,151,303,	10568819,10571621,10572190,
297	0	0	0	0	0	0	0	+	CL37808Contig1	297	0	297	chr22	61848140	24854692	24854989	1	297,	0,	24854692,
487	1	0	0	0	0	1	234	+	CL37890Contig1	488	0	488	chr1	161106243	6058127	6058849	2	407,81,	0,407,	6058127,6058768,
236	0	0	0	0	0	1	342	-	CL37942Contig1	243	7	243	chr14	81345643	63146186	63146764	2	46,190,	0,46,	63146186,63146574,
784	0	0	0	0	0	2	1476	+	CL37961Contig1	788	1	785	chr4	124454208	26475204	26477464	3	204,169,411,	1,205,374,	26475204,26476250,26477053,
847	1	0	0	0	0	0	0	+	CL38008Contig1	848	0	848	chrX	88516663	7615679	7616527	1	848,	0,	7615679,
697	1	0	0	0	0	0	0	+	CL38107Contig1	698	0	698	chr27	48749334	4149053	4149751	1	698,	0,	4149053,
303	1	0	0	0	0	2	13988	+	CL38154Contig1	304	0	304	chr12	85358539	13837117	13851409	3	116,53,135,	0,116,169,	13837117,13850680,13851274,
354	0	0	0	0	0	0	0	-	CL38252Contig1	356	0	354	chr7	112078216	101587706	101588060	1	354,	2,	101587706,
448	0	0	0	0	0	0	0	+	CL38260Contig1	450	2	450	chr14	81345643	77283948	77284396	1	448,	2,	77283948,
660	1	0	0	0	0	0	0	-	CL38286Contig1	661	0	661	chr10	106383598	51958789	51959450	1	661,	0,	51958789,
771	1	0	0	0	0	0	0	+	CL38317Contig1	773	1	773	chr16	77906053	30522565	30523337	1	772,	1,	30522565,
438	0	0	0	0	0	2	211	-	CL3839Contig4	438	0	438	chr9	108145351	33548040	33548689	3	52,3,383,	0,52,55,	33548040,33548099,33548306,
704	0	0	36	0	0	2	11647	-	CL38499Contig1	773	0	740	chr14	81345643	5332663	5345050	3	165,96,479,	33,198,294,	5332663,5339632,5344571,
595	2	0	20	0	0	3	77071	-	CL38568Contig1	640	19	636	chr3	127923604	45077443	45155131	4	136,268,93,120,	4,140,408,501,	45077443,45085762,45089456,45155011,
409	0	0	0	0	0	0	0	+	CL38577Contig1	409	0	409	chr13	84419198	10965610	10966019	1	409,	0,	10965610,
705	1	0	0	0	0	4	2951	+	CL38586Contig1	706	0	706	chr2	140800416	21723318	21726975	5	62,275,67,178,124,	0,62,337,404,582,	21723318,21725505,21726492,21726665,21726851,
1301	0	0	0	0	0	0	0	-	CL3866Contig1	1302	1	1302	chr19	65312493	20566178	20567479	1	1301,	0,	20566178,
1520	1	0	0	0	0	1	195	-	CL3866Contig2	1521	0	1521	chr19	65312493	20567122	20568838	2	182,1339,	0,182,	20567122,20567499,
438	0	0	21	0	0	0	0	+	CL38729Contig1	460	0	459	chr9	108145351	40585711	40586170	1	459,	0,	40585711,
407	0	0	0	0	0	0	0	+	CL38789Contig1	409	0	407	chr29	51998940	46581307	46581714	1	407,	0,	46581307,
319	2	0	0	1	3	1	328	+	CL3881Contig6	325	1	325	chr5	125847759	70496140	70496789	3	241,5,75,	1,242,250,	70496140,70496709,70496714,
326	5	0	0	0	0	0	0	-	CL38847Contig1	337	2	333	chr6	122561022	66948134	66948465	1	331,	4,	66948134,
394	2	0	0	0	0	1	396	+	CL38859Contig1	396	0	396	chr21	69173390	33413430	33414222	2	327,69,	0,327,	33413430,33414153,
702	15	0	0	2	11	3	113	-	CL38878Contig1	730	0	728	chr28	46084206	45877117	45877947	6	63,76,103,194,152,129,	2,65,142,245,439,601,	45877117,45877291,45877367,45877471,45877666,45877818,
347	0	0	0	0	0	0	0	+	CL38963Contig1	347	0	347	chr9	108145351	32787469	32787816	1	347,	0,	32787469,
705	10	0	0	0	0	3	72142	-	CL38968Contig1	722	1	716	chr11	110171769	89393295	89466152	4	137,65,114,399,	6,143,208,322,	89393295,89433520,89460632,89465753,
1088	3	0	28	0	0	3	161	+	CL38976Contig1	1119	0	1119	chr11	110171769	62161703	62162983	4	198,94,135,692,	0,198,292,427,	62161703,62161902,62161997,62162291,
408	0	0	0	0	0	0	0	+	CL38986Contig1	408	0	408	chr18	66141439	60933239	60933647	1	408,	0,	60933239,
655	3	0	0	0	0	1	169	-	CL39104Contig1	658	0	658	chr8	116942821	75155893	75156720	2	135,523,	0,135,	75155893,75156197,
233	0	0	0	0	0	0	0	+	CL39108Contig1	235	2	235	chr7	112078216	71467893	71468126	1	233,	2,	71467893,
543	1	0	0	0	0	0	0	-	CL39124Contig1	544	0	544	chr10	106383598	84243806	84244350	1	544,	0,	84243806,
555	0	0	0	0	0	0	0	+	CL39187Contig1	570	14	569	chr29	51998940	2680317	2680872	1	555,	14,	2680317,
449	0	0	0	0	0	0	0	-	CL39226Contig1	468	0	449	chr17	76506943	52958611	52959060	1	449,	19,	52958611,
437	1	0	0	0	0	1	173	-	CL3928Contig2	438	0	438	chr20	75796353	59145390	59146001	2	277,161,	0,277,	59145390,59145840,
483	0	0	0	0	0	1	172	+	CL3929Contig2	487	4	487	chr13	84419198	22424647	22425302	2	221,262,	4,225,	22424647,22425040,
651	1	0	0	0	0	0	0	-	CL39412Contig1	652	0	652	chr9	108145351	42529481	42530133	1	652,	0,	42529481,
664	0	0	0	0	0	0	0	-	CL39444Contig1	664	0	664	chr19	65312493	48555884	48556548	1	664,	0,	48555884,
182	1	0	0	1	1	0	0	-	CL39510Contig1	186	0	184	chr3	127923604	85515270	85515453	2	75,108,	2,78,	85515270,85515345,
702	8	0	0	2	4	1	1786	-	CL39516Contig1	717	0	714	chr19	65312493	64007292	64009788	4	102,1,10,597,	3,107,110,120,	64007292,64007394,64007395,64009191,
359	2	0	0	0	0	0	0	+	CL39523Contig1	400	0	361	chr29	51998940	45024708	45025069	1	361,	0,	45024708,
489	7	0	6	0	0	2	570	+	CL3953Contig1	502	0	502	chr10	106383598	91323814	91324886	3	37,242,223,	0,37,279,	91323814,91324246,91324663,
1006	0	0	0	0	0	0	0	+	CL3989Contig1	1009	3	1009	chr3	127923604	106358837	106359843	1	1006,	3,	106358837,
250	2	0	10	0	0	1	39645	+	CL40042Contig1	283	0	262	chr1	161106243	79586157	79626064	2	153,109,	0,153,	79586157,79625955,
295	2	0	0	1	1	0	0	-	CL40112Contig1	307	1	299	chr5	125847759	61464694	61464991	2	94,203,	8,103,	61464694,61464788,
255	0	0	16	0	0	3	22824	+	CL40116Contig1	271	0	271	chr5	125847759	2987093	3010188	4	17,83,119,52,	0,17,100,219,	2987093,2991132,3004803,3010136,
1019	0	0	0	0	0	0	0	-	CL4012Contig1	1023	0	1019	chr3	127923604	20596491	20597510	1	1019,	4,	20596491,
598	6	0	0	0	0	0	0	-	CL40192Contig1	605	1	605	chr17	76506943	14411035	14411639	1	604,	0,	14411035,
821	2	0	0	0	0	1	221	-	CL40256Contig1	830	7	830	chr5	125847759	64415553	64416597	2	241,582,	0,241,	64415553,64416015,
207	1	0	0	1	1	0	0	-	CL40327Contig1	209	0	209	chr29	51998940	13199682	13199890	2	35,173,	0,36,	13199682,13199717,
598	0	0	0	0	0	1	3255	+	CL40334Contig1	609	0	598	chr2	140800416	47500369	47504222	2	114,484,	0,114,	47500369,47503738,
618	2	0	0	0	0	1	1	-	CL40364Contig1	620	0	620	chr8	116942821	15666739	15667360	2	450,170,	0,450,	15666739,15667190,
294	1	0	0	0	0	1	28130	-	CL40410Contig1	296	1	296	chr20	75796353	41045386	41073811	2	224,71,	0,224,	41045386,41073740,
672	1	0	0	0	0	1	3135	-	CL40420Contig1	673	0	673	chr24	65020233	24740890	24744698	2	475,198,	0,475,	24740890,24744500,
1165	0	0	0	0	0	0	0	-	CL4046Contig1	1179	14	1179	chr6	122561022	61009933	61011098	1	1165,	0,	61009933,
655	2	0	0	0	0	1	1	+	CL40538Contig1	657	0	657	chr2	140800416	119507107	119507765	2	19,638,	0,19,	119507107,119507127,
537	2	0	0	0	0	1	245	+	CL4059Contig6	539	0	539	chr18	66141439	12253332	12254116	2	129,410,	0,129,	12253332,12253706,
502	0	0	0	0	0	0	0	+	CL40735Contig1	502	0	502	chr8	116942821	112481332	112481834	1	502,	0,	112481332,
324	1	0	0	0	0	0	0	-	CL40751Contig1	352	0	325	chr5	125847759	94837022	94837347	1	325,	27,	94837022,
384	3	0	0	0	0	2	276	+	CL40802Contig1	387	0	387	chr27	48749334	39959882	39960545	3	178,192,17,	0,178,370,	39959882,39960335,39960528,
865	2	0	0	0	0	2	12123	-	CL40805Contig1	882	0	867	chr14	81345643	69497127	69510117	3	289,157,421,	15,304,461,	69497127,69507412,69509696,
541	2	0	0	0	0	0	0	-	CL40816Contig1	545	0	543	chr9	108145351	98767811	98768354	1	543,	2,	98767811,
717	0	0	0	0	0	0	0	-	CL40819Contig1	729	4	721	chr8	116942821	47253988	47254705	1	717,	8,	47253988,
444	0	0	0	0	0	0	0	-	CL41001Contig1	477	33	477	chr16	77906053	52527415	52527859	1	444,	0,	52527415,
1098	0	0	0	1	1	0	0	+	CL41014Contig1	1109	10	1109	chr19	65312493	38505375	38506473	2	1024,74,	10,1035,	38505375,38506399,
714	0	0	0	0	0	0	0	+	CL41065Contig1	724	10	724	chr4	124454208	57694544	57695258	1	714,	10,	57694544,
802	2	0	0	0	0	0	0	-	CL41129Contig1	805	1	805	chrUn.004.196	240406	56213	57017	1	804,	0,	56213,
429	0	0	0	1	1	2	359	+	CL41206Contig1	439	9	439	chr22	61848140	33122615	33123403	4	8,103,1,317,	9,18,121,122,	33122615,33122623,33122727,33123086,
1161	0	0	27	0	0	1	3	+	CL4121Contig1	1189	0	1188	chr16	77906053	75568127	75569318	2	457,731,	0,457,	75568127,75568587,
290	0	0	0	0	0	0	0	+	CL41301Contig1	290	0	290	chr20	75796353	46974774	46975064	1	290,	0,	46974774,
576	0	0	0	1	1	0	0	-	CL41333Contig1	583	6	583	chr16	77906053	20823272	20823848	2	377,199,	0,378,	20823272,20823649,
2203	0	0	235	1	1	0	0	-	CL4155Contig2	2439	0	2439	chr1	161106243	68963695	68966133	2	1461,977,	0,1462,	68963695,68965156,
466	0	0	0	0	0	0	0	-	CL41582Contig1	466	0	466	chr10	106383598	85966711	85967177	1	466,	0,	85966711,
1111	0	0	0	0	0	0	0	+	CL4161Contig3	1115	0	1111	chr24	65020233	22220812	22221923	1	1111,	0,	22220812,
747	1	0	1	0	0	12	14539	-	CL41625Contig1	749	0	749	chr21	69173390	65932934	65948222	13	40,42,9,59,84,53,71,59,84,77,52,72,47,	0,40,82,91,150,234,287,358,417,501,578,630,702,	65932934,65934889,65935831,65937581,65940323,65941224,65942179,65942646,65943612,65944572,65947030,65947267,65948175,
307	0	0	0	0	0	0	0	-	CL41639Contig1	318	0	307	chr24	65020233	3949016	3949323	1	307,	11,	3949016,
656	2	0	0	0	0	1	1895	-	CL41690Contig1	658	0	658	chr23	53376148	41598681	41601234	2	427,231,	0,427,	41598681,41601003,
394	2	0	0	0	0	2	129	-	CL41697Contig1	396	0	396	chr12	85358539	24597765	24598290	3	104,6,286,	0,104,110,	24597765,24597878,24598004,
738	1	0	1	0	0	1	194	+	CL41699Contig1	740	0	740	chr14	81345643	46075064	46075998	2	29,711,	0,29,	46075064,46075287,
603	2	0	0	0	0	4	221488	-	CL41781Contig1	605	0	605	chr21	69173390	13069993	13292086	5	260,73,193,61,18,	0,260,333,526,587,	13069993,13070254,13081964,13291017,13292068,
421	0	0	0	0	0	0	0	-	CL41807Contig1	425	4	425	chr9	108145351	94619357	94619778	1	421,	0,	94619357,
1350	1	0	25	1	2	2	150	+	CL4180Contig2	1378	0	1378	chr8	116942821	56078772	56080298	4	407,820,4,145,	0,407,1227,1233,	56078772,56079180,56080149,56080153,
2103	1	0	0	0	0	4	4	-	CL4181Contig1	2106	0	2104	chr6	122561022	63823779	63825887	5	2006,8,64,11,15,	2,2008,2016,2080,2091,	63823779,63825786,63825795,63825860,63825872,
452	2	0	28	0	0	2	2	-	CL41856Contig1	483	0	482	chr4	124454208	45065576	45066060	3	13,158,311,	1,14,172,	45065576,45065590,45065749,
476	5	0	23	0	0	0	0	-	CL41873Contig1	506	0	504	chr2	140800416	19911821	19912325	1	504,	2,	19911821,
447	3	0	0	0	0	2	424	-	CL41915Contig1	457	5	455	chr25	44060403	8774645	8775519	3	16,83,351,	2,18,101,	8774645,8774662,8775168,
698	8	0	20	1	1	1	1	+	CL42010Contig1	756	0	727	chr5	125847759	104875495	104876222	3	23,560,143,	0,24,584,	104875495,104875518,104876079,
679	1	0	0	1	1	0	0	+	CL42030Contig1	682	1	682	chr14	81345643	56838821	56839501	2	118,562,	1,120,	56838821,56838939,
682	2	0	0	0	0	0	0	+	CL42037Contig1	684	0	684	chr1	161106243	24492644	24493328	1	684,	0,	24492644,
762	3	0	0	1	1	2	411	+	CL42138Contig1	788	18	784	chr16	77906053	67058333	67059509	4	279,422,19,45,	18,297,719,739,	67058333,67058613,67059445,67059464,
2292	4	0	0	0	0	3	467	+	CL4226Contig1	2303	0	2296	chrUn.004.871	62011	31720	34483	4	287,138,1859,12,	0,287,425,2284,	31720,32252,32609,34471,
529	2	0	0	0	0	1	1	-	CL42325Contig1	531	0	531	chr27	48749334	14538905	14539437	2	362,169,	0,362,	14538905,14539268,
665	0	0	0	1	1	0	0	+	CL42328Contig1	666	0	666	chr15	84633453	24386629	24387294	2	16,649,	0,17,	24386629,24386645,
149	0	0	0	0	0	1	283	-	CL42455Contig1	149	0	149	chrUn.004.423	113716	37518	37950	2	118,31,	0,118,	37518,37919,
550	2	0	0	0	0	1	417	+	CL42476Contig1	582	2	554	chr24	65020233	63387424	63388393	2	210,342,	2,212,	63387424,63388051,
183	0	0	0	0	0	1	13190	+	CL42485Contig1	183	0	183	chr26	51750746	30998818	31012191	2	42,141,	0,42,	30998818,31012050,
500	0	0	0	0	0	1	1260	+	CL42526Contig1	500	0	500	chr11	110171769	40984534	40986294	2	285,215,	0,285,	40984534,40986079,
696	0	0	0	0	0	0	0	+	CL42655Contig1	696	0	696	chr1	161106243	20410074	20410770	1	696,	0,	20410074,
199	2	0	0	0	0	0	0	-	CL42902Contig1	212	11	212	chrUn.004.612	83527	79167	79368	1	201,	0,	79167,
191	1	0	0	0	0	1	305	+	CL42930Contig1	192	0	192	chr7	112078216	10904437	10904934	2	116,76,	0,116,	10904437,10904858,
536	3	0	0	0	0	3	3242	-	CL42988Contig1	540	1	540	chr15	84633453	75794507	75798288	4	103,1,197,238,	0,103,104,301,	75794507,75794696,75794701,75798050,
716	1	0	0	0	0	0	0	-	CL43113Contig1	717	0	717	chr10	106383598	63097468	63098185	1	717,	0,	63097468,
442	0	0	0	1	1	0	0	-	CL4312Contig1	462	0	443	chrX	88516663	24367506	24367948	2	245,197,	19,265,	24367506,24367751,
503	1	0	0	1	1	1	254	+	CL4312Contig7	507	2	507	chrX	88516663	24329881	24330639	3	234,71,199,	2,236,308,	24329881,24330369,24330440,
516	10	0	0	0	0	1	488	+	CL43134Contig1	526	0	526	chr23	53376148	51670026	51671040	2	469,57,	0,469,	51670026,51670983,
371	3	0	0	0	0	0	0	-	CL43284Contig1	374	0	374	chr10	106383598	24138015	24138389	1	374,	0,	24138015,
344	7	0	0	0	0	1	155	+	CL4341Contig3	351	0	351	chr11	110171769	88746841	88747347	2	280,71,	0,280,	88746841,88747276,
496	0	0	0	0	0	1	193	+	CL4341Contig4	496	0	496	chr11	110171769	88746841	88747530	2	286,210,	0,286,	88746841,88747320,
781	1	0	0	0	0	2	530	+	CL43452Contig1	782	0	782	chr22	61848140	9644346	9645658	3	321,272,189,	0,321,593,	9644346,9644911,9645469,
681	1	0	0	0	0	4	1134	-	CL43530Contig1	683	1	683	chr11	110171769	91353248	91355064	5	6,90,204,60,322,	0,6,96,300,360,	91353248,91353255,91353346,91354681,91354742,
708	4	0	0	1	1	1	1	+	CL43607Contig1	727	14	727	chr10	106383598	61697635	61698348	3	456,65,191,	14,471,536,	61697635,61698091,61698157,
612	0	0	0	0	0	2	52908	+	CL43617Contig1	726	114	726	chr17	76506943	18637461	18690981	3	158,140,314,	114,272,412,	18637461,18666372,18690667,
558	1	0	0	0	0	3	22580	-	CL43661Contig1	561	0	559	chr12	85358539	6875237	6898376	4	83,176,50,250,	2,85,261,311,	6875237,6895064,6896591,6898126,
227	0	0	0	0	0	2	2481	-	CL43686Contig1	243	16	243	chr29	51998940	38989203	38991911	3	55,46,126,	0,55,101,	38989203,38989990,38991785,
227	0	0	0	0	0	0	0	-	CL43718Contig1	228	1	228	chr11	110171769	79302433	79302660	1	227,	0,	79302433,
1058	18	0	0	0	0	2	221	+	CL4387Contig1	1117	41	1117	chr8	116942821	106803881	106805178	3	888,168,20,	41,929,1097,	106803881,106804989,106805158,
821	1	0	0	0	0	2	8851	-	CL43908Contig1	825	0	822	chr4	124454208	77841165	77850838	3	607,154,61,	3,610,764,	77841165,77850498,77850777,
1016	0	0	0	0	0	0	0	-	CL44031Contig1	1016	0	1016	chr2	140800416	93894222	93895238	1	1016,	0,	93894222,
795	2	0	0	0	0	0	0	-	CL44063Contig1	801	4	801	chr12	85358539	61821520	61822317	1	797,	0,	61821520,
940	10	0	1	4	5	1	1	+	CL44107Contig1	956	0	956	chr1	161106243	129235128	129236080	6	22,427,323,9,151,19,	0,22,450,775,785,937,	129235128,129235151,129235578,129235901,129235910,129236061,
347	1	0	0	0	0	0	0	-	CL44110Contig1	348	0	348	chr20	75796353	4021543	4021891	1	348,	0,	4021543,
453	0	0	0	0	0	0	0	-	CL44167Contig1	453	0	453	chr2	140800416	55598725	55599178	1	453,	0,	55598725,
1905	1	0	0	0	0	0	0	-	CL4482Contig2	1906	0	1906	chr2	140800416	125000811	125002717	1	1906,	0,	125000811,
1181	2	0	0	0	0	0	0	+	CL4486Contig3	1185	2	1185	chrUn.004.1	3546887	1689511	1690694	1	1183,	2,	1689511,
904	0	0	0	0	0	0	0	-	CL4536Contig2	1276	372	1276	chr5	125847759	74616371	74617275	1	904,	0,	74616371,
708	1	0	0	0	0	1	16	-	CL457Contig5	709	0	709	chr24	65020233	38535139	38535864	2	518,191,	0,518,	38535139,38535673,
1529	0	0	0	0	0	0	0	+	CL4631Contig1	1529	0	1529	chr11	110171769	47948246	47949775	1	1529,	0,	47948246,
3145	4	0	0	0	0	0	0	+	CL4690Contig1	3149	0	3149	chr23	53376148	43473648	43476797	1	3149,	0,	43473648,
534	5	0	0	1	1	1	210	+	CL4697Contig6	554	0	540	chr1	161106243	59787002	59787751	3	31,53,455,	0,32,85,	59787002,59787033,59787296,
705	1	0	0	0	0	0	0	-	CL4715Contig1	708	2	708	chr13	84419198	27973687	27974393	1	706,	0,	27973687,
1173	2	0	0	0	0	0	0	+	CL4750Contig1	1178	3	1178	chr1	161106243	130215273	130216448	1	1175,	3,	130215273,
1301	0	0	0	1	2	0	0	+	CL4751Contig1	1304	0	1303	chr15	84633453	73457449	73458750	2	678,623,	0,680,	73457449,73458127,
2254	1	0	0	0	0	0	0	-	CL4758Contig1	2255	0	2255	chr16	77906053	29813413	29815668	1	2255,	0,	29813413,
485	2	0	0	1	3	1	191	-	CL4823Contig3	490	0	490	chr10	106383598	88539990	88540668	3	264,5,218,	0,267,272,	88539990,88540254,88540450,
1156	3	0	0	0	0	0	0	-	CL4829Contig2	1192	33	1192	chr22	61848140	54991384	54992543	1	1159,	0,	54991384,
958	1	0	0	0	0	0	0	-	CL4862Contig1	962	0	959	chr13	84419198	58761290	58762249	1	959,	3,	58761290,
973	0	0	0	0	0	0	0	-	CL486Contig3	1002	6	979	chr13	84419198	19279016	19279989	1	973,	23,	19279016,
582	0	0	0	0	0	1	262	-	CL4877Contig1	582	0	582	chr1	161106243	74488644	74489488	2	95,487,	0,95,	74488644,74489001,
780	0	0	0	0	0	0	0	-	CL4906Contig2	780	0	780	chr28	46084206	11803832	11804612	1	780,	0,	11803832,
969	0	0	0	0	0	0	0	-	CL4977Contig1	969	0	969	chr16	77906053	46613203	46614172	1	969,	0,	46613203,
1235	1	0	0	0	0	0	0	+	CL4989Contig4	1250	0	1236	chr5	125847759	37518874	37520110	1	1236,	0,	37518874,
1330	1	0	1	0	0	0	0	-	CL5038Contig3	1339	7	1339	chr15	84633453	37777702	37779034	1	1332,	0,	37777702,
1215	2	0	0	0	0	0	0	+	CL5045Contig3	1217	0	1217	chr1	161106243	57425896	57427113	1	1217,	0,	57425896,
1209	29	0	0	0	0	1	1	-	CL5097Contig1	1239	1	1239	chr16	77906053	69761288	69762527	2	90,1148,	0,90,	69761288,69761379,
888	7	0	0	0	0	1	1	-	CL5105Contig3	895	0	895	chr18	66141439	2221457	2222353	2	883,12,	0,883,	2221457,2222341,
1542	0	0	0	0	0	0	0	+	CL5135Contig1	1550	8	1550	chr6	122561022	89726250	89727792	1	1542,	8,	89726250,
514	0	0	0	0	0	1	201	-	CL5142Contig4	517	3	517	chr15	84633453	41910644	41911359	2	108,406,	0,108,	41910644,41910953,
2721	1	0	44	0	0	1	189	-	CL5157Contig1	2776	8	2774	chr16	77906053	2383072	2386027	2	101,2665,	2,103,	2383072,2383362,
466	3	0	0	1	1	1	204	+	CL5157Contig2	470	0	470	chr16	77906053	2383080	2383753	3	248,2,219,	0,248,251,	2383080,2383532,2383534,
840	10	0	0	0	0	0	0	-	CL515Contig4	855	5	855	chr24	65020233	43525314	43526164	1	850,	0,	43525314,
1370	2	0	0	0	0	0	0	-	CL5186Contig1	1380	0	1372	chr10	106383598	95382616	95383988	1	1372,	8,	95382616,
1664	6	0	0	0	0	4	466	+	CL5202Contig1	1673	0	1670	chr17	76506943	48867351	48869487	5	26,18,295,539,792,	0,26,44,339,878,	48867351,48867378,48867397,48867920,48868695,
767	0	0	0	1	1	0	0	-	CL5212Contig2	768	0	768	chr6	122561022	37290546	37291313	2	747,20,	0,748,	37290546,37291293,
2127	10	0	0	1	30	2	234	-	CL5293Contig1	2168	1	2168	chr14	81345643	41008164	41010535	4	1102,985,6,44,	0,1102,2117,2123,	41008164,41009499,41010484,41010491,
1829	0	0	0	1	1	0	0	+	CL5346Contig1	1834	0	1830	chr10	106383598	14847739	14849568	2	123,1706,	0,124,	14847739,14847862,
1229	0	0	0	0	0	0	0	+	CL5377Contig1	1300	71	1300	chr15	84633453	20277464	20278693	1	1229,	71,	20277464,
1165	0	0	0	0	0	0	0	+	CL5501Contig1	1169	4	1169	chr1	161106243	108789239	108790404	1	1165,	4,	108789239,
492	1	0	0	0	0	1	206	-	CL5566Contig2	493	0	493	chr13	84419198	61521625	61522324	2	197,296,	0,197,	61521625,61522028,
1022	0	0	0	0	0	0	0	+	CL5610Contig1	1068	28	1050	chr14	81345643	80961155	80962177	1	1022,	28,	80961155,
1346	2	0	0	0	0	0	0	+	CL5642Contig1	1352	0	1348	chr17	76506943	57986748	57988096	1	1348,	0,	57986748,
3263	3	0	0	0	0	1	1	-	CL5701Contig1	3272	0	3266	chr2	140800416	49426436	49429703	2	251,3015,	6,257,	49426436,49426688,
458	4	0	0	0	0	1	197	+	CL5707Contig1	472	10	472	chr16	77906053	51195785	51196444	2	402,60,	10,412,	51195785,51196384,
1489	6	0	0	1	4	3	264	-	CL5757Contig3	1502	1	1500	chr14	81345643	15563429	15565188	5	270,876,157,145,47,	2,272,1152,1309,1454,	15563429,15563700,15564576,15564995,15565141,
787	4	0	5	0	0	1	256	+	CL5761Contig2	796	0	796	chr20	75796353	40300354	40301406	2	127,669,	0,127,	40300354,40300737,
168	1	0	0	0	0	1	128	+	CL5795Contig1	169	0	169	chr27	48749334	40094444	40094741	2	48,121,	0,48,	40094444,40094620,
720	1	0	0	0	0	0	0	+	CL5836Contig2	721	0	721	chr3	127923604	7565749	7566470	1	721,	0,	7565749,
904	1	0	0	0	0	1	240	-	CL5841Contig2	905	0	905	chr8	116942821	58148661	58149806	2	210,695,	0,210,	58148661,58149111,
759	0	0	0	0	0	0	0	-	CL5886Contig1	818	53	812	chr17	76506943	46081370	46082129	1	759,	6,	46081370,
2711	2	0	0	0	0	1	1	-	CL5894Contig1	2714	0	2713	chr16	77906053	61937621	61940335	2	241,2472,	1,242,	61937621,61937863,
489	3	0	0	0	0	1	195	+	CL5896Contig1	495	3	495	chr1	161106243	78200408	78201095	2	229,263,	3,232,	78200408,78200832,
2134	4	0	0	0	0	2	302	-	CL5909Contig1	2142	0	2138	chr1	161106243	66109239	66111679	3	290,1536,312,	4,294,1830,	66109239,66109530,66111367,
437	0	0	0	0	0	1	175	+	CL5973Contig1	459	22	459	chr18	66141439	35807036	35807648	2	302,135,	22,324,	35807036,35807513,
663	0	0	32	1	1	0	0	-	CL5973Contig2	721	4	700	chr18	66141439	35806950	35807645	2	86,609,	21,108,	35806950,35807036,
1819	4	0	0	0	0	0	0	+	CL5975Contig1	1845	15	1838	chr2	140800416	83341745	83343568	1	1823,	15,	83341745,
680	1	0	0	1	5	2	325	+	CL6027Contig2	686	0	686	chr24	65020233	58597882	58598888	4	414,1,93,173,	0,419,420,513,	58597882,58598296,58598621,58598715,
1974	0	0	242	0	0	0	0	-	CL6120Contig1	2608	0	2216	chr20	75796353	21945542	21947758	1	2216,	392,	21945542,
460	0	0	0	0	0	1	183	-	CL6135Contig2	460	0	460	chr2	140800416	46542369	46543012	2	71,389,	0,71,	46542369,46542623,
2377	1	0	0	0	0	0	0	-	CL6189Contig1	2381	0	2378	chr3	127923604	100257103	100259481	1	2378,	3,	100257103,
817	1	0	0	0	0	0	0	+	CL6235Contig1	838	0	818	chr4	124454208	105218605	105219423	1	818,	0,	105218605,
1808	0	0	0	0	0	0	0	-	CL6262Contig1	1825	17	1825	chr22	61848140	44683020	44684828	1	1808,	0,	44683020,
1173	1	0	0	1	1	0	0	-	CL6318Contig3	1226	4	1179	chr8	116942821	106503786	106504960	2	144,1030,	47,192,	106503786,106503930,
595	1	0	0	1	6	1	196	+	CL6349Contig1	603	1	603	chr10	106383598	87589607	87590399	3	255,1,340,	1,256,263,	87589607,87590058,87590059,
2991	4	0	0	3	3	0	0	-	CL6365Contig1	3016	0	2998	chr3	127923604	27890167	27893162	4	1553,12,59,1371,	18,1572,1585,1645,	27890167,27891720,27891732,27891791,
504	8	0	47	0	0	0	0	+	CL639Contig1	559	0	559	chr3	127923604	21502992	21503551	1	559,	0,	21502992,
191	0	0	0	0	0	0	0	-	CL6520Contig1	376	0	191	chr1	161106243	137324788	137324979	1	191,	185,	137324788,
1471	2	0	19	0	0	1	1	+	CL6531Contig1	1512	17	1509	chrUn.004.3389	13584	9720	11213	2	234,1258,	17,251,	9720,9955,
1213	0	0	0	0	0	0	0	+	CL6534Contig2	1227	0	1213	chr4	124454208	12793181	12794394	1	1213,	0,	12793181,
1212	0	0	0	1	1	1	237	-	CL6571Contig2	1249	36	1249	chr3	127923604	28006119	28007568	2	220,992,	0,221,	28006119,28006576,
889	0	0	0	0	0	0	0	-	CL6577Contig1	897	0	889	chrUn.004.78	411085	386066	386955	1	889,	8,	386066,
2162	0	0	0	0	0	0	0	-	CL6617Contig1	2232	0	2162	chr1	161106243	86093043	86095205	1	2162,	70,	86093043,
1005	0	0	0	0	0	0	0	+	CL6627Contig2	1013	0	1005	chr2	140800416	75227461	75228466	1	1005,	0,	75227461,
796	1	0	0	1	1	0	0	-	CL6629Contig2	801	0	798	chr28	46084206	45877382	45878179	2	92,705,	3,96,	45877382,45877474,
479	1	0	0	0	0	1	202	-	CL6630Contig2	482	2	482	chr14	81345643	72230651	72231333	2	250,230,	0,250,	72230651,72231103,
1282	0	0	0	0	0	2	1216	-	CL6647Contig2	1294	9	1291	chr21	69173390	13463623	13466121	3	648,133,501,	3,651,784,	13463623,13465145,13465620,
984	1	0	0	0	0	0	0	+	CL6669Contig1	1007	22	1007	chr7	112078216	73878613	73879598	1	985,	22,	73878613,
352	0	0	0	0	0	1	1	+	CL6697Contig1	384	4	356	chr2	140800416	129081614	129081967	2	165,187,	4,169,	129081614,129081780,
2564	0	0	0	0	0	0	0	+	CL6710Contig1	2568	0	2564	chr7	112078216	21379667	21382231	1	2564,	0,	21379667,
466	3	0	0	0	0	1	215	-	CL6740Contig1	469	0	469	chr1	161106243	120581956	120582640	2	151,318,	0,151,	120581956,120582322,
553	0	0	1	0	0	1	230	+	CL6742Contig3	568	14	568	chr8	116942821	84373932	84374716	2	336,218,	14,350,	84373932,84374498,
454	2	0	0	0	0	1	203	+	CL6742Contig4	456	0	456	chr8	116942821	84373932	84374591	2	335,121,	0,335,	84373932,84374470,
1937	1	0	0	0	0	0	0	+	CL6775Contig1	1938	0	1938	chr2	140800416	98967742	98969680	1	1938,	0,	98967742,
1956	1	0	1	0	0	1	1	+	CL6817Contig1	1993	35	1993	chr5	125847759	37209522	37211481	2	247,1711,	35,282,	37209522,37209770,
1083	1	0	0	0	0	1	246	-	CL6843Contig2	1084	0	1084	chr6	122561022	62102198	62103528	2	989,95,	0,989,	62102198,62103433,
436	2	0	0	1	3	1	208	+	CL6844Contig1	441	0	441	chr20	75796353	27296125	27296771	3	32,6,400,	0,32,41,	27296125,27296365,27296371,
944	0	0	35	0	0	0	0	-	CL6844Contig2	1029	50	1029	chr20	75796353	27296125	27297104	1	979,	0,	27296125,
2039	1	0	0	0	0	0	0	+	CL6982Contig2	2040	0	2040	chr10	106383598	14937072	14939112	1	2040,	0,	14937072,
636	2	0	0	1	1	0	0	+	CL7013Contig2	639	0	639	chr7	112078216	84599520	84600158	2	478,160,	0,479,	84599520,84599998,
1602	11	0	0	0	0	1	1	-	CL7031Contig1	1613	0	1613	chr10	106383598	42934053	42935667	2	233,1380,	0,233,	42934053,42934287,
1034	1	0	1	0	0	1	209	+	CL7044Contig2	1036	0	1036	chr12	85358539	72301292	72302537	2	985,51,	0,985,	72301292,72302486,
299	0	0	0	0	0	1	378	-	CL7046Contig2	308	9	308	chr7	112078216	82212927	82213604	2	72,227,	0,72,	82212927,82213377,
393	0	0	0	0	0	1	385	-	CL7046Contig3	393	0	393	chr7	112078216	82212825	82213603	2	166,227,	0,166,	82212825,82213376,
524	1	0	0	0	0	1	208	-	CL7056Contig1	531	6	531	chr6	122561022	63324703	63325436	2	270,255,	0,270,	63324703,63325181,
461	0	0	24	2	3	0	0	-	CL705Contig2	499	11	499	chr12	85358539	80334419	80334904	3	283,148,54,	0,285,434,	80334419,80334702,80334850,
394	2	0	0	1	1	1	188	+	CL705Contig4	397	0	397	chr12	85358539	80334419	80335003	3	259,74,63,	0,259,334,	80334419,80334866,80334940,
820	2	0	0	0	0	0	0	+	CL7089Contig3	826	3	825	chr28	46084206	15379448	15380270	1	822,	3,	15379448,
1704	0	0	128	0	0	0	0	+	CL7103Contig1	2099	265	2097	chr5	125847759	20615411	20617243	1	1832,	265,	20615411,
635	1	0	1	0	0	1	287	-	CL7210Contig1	637	0	637	chr20	75796353	44017650	44018574	2	566,71,	0,566,	44017650,44018503,
1042	0	0	0	0	0	0	0	+	CL7217Contig2	1069	27	1069	chr4	124454208	66458486	66459528	1	1042,	27,	66458486,
1488	5	0	0	0	0	0	0	-	CL7226Contig1	1514	21	1514	chr6	122561022	31787015	31788508	1	1493,	0,	31787015,
2480	0	0	0	0	0	0	0	-	CL7238Contig1	2486	0	2480	chr7	112078216	53959681	53962161	1	2480,	6,	53959681,
541	3	0	0	0	0	0	0	+	CL7314Contig1	561	17	561	chr19	65312493	10049199	10049743	1	544,	17,	10049199,
3050	8	0	0	1	1	1	1	+	CL7339Contig1	3063	0	3059	chr20	75796353	21825524	21828583	3	1211,1005,842,	0,1211,2217,	21825524,21826736,21827741,
828	0	0	55	0	0	1	1	-	CL7352Contig1	889	1	884	chrUn.004.237	202726	18290	19174	2	368,515,	5,373,	18290,18659,
1133	0	0	0	0	0	2	186	-	CL7379Contig2	1133	0	1133	chr29	51998940	38103348	38104667	3	274,835,24,	0,274,1109,	38103348,38103807,38104643,
511	1	0	0	0	0	0	0	+	CL7507Contig1	513	0	512	chr6	122561022	106121166	106121678	1	512,	0,	106121166,
1257	3	0	0	0	0	1	2	+	CL7531Contig1	1262	0	1260	chr6	122561022	95117384	95118646	2	1229,31,	0,1229,	95117384,95118615,
472	3	0	0	0	0	1	216	+	CL7561Contig2	475	0	475	chr28	46084206	6859348	6860039	2	147,328,	0,147,	6859348,6859711,
1509	1	0	0	0	0	1	186	-	CL7744Contig2	1518	0	1510	chr26	51750746	38953296	38954992	2	1332,178,	8,1340,	38953296,38954814,
914	2	0	0	0	0	0	0	-	CL7777Contig1	935	2	918	chr20	75796353	38200491	38201407	1	916,	17,	38200491,
1633	0	0	0	0	0	1	1	+	CL7834Contig1	1641	1	1634	chr1	161106243	3590192	3591826	2	1075,558,	1,1076,	3590192,3591268,
972	1	0	0	0	0	1	257	-	CL7860Contig2	977	4	977	chr9	108145351	76411358	76412588	2	259,714,	0,259,	76411358,76411874,
1045	9	0	0	2	2	1	1	+	CL7883Contig1	1210	14	1070	chr7	112078216	51153036	51154091	4	493,118,210,233,	14,508,627,837,	51153036,51153529,51153647,51153858,
2332	1	0	0	1	1	0	0	-	CL8048Contig1	2334	0	2334	chr1	161106243	85386081	85388414	2	59,2274,	0,60,	85386081,85386140,
446	2	0	0	1	1	1	262	-	CL8061Contig4	449	0	449	chr19	65312493	47913618	47914328	3	158,1,289,	0,159,160,	47913618,47913776,47914039,
632	1	0	0	0	0	0	0	-	CL8104Contig1	651	18	651	chr12	85358539	34765081	34765714	1	633,	0,	34765081,
2245	4	0	0	0	0	0	0	+	CL8121Contig1	2251	2	2251	chr15	84633453	63518511	63520760	1	2249,	2,	63518511,
1064	1	0	0	0	0	0	0	+	CL8147Contig2	1068	3	1068	chr15	84633453	34152585	34153650	1	1065,	3,	34152585,
1538	1	0	0	0	0	0	0	-	CL8168Contig1	1539	0	1539	chr11	110171769	1252498	1254037	1	1539,	0,	1252498,
859	0	0	0	0	0	0	0	-	CL8250Contig1	867	0	859	chr21	69173390	49261249	49262108	1	859,	8,	49261249,
1314	0	0	0	0	0	0	0	+	CL8255Contig2	1316	2	1316	chr16	77906053	25547489	25548803	1	1314,	2,	25547489,
2222	2	0	0	0	0	0	0	+	CL8294Contig1	2225	0	2224	chr17	76506943	21068011	21070235	1	2224,	0,	21068011,
464	0	0	0	0	0	1	215	-	CL8302Contig2	464	0	464	chrX	88516663	74881614	74882293	2	385,79,	0,385,	74881614,74882214,
2415	0	0	0	0	0	0	0	-	CL8305Contig2	2415	0	2415	chr5	125847759	31147758	31150173	1	2415,	0,	31147758,
1410	1	0	19	0	0	3	4	+	CL8318Contig1	1430	0	1430	chr14	81345643	2419742	2421176	4	718,26,642,44,	0,718,744,1386,	2419742,2420461,2420488,2421132,
1195	2	0	0	1	1	1	3	+	CL8347Contig2	1199	0	1198	chr10	106383598	1960956	1962156	3	241,912,44,	0,241,1154,	1960956,1961200,1962112,
1261	0	0	0	0	0	0	0	+	CL8358Contig1	1267	6	1267	chr1	161106243	18946320	18947581	1	1261,	6,	18946320,
1861	27	0	0	0	0	4	323	-	CL8360Contig1	1888	0	1888	chr21	69173390	64410723	64412934	5	143,54,948,734,9,	0,143,197,1145,1879,	64410723,64410993,64411048,64412190,64412925,
1079	0	0	0	0	0	0	0	+	CL8363Contig1	1096	17	1096	chr6	122561022	60281924	60283003	1	1079,	17,	60281924,
1254	6	0	0	0	0	0	0	+	CL8381Contig1	1263	3	1263	chr20	75796353	68060671	68061931	1	1260,	3,	68060671,
2256	2	0	0	0	0	0	0	+	CL8390Contig1	2287	0	2258	chr18	66141439	38511448	38513706	1	2258,	0,	38511448,
568	2	0	0	0	0	2	205	+	CL8445Contig1	570	0	570	chr2	140800416	27437345	27438120	3	227,3,340,	0,227,230,	27437345,27437775,27437780,
833	4	0	0	0	0	3	3	+	CL8455Contig1	837	0	837	chr6	122561022	61539291	61540131	4	18,36,13,770,	0,18,54,67,	61539291,61539310,61539347,61539361,
1428	1	0	0	0	0	0	0	-	CL8474Contig1	1434	1	1430	chr3	127923604	53681144	53682573	1	1429,	4,	53681144,
1869	1	0	0	0	0	0	0	-	CL8480Contig1	1870	0	1870	chr7	112078216	565707	567577	1	1870,	0,	565707,
2033	2	0	0	1	4	1	1	+	CL8555Contig2	2172	133	2172	chr3	127923604	25706169	25708205	3	67,444,1524,	133,200,648,	25706169,25706237,25706681,
659	1	0	0	0	0	1	4	+	CL8562Contig2	665	0	660	chr23	53376148	32866461	32867125	2	37,623,	0,37,	32866461,32866502,
670	1	0	0	0	0	4	125564	-	CL8578Contig1	727	52	723	chr7	112078216	94208718	94334953	5	328,49,121,77,96,	4,332,381,502,579,	94208718,94209213,94209572,94249715,94334857,
757	0	0	0	0	0	1	235	-	CL8612Contig1	757	0	757	chr10	106383598	90108555	90109547	2	152,605,	0,152,	90108555,90108942,
804	0	0	0	0	0	0	0	+	CL8632Contig1	804	0	804	chr9	108145351	82707004	82707808	1	804,	0,	82707004,
674	1	0	0	0	0	0	0	-	CL8712Contig1	686	4	679	chr20	75796353	41502148	41502823	1	675,	7,	41502148,
1105	2	0	0	0	0	0	0	+	CL874Contig1	1114	7	1114	chr14	81345643	65769989	65771096	1	1107,	7,	65769989,
452	0	0	0	0	0	1	226	-	CL8757Contig2	452	0	452	chr11	110171769	20042587	20043265	2	123,329,	0,123,	20042587,20042936,
896	4	0	0	0	0	1	1	+	CL8782Contig2	900	0	900	chr3	127923604	80464288	80465189	2	29,871,	0,29,	80464288,80464318,
1449	5	0	0	2	3	0	0	-	CL8857Contig1	1457	0	1457	chr1	161106243	141531502	141532956	3	663,128,663,	0,664,794,	141531502,141532165,141532293,
329	2	0	0	0	0	2	342	+	CL8862Contig2	331	0	331	chr27	48749334	27675614	27676287	3	274,2,55,	0,274,276,	27675614,27676226,27676232,
1123	1	0	0	1	1	0	0	+	CL8874Contig1	1132	3	1128	chr27	48749334	28782571	28783695	2	66,1058,	3,70,	28782571,28782637,
761	0	0	0	1	1	2	2760	-	CL8876Contig2	770	0	762	chr5	125847759	108514974	108518495	4	161,160,246,194,	8,169,329,576,	108514974,108517450,108518055,108518301,
927	2	0	0	0	0	2	215	+	CL8879Contig1	929	0	929	chrX	88516663	33577161	33578305	3	633,275,21,	0,633,908,	33577161,33578008,33578284,
1882	2	0	0	1	1	0	0	-	CL8886Contig1	1890	5	1890	chr3	127923604	70641277	70643161	2	703,1181,	0,704,	70641277,70641980,
1457	0	0	0	0	0	0	0	-	CL8887Contig2	1457	0	1457	chr24	65020233	38967663	38969120	1	1457,	0,	38967663,
1474	0	0	0	0	0	0	0	-	CL8891Contig1	1474	0	1474	chrX	88516663	74893318	74894792	1	1474,	0,	74893318,
958	1	0	0	2	5	2	236	+	CL8891Contig2	964	0	964	chrX	88516663	74892726	74893921	5	27,529,1,385,17,	0,28,561,562,947,	74892726,74892753,74893282,74893518,74893904,
1111	0	0	0	0	0	0	0	-	CL8991Contig1	1111	0	1111	chr7	112078216	91264052	91265163	1	1111,	0,	91264052,
414	0	0	0	0	0	0	0	+	CL8993Contig1	433	1	415	chr2	140800416	88647134	88647548	1	414,	1,	88647134,
605	0	0	0	0	0	0	0	-	CL9025Contig1	606	1	606	chr1	161106243	72494510	72495115	1	605,	0,	72494510,
431	0	0	0	0	0	0	0	-	CL9106Contig1	461	1	432	chr9	108145351	41448910	41449341	1	431,	29,	41448910,
447	0	0	0	0	0	1	213	+	CL9106Contig2	447	0	447	chr9	108145351	41448681	41449341	2	185,262,	0,185,	41448681,41449079,
399	1	0	0	0	0	1	199	+	CL9172Contig3	400	0	400	chr5	125847759	71122247	71122846	2	110,290,	0,110,	71122247,71122556,
1658	4	0	0	0	0	1	1	+	CL9191Contig1	1662	0	1662	chr10	106383598	78817719	78819382	2	1650,12,	0,1650,	78817719,78819370,
1650	9	0	20	0	0	5	6	+	CL9222Contig2	1679	0	1679	chr16	77906053	57894202	57895887	6	682,165,96,73,558,105,	0,682,847,943,1016,1574,	57894202,57894885,57895051,57895148,57895222,57895782,
1465	5	0	0	0	0	0	0	-	CL9242Contig1	1471	0	1470	chr20	75796353	15499200	15500670	1	1470,	1,	15499200,
434	0	0	0	0	0	1	194	+	CL9249Contig3	456	0	434	chr16	77906053	1152297	1152925	2	125,309,	0,125,	1152297,1152616,
1150	0	0	0	0	0	0	0	-	CL9261Contig1	1151	1	1151	chr5	125847759	5936528	5937678	1	1150,	0,	5936528,
721	0	0	0	0	0	1	1	+	CL9270Contig1	721	0	721	chr9	108145351	78511265	78511987	2	265,456,	0,265,	78511265,78511531,
2425	1	0	0	0	0	0	0	-	CL9296Contig1	2432	1	2427	chr19	65312493	43395105	43397531	1	2426,	5,	43395105,
1794	0	0	83	0	0	1	1	+	CL9302Contig1	1878	0	1877	chr10	106383598	50079948	50081826	2	51,1826,	0,51,	50079948,50080000,
722	0	0	0	0	0	0	0	-	CL9337Contig1	740	17	739	chr5	125847759	29547429	29548151	1	722,	1,	29547429,
448	1	0	32	1	1	1	210	+	CL9350Contig2	482	0	482	chr3	127923604	89896652	89897343	3	85,305,91,	0,86,391,	89896652,89896737,89897252,
1149	1	0	0	0	0	0	0	-	CL9388Contig1	1150	0	1150	chr16	77906053	25465802	25466952	1	1150,	0,	25465802,
2555	9	0	0	0	0	1	4	-	CL9396Contig1	2564	0	2564	chr19	65312493	17578689	17581257	2	863,1701,	0,863,	17578689,17579556,
750	0	0	0	0	0	0	0	-	CL9469Contig2	750	0	750	chr20	75796353	9210740	9211490	1	750,	0,	9210740,
1735	1	0	19	0	0	1	2	+	CL9538Contig1	1757	0	1755	chr2	140800416	133976475	133978232	2	214,1541,	0,214,	133976475,133976691,
568	0	0	0	0	0	0	0	+	CL9560Contig2	568	0	568	chr12	85358539	64668144	64668712	1	568,	0,	64668144,
2007	4	0	0	1	1	2	199	-	CL9610Contig1	2016	4	2016	chrUn.004.1088	51281	26109	28319	4	420,956,1,634,	0,421,1377,1378,	26109,26529,27683,27685,
379	4	0	39	0	0	1	2	-	CL9645Contig1	423	0	422	chr3	127923604	116769207	116769631	2	333,89,	1,334,	116769207,116769542,
1369	5	0	107	1	1	0	0	+	CL9657Contig1	1493	11	1493	chr19	65312493	4466620	4468101	2	267,1214,	11,279,	4466620,4466887,
519	1	0	1	0	0	2	12255	+	CL9704Contig1	521	0	521	chr5	125847759	50335987	50348763	3	86,271,164,	0,86,357,	50335987,50348133,50348599,
535	1	0	0	0	0	1	224	-	CL9704Contig2	540	0	536	chr5	125847759	50348133	50348893	2	72,464,	4,76,	50348133,50348429,
621	0	0	0	1	1	2	12285	+	CL9704Contig3	638	1	623	chr5	125847759	50335987	50348893	4	86,270,191,74,	1,87,357,549,	50335987,50348133,50348628,50348819,
1589	0	0	0	0	0	0	0	-	CL9710Contig1	1589	0	1589	chr3	127923604	51496896	51498485	1	1589,	0,	51496896,
993	1	0	0	0	0	0	0	-	CL9722Contig1	995	0	994	chr3	127923604	45263601	45264595	1	994,	1,	45263601,
694	4	0	0	0	0	1	377	+	CL972Contig2	699	1	699	chr25	44060403	8796756	8797831	2	597,101,	1,598,	8796756,8797730,
501	3	0	0	0	0	3	3363	+	CL9744Contig1	504	0	504	chr19	65312493	56861178	56865045	4	387,4,58,55,	0,387,391,449,	56861178,56861566,56864498,56864990,
1122	1	0	0	0	0	0	0	-	CL9745Contig1	1123	0	1123	chr4	124454208	70043397	70044520	1	1123,	0,	70043397,
641	0	0	0	1	2	0	0	+	CL9789Contig2	643	0	643	chr14	81345643	64550127	64550768	2	30,611,	0,32,	64550127,64550157,
799	0	0	0	0	0	0	0	-	CL9835Contig1	813	13	812	chrX	88516663	50955258	50956057	1	799,	1,	50955258,
303	3	0	0	0	0	2	502	-	CL9841Contig1	340	0	306	chr2	140800416	72896956	72897764	3	216,7,83,	34,250,257,	72896956,72897669,72897681,
1349	0	0	0	1	1	0	0	-	CL9847Contig1	1350	0	1350	chr5	125847759	71119962	71121311	2	1261,88,	0,1262,	71119962,71121223,
720	1	0	0	0	0	0	0	+	CL9884Contig2	767	2	723	chr3	127923604	33356009	33356730	1	721,	2,	33356009,
900	0	0	0	0	0	0	0	+	CL9885Contig1	900	0	900	chr11	110171769	102859455	102860355	1	900,	0,	102859455,
2019	1	0	0	0	0	0	0	-	CL9889Contig1	2024	0	2020	chr11	110171769	22520467	22522487	1	2020,	4,	22520467,
823	0	0	0	0	0	0	0	+	CL9924Contig1	830	1	824	chr8	116942821	31908691	31909514	1	823,	1,	31908691,
1465	2	0	0	0	0	0	0	-	CL9939Contig1	1467	0	1467	chr1	161106243	129548790	129550257	1	1467,	0,	129548790,
1228	1	0	0	0	0	0	0	-	CL9948Contig1	1231	0	1229	chr11	110171769	71181113	71182342	1	1229,	2,	71181113,
746	0	0	0	0	0	0	0	+	CL9989Contig1	790	30	776	chr2	140800416	133381023	133381769	1	746,	30,	133381023,
1332	3	0	0	1	1	1	1	-	CL9999Contig1	1339	0	1336	chr7	112078216	72872339	72873675	3	198,851,286,	3,202,1053,	72872339,72872537,72873389,
176	4	0	0	0	0	1	98	+	CN433819	180	0	180	chr23	53376148	52238738	52239016	2	105,75,	0,105,	52238738,52238941,
396	7	0	0	0	0	3	1857	+	CN437865	403	0	403	chr13	84419198	78389270	78391530	4	109,65,77,152,	0,109,174,251,	78389270,78390188,78390564,78391378,
344	3	0	24	0	0	1	2886	+	CN544947	372	0	371	chr23	53376148	38763868	38767125	2	67,304,	0,67,	38763868,38766821,
399	0	0	0	0	0	3	612	-	CN792041	399	0	399	chr5	125847759	52387213	52388224	4	39,75,225,60,	0,39,114,339,	52387213,52387498,52387666,52388164,
110	4	0	0	0	0	1	7125	+	CO260595	114	0	114	chr28	46084206	38882898	38890137	2	77,37,	0,77,	38882898,38890100,
517	1	0	0	0	0	1	211	+	CO878535	528	10	528	chr1	161106243	34382010	34382739	2	399,119,	10,409,	34382010,34382620,
217	0	0	0	0	0	1	11114	-	CO880763	227	10	227	chr4	124454208	43255294	43266625	2	168,49,	0,168,	43255294,43266576,
429	0	0	2	0	0	3	2921	-	CO890765	440	9	440	chr19	65312493	56861185	56864537	4	192,76,97,66,	0,192,268,365,	56861185,56862620,56862815,56864471,
518	10	0	0	0	0	2	38	-	CO892839	546	10	538	chr23	53376148	12988178	12988744	3	318,1,209,	8,326,327,	12988178,12988533,12988535,
302	0	0	0	0	0	2	31373	+	CO893200	302	0	302	chr2	140800416	100729487	100761162	3	25,134,143,	0,25,159,	100729487,100758375,100761019,
384	0	0	0	0	0	1	217	-	CO893811	394	10	394	chr2	140800416	65119019	65119620	2	90,294,	0,90,	65119019,65119326,
246	2	0	0	1	1	1	65	+	CO894751	250	0	249	chr19	65312493	26434661	26434974	2	98,150,	0,99,	26434661,26434824,
462	3	0	0	0	0	1	233	-	CO895832	475	10	475	chrUn.004.962	56451	16502	17200	2	264,201,	0,264,	16502,16999,
571	2	0	0	0	0	1	38974	-	CR451668	585	12	585	chr3	127923604	32792381	32831928	2	116,457,	0,116,	32792381,32831471,
581	11	0	0	4	4	2	1449	+	CR453675	597	0	596	chr6	122561022	6654799	6656840	6	144,193,55,61,83,56,	0,145,339,395,456,540,	6654799,6654943,6656584,6656639,6656701,6656784,
282	12	0	3	1	1	4	371	+	CR849102	298	0	298	chr6	122561022	27516405	27517073	6	36,8,158,33,7,55,	0,36,45,203,236,243,	27516405,27516809,27516817,27516976,27517010,27517018,
610	6	0	1	0	0	4	268	+	CR852927	618	0	617	chr9	108145351	65580975	65581860	5	225,346,21,7,18,	0,225,571,592,599,	65580975,65581465,65581812,65581834,65581842,
496	1	0	0	0	0	1	273	+	CV975195	497	0	497	chrX	88516663	50955262	50956032	2	334,163,	0,334,	50955262,50955869,
307	2	0	0	0	0	3	315	-	CV976701	309	0	309	chr25	44060403	40382810	40383434	4	16,27,239,27,	0,16,43,282,	40382810,40382827,40382855,40383407,
597	2	0	0	1	1	4	12096	-	CX736860	600	0	600	chr21	69173390	13468623	13481318	6	66,75,81,67,227,83,	0,66,141,222,289,517,	13468623,13473519,13479394,13480033,13481008,13481235,
310	6	0	0	0	0	2	320	-	CX737574	316	0	316	chr3	127923604	100122687	100123323	3	164,2,150,	0,164,166,	100122687,100123168,100123173,
468	2	0	0	0	0	1	230	-	CX737670	470	0	470	chr2	140800416	119512601	119513301	2	53,417,	0,53,	119512601,119512884,
684	4	0	1	0	0	2	1862	-	CX952053	690	1	690	chr1	161106243	129235313	129237864	3	267,3,419,	0,267,270,	129235313,129235583,129237445,
370	3	0	0	0	0	1	459	+	CX952298	377	3	376	chr18	66141439	22704343	22705175	2	307,66,	3,310,	22704343,22705109,
297	2	0	0	0	0	1	166	-	DN274146	303	4	303	chr27	48749334	40094277	40094742	2	178,121,	0,178,	40094277,40094621,
878	3	0	0	0	0	1	2067	-	DN285741	882	1	882	chr8	116942821	66979518	66982466	2	739,142,	0,739,	66979518,66982324,
238	10	0	0	0	0	2	318	-	DN287442	248	0	248	chrUn.004.947	57607	7084	7650	3	144,1,103,	0,144,145,	7084,7545,7547,
217	3	0	0	1	3	1	345	+	DN288475	223	0	223	chr3	127923604	10331085	10331650	3	82,3,135,	0,82,88,	10331085,10331512,10331515,
285	3	0	0	1	3	1	243	+	DN513343	292	0	291	chr28	46084206	12218132	12218663	3	237,2,49,	0,237,242,	12218132,12218612,12218614,
380	2	0	0	0	0	1	429	+	DN516639	382	0	382	chrUn.004.8	1221492	42427	43238	2	264,118,	0,264,	42427,43120,
532	0	0	0	0	0	2	3345	+	DN517124	549	8	540	chr19	65312493	56861187	56865064	3	378,80,74,	8,386,466,	56861187,56864476,56864990,
491	3	0	0	1	1	1	195	+	DN517776	495	0	495	chr2	140800416	119759237	119759926	3	236,136,122,	0,237,373,	119759237,119759473,119759804,
467	8	0	0	0	0	1	186	-	DN519695	475	0	475	chr3	127923604	937038	937699	2	294,181,	0,294,	937038,937518,
333	0	0	0	0	0	2	541	-	DN521430	333	0	333	chr11	110171769	69762959	69763833	3	97,3,233,	0,97,100,	69762959,69763595,69763600,
271	0	0	0	0	0	1	9532	-	DN523317	271	0	271	chr20	75796353	32149552	32159355	2	227,44,	0,227,	32149552,32159311,
109	0	0	0	0	0	1	537	-	DN524527	109	0	109	chrUn.004.60	448641	340801	341447	2	57,52,	0,57,	340801,341395,
502	11	0	0	1	1	3	450	-	DN526959	514	0	514	chr5	125847759	113804667	113805630	5	132,4,82,120,175,	0,132,136,219,339,	113804667,113805121,113805130,113805212,113805455,
375	6	0	0	1	1	2	309	-	DN527254	382	0	382	chr20	75796353	27836400	27837090	4	189,7,178,7,	0,189,196,375,	27836400,27836897,27836905,27837083,
367	3	0	0	0	0	0	0	-	DN527305	405	0	370	chr19	65312493	46742131	46742501	1	370,	35,	46742131,
823	0	0	22	1	1	0	0	-	DN528232	872	3	849	chr9	108145351	59552473	59553318	2	295,550,	23,319,	59552473,59552768,
264	0	0	0	0	0	1	450	-	DN535005	282	0	264	chr7	112078216	38628841	38629555	2	47,217,	18,65,	38628841,38629338,
142	2	0	0	0	0	1	284	-	DN537939	144	0	144	chr1	161106243	151908630	151909058	2	82,62,	0,82,	151908630,151908996,
415	0	0	0	0	0	2	337	-	DN539248	441	0	415	chr11	110171769	45670259	45671011	3	120,117,178,	26,146,263,	45670259,45670715,45670833,
293	4	0	0	0	0	1	312	+	DN539684	303	0	297	chr13	84419198	20585150	20585759	2	61,236,	0,61,	20585150,20585523,
395	3	0	0	2	2	3	3	-	DN637299	425	0	400	chr21	69173390	23676663	23677064	6	80,11,42,16,4,245,	25,106,118,160,176,180,	23676663,23676743,23676754,23676797,23676814,23676819,
619	41	0	5	2	5	4	12855	-	DN823587	670	0	670	chr1	161106243	146185080	146198600	7	38,181,12,12,7,182,233,	0,38,222,234,248,255,437,	146185080,146195079,146195260,146195273,146195285,146195764,146198367,
505	13	0	0	0	0	1	231	-	DN823792	521	3	521	chr24	65020233	22128631	22129380	2	213,305,	0,213,	22128631,22129075,
513	8	0	0	0	0	2	120	+	DN824011	524	3	524	chr5	125847759	25357266	25357907	3	61,296,164,	3,64,360,	25357266,25357387,25357743,
514	8	0	0	0	0	2	120	+	DN824031	524	2	524	chr5	125847759	25357265	25357907	3	62,296,164,	2,64,360,	25357265,25357387,25357743,
513	8	0	0	0	0	2	120	+	DN824113	524	3	524	chr5	125847759	25357266	25357907	3	61,296,164,	3,64,360,	25357266,25357387,25357743,
514	8	0	0	0	0	2	120	+	DN824245	524	2	524	chr5	125847759	25357265	25357907	3	62,296,164,	2,64,360,	25357265,25357387,25357743,
514	8	0	0	0	0	2	120	+	DN824258	524	2	524	chr5	125847759	25357265	25357907	3	62,296,164,	2,64,360,	25357265,25357387,25357743,
514	8	0	0	0	0	2	120	+	DN824311	524	2	524	chr5	125847759	25357265	25357907	3	62,296,164,	2,64,360,	25357265,25357387,25357743,
514	8	0	0	0	0	2	120	+	DN824396	524	2	524	chr5	125847759	25357265	25357907	3	62,296,164,	2,64,360,	25357265,25357387,25357743,
514	8	0	0	0	0	2	120	+	DN824701	524	2	524	chr5	125847759	25357265	25357907	3	62,296,164,	2,64,360,	25357265,25357387,25357743,
514	8	0	0	0	0	2	120	+	DN824734	524	2	524	chr5	125847759	25357265	25357907	3	62,296,164,	2,64,360,	25357265,25357387,25357743,
514	8	0	0	0	0	2	120	+	DN824738	524	2	524	chr5	125847759	25357265	25357907	3	62,296,164,	2,64,360,	25357265,25357387,25357743,
514	8	0	0	0	0	2	120	+	DN824789	524	2	524	chr5	125847759	25357265	25357907	3	62,296,164,	2,64,360,	25357265,25357387,25357743,
514	8	0	0	0	0	2	120	+	DN825155	524	2	524	chr5	125847759	25357265	25357907	3	62,296,164,	2,64,360,	25357265,25357387,25357743,
304	9	0	1	2	4	1	166	-	DN841332	318	0	318	chr11	110171769	49409263	49409743	4	135,3,146,30,	0,138,141,288,	49409263,49409398,49409567,49409713,
205	1	0	0	0	0	1	150	+	DN844510	206	0	206	chr11	110171769	73189366	73189722	2	113,93,	0,113,	73189366,73189629,
258	5	0	0	0	0	3	17	+	DN845309	264	1	264	chr1	161106243	98729270	98729550	4	9,59,62,133,	1,10,69,131,	98729270,98729281,98729342,98729417,
457	1	0	0	5	5	1	487	-	DN845654	463	0	463	chr22	61848140	54163550	54164495	7	154,12,18,15,16,120,123,	0,155,168,187,203,219,340,	54163550,54163704,54163716,54163734,54163749,54164252,54164372,
264	2	0	1	0	0	2	122	-	DN846527	267	0	267	chr14	81345643	5823043	5823432	3	29,110,128,	0,29,139,	5823043,5823073,5823304,
290	7	0	0	0	0	2	128	+	DR113211	297	0	297	chr19	65312493	53073053	53073478	3	33,122,142,	0,33,155,	53073053,53073087,53073336,
227	0	0	0	0	0	0	0	+	DR115153	243	0	227	chr1	161106243	129891515	129891742	1	227,	0,	129891515,
568	0	0	0	0	0	3	68633	+	DT722508	569	1	569	chr19	65312493	47124554	47193755	4	185,215,75,93,	1,186,401,476,	47124554,47189501,47192663,47193662,
238	2	0	0	0	0	0	0	+	DT813533	255	0	240	chr29	51998940	30136464	30136704	1	240,	0,	30136464,
789	4	0	0	0	0	2	25	-	DT816990	793	0	793	chr4	124454208	95021958	95022776	3	500,148,145,	0,500,648,	95021958,95022482,95022631,
700	2	0	0	0	0	1	773	-	DT830338	703	1	703	chr5	125847759	109214982	109216457	2	268,434,	0,268,	109214982,109216023,
450	1	0	0	0	0	2	289	+	DT830487	452	0	451	chr29	51998940	9539128	9539868	3	87,68,296,	0,87,155,	9539128,9539503,9539572,
827	0	0	0	0	0	1	87	+	DT831563	828	1	828	chr2	140800416	20915537	20916451	2	275,552,	1,276,	20915537,20915899,
645	0	0	0	0	0	3	5814	+	DT832463	645	0	645	chr8	116942821	44399303	44405762	4	86,194,101,264,	0,86,280,381,	44399303,44400517,44400901,44405498,
341	1	0	0	0	0	2	1473	+	DT832606	342	0	342	chr18	66141439	45718297	45720112	3	42,111,189,	0,42,153,	45718297,45719415,45719923,
588	0	0	0	0	0	2	30358	+	DT832691	588	0	588	chr5	125847759	75590458	75621404	3	88,89,411,	0,88,177,	75590458,75610279,75620993,
266	2	0	0	0	0	2	8419	+	DT833581	269	1	269	chr29	51998940	28373189	28381876	3	93,92,83,	1,94,186,	28373189,28381360,28381793,
245	3	0	0	0	0	1	16235	+	DT833597	248	0	248	chrUn.004.1449	38238	2326	18809	2	47,201,	0,47,	2326,18608,
361	0	0	0	0	0	1	1021	-	DT834027	361	0	361	chr16	77906053	20404395	20405777	2	151,210,	0,151,	20404395,20405567,
468	0	0	0	0	0	2	3859	-	DT834564	470	2	470	chr6	122561022	81153886	81158213	3	120,232,116,	0,120,352,	81153886,81156276,81158097,
800	3	0	0	0	0	2	2624	-	DT834581	814	1	804	chr1	161106243	78797569	78800996	3	591,58,154,	10,601,659,	78797569,78800780,78800842,
535	1	0	0	0	0	2	9715	-	DT835000	537	1	537	chr2	140800416	46279003	46289254	3	152,92,292,	0,152,244,	46279003,46279411,46288962,
460	4	0	0	1	1	1	1698	+	DT835869	474	9	474	chr6	122561022	30517730	30519892	3	178,247,39,	9,187,435,	30517730,30519606,30519853,
363	1	0	0	0	0	1	97	-	DT836085	364	0	364	chr27	48749334	26483684	26484145	2	329,35,	0,329,	26483684,26484110,
198	0	0	0	0	0	1	58133	-	DT837220	219	21	219	chr25	44060403	21557227	21615558	2	122,76,	0,122,	21557227,21615482,
579	0	0	0	0	0	3	11397	-	DT837382	579	0	579	chrUn.004.413	117184	21742	33718	4	189,66,166,158,	0,189,255,421,	21742,25033,33282,33560,
457	1	0	0	0	0	2	56206	-	DT837504	464	6	464	chr21	69173390	35788134	35844798	3	102,115,241,	0,102,217,	35788134,35789974,35844557,
317	1	0	0	0	0	2	24887	+	DT837807	318	0	318	chr11	110171769	32832545	32857750	3	57,92,169,	0,57,149,	32832545,32855595,32857581,
408	0	0	0	0	0	2	1810	-	DT838204	409	1	409	chr7	112078216	45126263	45128481	3	276,43,89,	0,276,319,	45126263,45127167,45128392,
294	0	0	0	0	0	3	4535	+	DT838416	298	2	296	chr12	85358539	54966209	54971038	4	51,184,2,57,	2,53,237,239,	54966209,54969040,54970967,54970981,
565	1	0	0	0	0	1	21485	+	DT838542	566	0	566	chr9	108145351	62039212	62061263	2	176,390,	0,176,	62039212,62060873,
465	0	0	0	0	0	2	337	-	DT838907	467	1	466	chr24	65020233	34045151	34045953	3	26,89,350,	1,27,116,	34045151,34045179,34045603,
283	0	0	0	0	0	0	0	-	DT839068	300	17	300	chr13	84419198	13635729	13636012	1	283,	0,	13635729,
834	0	0	0	0	0	2	16992	+	DT839272	835	1	835	chr4	124454208	73380672	73398498	3	53,122,659,	1,54,176,	73380672,73383750,73397839,
553	2	0	10	0	0	3	5065	+	DT840226	567	0	565	chr13	84419198	83251925	83257555	4	133,161,93,178,	0,133,294,387,	83251925,83252161,83255049,83257377,
385	0	0	0	0	0	1	2634	-	DT840384	394	1	386	chr2	140800416	15282581	15285600	2	45,340,	8,53,	15282581,15285260,
405	1	0	0	0	0	1	1224	-	DT840863	407	1	407	chr4	124454208	59073245	59074875	2	212,194,	0,212,	59073245,59074681,
700	0	0	0	0	0	1	4432	+	DT842202	702	2	702	chr27	48749334	39872088	39877220	2	514,186,	2,516,	39872088,39877034,
684	0	0	0	0	0	1	4432	+	DT842203	702	18	702	chr27	48749334	39872102	39877218	2	500,184,	18,518,	39872102,39877034,
476	4	0	0	0	0	3	8797	-	DT842558	481	1	481	chr20	75796353	1019390	1028667	4	225,94,74,87,	0,225,319,393,	1019390,1026129,1027490,1028580,
669	0	0	0	0	0	1	24470	-	DT843032	672	1	670	chr20	75796353	22482305	22507444	2	381,288,	2,383,	22482305,22507156,
447	0	0	0	0	0	1	7248	+	DT844267	447	0	447	chr16	77906053	75231870	75239565	2	140,307,	0,140,	75231870,75239258,
571	1	0	0	0	0	3	3019	+	DT844324	573	1	573	chr2	140800416	21723325	21726916	4	55,221,231,65,	1,56,277,508,	21723325,21725559,21726612,21726851,
802	0	0	0	0	0	1	1564	+	DT844347	814	1	803	chr27	48749334	20089913	20092279	2	608,194,	1,609,	20089913,20092085,
237	9	0	0	0	0	2	4947	-	DT846473	246	0	246	chr21	69173390	29099404	29104597	3	202,12,32,	0,202,214,	29099404,29099609,29104565,
310	2	0	0	0	0	1	617	-	DT846529	312	0	312	chrUn.004.135	283178	280749	281678	2	291,21,	0,291,	280749,281657,
406	0	0	0	0	0	1	1071	+	DT847333	407	1	407	chr2	140800416	20915544	20917021	2	326,80,	1,327,	20915544,20916941,
363	3	0	0	0	0	1	6164	-	DT847577	367	0	366	chr19	65312493	61741421	61747951	2	131,235,	1,132,	61741421,61747716,
718	0	0	0	0	0	3	16872	+	DT847945	719	1	719	chr20	75796353	16761052	16778642	4	166,175,127,250,	1,167,342,469,	16761052,16775505,16777640,16778392,
509	0	0	0	0	0	2	22630	-	DT848726	511	1	510	chr12	85358539	6875235	6898374	3	85,176,248,	1,86,262,	6875235,6895064,6898126,
521	0	0	0	0	0	2	8415	-	DT848744	521	0	521	chr19	65312493	61739015	61747951	3	242,44,235,	0,242,286,	61739015,61741609,61747716,
509	0	0	0	0	0	4	54789	+	DT849480	509	0	509	chr11	110171769	32832565	32887863	5	37,92,112,130,138,	0,37,129,241,371,	32832565,32855595,32883056,32884640,32887725,
392	0	0	0	0	0	2	46179	+	DT849782	392	0	392	chr5	125847759	86709415	86755986	3	267,78,47,	0,267,345,	86709415,86753943,86755939,
398	0	0	0	0	0	1	3536	-	DT849919	400	2	400	chr1	161106243	10233946	10237880	2	303,95,	0,303,	10233946,10237785,
553	0	0	0	0	0	1	368	+	DT849969	555	2	555	chr15	84633453	42196717	42197638	2	126,427,	2,128,	42196717,42197211,
463	2	0	2	0	0	3	5346	-	DT850071	469	2	469	chr3	127923604	93220324	93226137	4	97,37,121,212,	0,97,134,255,	93220324,93220640,93225112,93225925,
735	33	0	0	0	0	7	326771	+	DT850086	768	0	768	chr7	112078216	32427093	32754632	8	203,127,34,87,55,8,7,247,	0,203,330,364,451,506,514,521,	32427093,32439357,32439485,32643642,32754300,32754358,32754369,32754385,
429	0	0	0	0	0	2	70924	+	DT851287	431	2	431	chr9	108145351	95226092	95297445	3	103,81,245,	2,105,186,	95226092,95296886,95297200,
507	0	0	0	0	0	4	8571	-	DT851367	508	1	508	chr27	48749334	14017178	14026256	5	119,49,36,200,103,	0,119,168,204,404,	14017178,14017608,14020002,14022928,14026153,
568	1	0	0	0	0	1	634	+	DT851381	570	1	570	chr7	112078216	111189469	111190672	2	106,463,	1,107,	111189469,111190209,
341	0	0	0	0	0	1	6724	-	DT852016	341	0	341	chr6	122561022	45114175	45121240	2	248,93,	0,248,	45114175,45121147,
435	0	0	0	0	0	1	5090	+	DT852619	436	1	436	chr1	161106243	97578271	97583796	2	101,334,	1,102,	97578271,97583462,
416	1	0	0	0	0	1	2258	+	DT852654	417	0	417	chrUn.004.2099	24373	9411	12086	2	66,351,	0,66,	9411,11735,
256	0	0	0	0	0	1	177	+	DT854585	256	0	256	chr21	69173390	50332537	50332970	2	83,173,	0,83,	50332537,50332797,
378	1	0	0	0	0	1	733	+	DT855445	379	0	379	chr3	127923604	13569877	13570989	2	61,318,	0,61,	13569877,13570671,
450	1	0	0	0	0	2	3133	-	DT857322	452	1	452	chr11	110171769	21643133	21646717	3	170,224,57,	0,170,394,	21643133,21644463,21646660,
669	0	0	0	0	0	4	72860	+	DT857389	669	0	669	chr2	140800416	77421016	77494545	5	214,136,123,50,146,	0,214,350,473,523,	77421016,77478201,77490955,77492846,77494399,
525	1	0	0	0	0	2	3867	+	DT858344	538	12	538	chr2	140800416	49864841	49869234	3	138,101,287,	12,150,251,	49864841,49865936,49868947,
387	2	0	0	1	3	2	60562	-	DT858544	392	0	392	chr18	66141439	30746082	30807033	4	304,2,67,16,	0,304,309,376,	30746082,30746949,30746951,30807017,
382	0	0	0	0	0	1	1181	+	DT859150	383	1	383	chr8	116942821	68644014	68645577	2	203,179,	1,204,	68644014,68645398,
351	1	0	0	0	0	1	3281	-	DT859711	353	1	353	chr5	125847759	97669911	97673544	2	79,273,	0,79,	97669911,97673271,
809	1	0	0	0	0	2	6322	+	DT859770	811	1	811	chr13	84419198	67921417	67928549	3	80,416,314,	1,81,497,	67921417,67927807,67928235,
288	0	0	0	0	0	1	23072	+	DT860819	288	0	288	chr9	108145351	89519275	89542635	2	22,266,	0,22,	89519275,89542369,
644	1	0	0	0	0	3	3773	-	DT861006	645	0	645	chr20	75796353	10346242	10350660	4	143,276,201,25,	0,143,419,620,	10346242,10346387,10350188,10350635,
253	0	0	0	0	0	1	34383	-	DT861101	253	0	253	chr21	69173390	51024167	51058803	2	198,55,	0,198,	51024167,51058748,
388	0	0	0	0	0	1	631	-	DT861965	389	1	389	chr10	106383598	50397524	50398543	2	115,273,	0,115,	50397524,50398270,
655	1	0	0	0	0	1	372	-	DT888285	656	0	656	chr19	65312493	20566365	20567393	2	580,76,	0,580,	20566365,20567317,
400	2	0	0	0	0	1	229	+	DT892691	402	0	402	chr2	140800416	49980748	49981379	2	208,194,	0,208,	49980748,49981185,
662	1	0	0	0	0	1	276	-	DT894829	663	0	663	chr28	46084206	18637935	18638874	2	313,350,	0,313,	18637935,18638524,
511	1	0	0	1	3	2	299	-	DT898574	515	0	515	chr15	84633453	32111429	32112240	4	204,5,244,59,	0,207,212,456,	32111429,32111633,32111888,32112181,
430	3	0	0	2	2	4	1598	+	DT900550	440	0	435	chr3	127923604	117828376	117830407	7	9,23,113,95,38,132,23,	0,9,32,145,241,279,412,	117828376,117828386,117828410,117829858,117829953,117830252,117830384,
541	24	0	0	0	0	3	263	+	DV786095	595	29	594	chr2	140800416	28117199	28118027	4	403,47,50,65,	29,432,479,529,	28117199,28117863,28117911,28117962,
1103	34	0	0	5	9	1	1119	+	DV795337	1227	25	1171	chr14	81345643	6483239	6485495	7	690,298,18,13,16,62,40,	25,715,1014,1033,1047,1064,1131,	6483239,6485048,6485346,6485364,6485377,6485393,6485455,
535	5	0	0	0	0	3	2239	-	DV835356	541	1	541	chr20	75796353	33785813	33788592	4	26,114,348,52,	0,26,140,488,	33785813,33785843,33787980,33788540,
674	1	0	0	0	0	1	534	-	DV835989	677	2	677	chr26	51750746	34760466	34761675	2	614,61,	0,614,	34760466,34761614,
672	1	0	20	0	0	4	40788	+	DV836210	694	1	694	chr7	112078216	89169442	89210923	5	162,132,67,114,218,	1,163,295,362,476,	89169442,89181520,89187869,89191490,89210705,
511	1	0	0	0	0	1	206	-	DV851969	513	1	513	chrUn.004.29	662952	17153	17871	2	268,244,	0,268,	17153,17627,
297	1	0	0	0	0	1	49817	-	DV869051	456	128	426	chr14	81345643	27242221	27292336	2	221,77,	30,251,	27242221,27292259,
295	0	0	0	0	0	1	211	+	DV871230	295	0	295	chr3	127923604	1109775	1110281	2	86,209,	0,86,	1109775,1110072,
145	0	0	0	0	0	2	100	+	DV872893	145	0	145	chr19	65312493	53564704	53564949	3	69,1,75,	0,69,70,	53564704,53564870,53564874,
370	5	0	0	1	2	1	491	+	DV880184	377	0	377	chr24	65020233	9838542	9839408	3	320,1,54,	0,320,323,	9838542,9839353,9839354,
855	0	0	0	1	1	1	1276	+	DV885039	866	10	866	chr13	84419198	7775474	7777605	3	224,557,74,	10,234,792,	7775474,7776974,7777531,
468	0	0	0	0	0	2	1013	-	DV894865	486	18	486	chr14	81345643	31588956	31590437	3	192,201,75,	0,192,393,	31588956,31589418,31590362,
378	2	0	0	0	0	1	365	+	DV894955	396	16	396	chr4	124454208	33189769	33190514	2	240,140,	16,256,	33189769,33190374,
388	4	0	0	2	4	1	499	-	DV895635	396	0	396	chr2	140800416	26521724	26522615	4	118,4,186,84,	0,118,124,312,	26521724,26522341,26522345,26522531,
547	0	0	0	0	0	4	1145	-	DV914175	547	0	547	chr16	77906053	52468500	52470192	5	392,41,44,32,38,	0,392,433,477,509,	52468500,52469172,52469475,52469826,52470154,
105	3	0	0	0	0	2	4226	-	DY039009	108	0	108	chr27	48749334	35658351	35662685	3	45,46,17,	0,45,91,	35658351,35658397,35662668,
79	0	0	0	0	0	0	0	+	DY039348	114	0	79	chr2	140800416	120354477	120354556	1	79,	0,	120354477,
288	0	0	0	0	0	2	18148	-	DY043887	288	0	288	chr4	124454208	43255293	43273729	3	169,54,65,	0,169,223,	43255293,43258484,43273664,
278	6	0	0	0	0	2	592	-	DY049426	285	1	285	chrX	88516663	6325630	6326506	3	72,1,211,	0,72,73,	6325630,6326293,6326295,
115	3	0	0	0	0	1	16017	+	DY052182	118	0	118	chr2	140800416	125767939	125784074	2	75,43,	0,75,	125767939,125784031,
238	0	0	0	0	0	2	4131	+	DY052249	238	0	238	chr13	84419198	17228340	17232709	3	15,80,143,	0,15,95,	17228340,17232400,17232566,
334	0	0	0	0	0	3	4402	+	DY055641	335	1	335	chr15	84633453	84286931	84291667	4	52,121,98,63,	1,53,174,272,	84286931,84287642,84290419,84291604,
407	1	0	0	0	0	2	408	+	DY055944	409	1	409	chr24	65020233	32561376	32562192	3	84,12,312,	1,85,97,	32561376,32561867,32561880,
148	0	0	0	0	0	1	4483	-	DY057874	148	0	148	chr14	81345643	3417809	3422440	2	102,46,	0,102,	3417809,3422394,
113	3	0	0	0	0	1	308	+	DY070292	116	0	116	chr13	84419198	78388934	78389358	2	28,88,	0,28,	78388934,78389270,
387	1	0	0	0	0	1	826	-	DY072354	389	1	389	chr23	53376148	49244036	49245250	2	360,28,	0,360,	49244036,49245222,
349	0	0	0	0	0	3	189099	-	DY073629	351	2	351	chr13	84419198	11835576	12025024	4	12,157,36,144,	0,12,169,205,	11835576,11835589,11879626,12024880,
121	6	0	0	0	0	1	16017	+	DY080107	127	0	127	chr2	140800416	125767939	125784083	2	75,52,	0,75,	125767939,125784031,
244	0	0	0	0	0	1	1598	+	DY083119	244	0	244	chr2	140800416	57862046	57863888	2	179,65,	0,179,	57862046,57863823,
195	1	0	0	0	0	2	229419	-	DY084414	249	0	196	chr1	161106243	60427570	60657185	3	46,52,98,	53,99,151,	60427570,60530348,60657087,
142	0	0	1	0	0	0	0	+	DY092458	173	12	155	chr15	84633453	17055563	17055706	1	143,	12,	17055563,
281	3	0	0	0	0	1	184	+	DY096001	285	0	284	chr17	76506943	63264605	63265073	2	84,200,	0,84,	63264605,63264873,
348	4	0	0	1	1	1	130	-	DY100775	354	1	354	chr21	69173390	25744921	25745403	3	14,59,279,	0,15,74,	25744921,25744935,25745124,
132	1	0	0	0	0	1	1972	+	DY100828	133	0	133	chr28	46084206	27445225	27447330	2	20,113,	0,20,	27445225,27447217,
171	4	0	0	0	0	2	102	+	DY104168	175	0	175	chr23	53376148	15646268	15646545	3	125,1,49,	0,125,126,	15646268,15646493,15646496,
185	4	0	1	1	1	1	369	+	DY108616	192	1	192	chrUn.004.196	240406	55514	56073	3	151,2,37,	1,153,155,	55514,55665,56036,
289	10	0	0	0	0	2	14811	-	DY115746	299	0	299	chr9	108145351	74100151	74115261	3	63,114,122,	0,63,177,	74100151,74100726,74115139,
289	10	0	0	0	0	2	141	-	DY116204	299	0	299	chr27	48749334	35648441	35648881	3	175,5,119,	0,175,180,	35648441,35648617,35648762,
395	0	0	0	0	0	2	1890	+	DY121183	395	0	395	chr2	140800416	84198401	84200686	3	15,40,340,	0,15,55,	84198401,84198417,84200346,
119	0	0	0	0	0	1	1130	-	DY129303	119	0	119	chrX	88516663	23751563	23752812	2	97,22,	0,97,	23751563,23752790,
225	7	0	0	0	0	1	3377	+	DY136363	233	1	233	chr12	85358539	18398795	18402404	2	63,169,	1,64,	18398795,18402235,
206	1	0	0	0	0	1	1476	+	DY141647	208	1	208	chr8	116942821	91551701	91553384	2	17,190,	1,18,	91551701,91553194,
88	3	0	0	0	0	0	0	-	DY150296	116	0	91	chr3	127923604	117829856	117829947	1	91,	25,	117829856,
197	2	0	0	1	2	1	121	-	DY152360	201	0	201	chr19	65312493	47530319	47530639	3	72,1,126,	0,72,75,	47530319,47530512,47530513,
83	0	0	0	0	0	1	7362	-	DY158096	124	1	84	chr17	76506943	41780040	41787485	2	57,26,	40,97,	41780040,41787459,
173	5	0	0	0	0	0	0	-	DY161082	201	1	179	chr11	110171769	70441353	70441531	1	178,	22,	70441353,
275	7	0	0	0	0	0	0	+	DY169629	314	0	282	chr7	112078216	3416493	3416775	1	282,	0,	3416493,
214	3	0	0	0	0	2	114	-	DY185339	217	0	217	chr16	77906053	2479449	2479780	3	96,52,69,	0,96,148,	2479449,2479658,2479711,
166	5	0	0	0	0	1	23982	+	DY190911	172	1	172	chr8	116942821	47443560	47467713	2	63,108,	1,64,	47443560,47467605,
120	6	0	0	0	0	1	16017	+	DY191816	126	0	126	chr2	140800416	125767939	125784082	2	75,51,	0,75,	125767939,125784031,
134	5	0	0	0	0	1	1053	-	DY191880	139	0	139	chr25	44060403	2785316	2786508	2	57,82,	0,57,	2785316,2786426,
445	0	0	0	0	0	1	886	+	DY193146	445	0	445	chr4	124454208	98429824	98431155	2	400,45,	0,400,	98429824,98431110,
249	1	0	0	0	0	2	21213	+	DY195728	255	5	255	chr9	108145351	95295793	95317256	3	124,81,45,	5,129,210,	95295793,95296886,95317211,
259	0	0	0	0	0	1	114	-	DY196978	260	1	260	chrUn.004.7164	5115	3514	3887	2	121,138,	0,121,	3514,3749,
283	2	0	0	0	0	2	122955	-	DY206291	286	1	286	chr16	77906053	71401119	71524359	3	64,205,16,	0,64,269,	71401119,71523835,71524343,
542	1	0	0	0	0	1	16	-	DY206607	544	1	544	chr16	77906053	3885032	3885591	2	361,182,	0,361,	3885032,3885409,
224	6	0	4	1	2	3	718	+	DY212510	254	0	236	chr9	108145351	65580248	65581200	5	25,71,6,70,62,	0,25,98,104,174,	65580248,65580795,65580866,65580983,65581138,
325	3	0	0	0	0	2	136636	-	DY216218	328	0	328	chr27	48749334	46627317	46764281	3	91,200,37,	0,91,291,	46627317,46627601,46764244,
105	0	0	0	0	0	1	30811	+	DY222142	105	0	105	chr4	124454208	72819683	72850599	2	44,61,	0,44,	72819683,72850538,
328	0	0	0	0	0	3	4230	-	DY456648	338	10	338	chr17	76506943	552796	557354	4	68,93,87,80,	0,68,161,248,	552796,553118,553548,557274,
380	1	0	0	0	0	3	3216	+	DY460304	384	3	384	chr18	66141439	4116260	4119857	4	251,21,5,104,	3,254,275,280,	4116260,4118874,4119745,4119753,
430	4	0	0	0	0	1	189	+	DY463490	434	0	434	chr1	161106243	153199624	153200247	2	236,198,	0,236,	153199624,153200049,
502	1	0	0	0	0	1	1986	+	DY465598	504	0	503	chr19	65312493	12218342	12220831	2	410,93,	0,410,	12218342,12220738,
438	1	0	0	0	0	2	98683	-	DY466300	439	0	439	chr13	84419198	76749710	76848832	3	191,1,247,	0,191,192,	76749710,76848583,76848585,
184	4	0	0	3	3	1	1986	-	DY466728	195	4	195	chr19	65312493	12218655	12220829	5	97,45,23,11,12,	0,97,143,167,179,	12218655,12220738,12220783,12220806,12220817,
354	4	0	0	0	0	1	210	+	DY467418	358	0	358	chr1	161106243	142045690	142046258	2	126,232,	0,126,	142045690,142046026,
266	1	0	0	0	0	2	1208	+	EB725918	271	4	271	chr2	140800416	112446923	112448398	3	120,91,56,	4,124,215,	112446923,112447783,112448342,
198	3	0	0	0	0	1	61840	-	EB726902	216	3	204	chr25	44060403	41168314	41230355	2	112,89,	12,124,	41168314,41230266,
507	0	0	0	0	0	1	195	-	EE223103	507	0	507	chr4	124454208	104486647	104487349	2	68,439,	0,68,	104486647,104486910,
254	5	0	0	1	2	1	291	-	EE223273	261	0	261	chr29	51998940	10240451	10241001	3	124,3,132,	0,126,129,	10240451,10240575,10240869,
256	2	0	0	0	0	1	28	-	EE224840	258	0	258	chr2	140800416	43714333	43714619	2	73,185,	0,73,	43714333,43714434,
462	0	0	32	0	0	1	296	-	EE225862	505	1	495	chr1	161106243	104671386	104672176	2	212,282,	10,222,	104671386,104671894,
410	0	0	0	0	0	2	688	+	EE231905	411	1	411	chr9	108145351	65580234	65581332	3	39,158,213,	1,40,198,	65580234,65580795,65581119,
621	2	0	0	0	0	1	238	+	EE237581	623	0	623	chr9	108145351	84524326	84525187	2	356,267,	0,356,	84524326,84524920,
209	0	0	0	0	0	1	21257	+	EE242892	210	1	210	chr6	122561022	89235480	89256946	2	124,85,	1,125,	89235480,89256861,
440	0	0	0	0	0	1	330	+	EE243755	441	1	441	chrX	88516663	34149682	34150452	2	322,118,	1,323,	34149682,34150334,
835	3	0	0	0	0	1	126687	-	EE251308	838	0	838	chr1	161106243	60529657	60657182	2	743,95,	0,743,	60529657,60657087,
441	0	0	0	0	0	1	891	-	EE335592	441	0	441	chr11	110171769	90325211	90326543	2	55,386,	0,55,	90325211,90326157,
222	2	0	0	0	0	1	234	+	EE338915	241	0	224	chr10	106383598	7803048	7803506	2	59,165,	0,59,	7803048,7803341,
405	6	0	0	0	0	1	286	+	EE352768	411	0	411	chr13	84419198	49444198	49444895	2	164,247,	0,164,	49444198,49444648,
743	0	0	0	0	0	2	3251	+	EE358219	806	0	743	chr22	61848140	9905578	9909572	3	45,175,523,	0,45,220,	9905578,9907033,9909049,
528	6	0	0	1	1	2	341	+	EE358722	535	0	535	chr8	116942821	104761744	104762619	4	18,392,22,102,	0,18,411,433,	104761744,104761863,104762255,104762517,
267	5	0	0	2	2	1	194	+	EE362466	276	0	274	chr24	65020233	56337597	56338063	4	13,87,122,50,	0,13,101,224,	56337597,56337804,56337891,56338013,
295	2	0	0	1	1	1	373	-	EE381567	298	0	298	chr4	124454208	111171259	111171929	3	70,183,44,	0,70,254,	111171259,111171702,111171885,
253	2	0	0	1	2	1	210	-	EE890445	257	0	257	chr3	127923604	90573855	90574320	3	160,1,94,	0,160,163,	90573855,90574225,90574226,
446	1	0	0	1	1	1	192	+	EE894535	448	0	448	chr3	127923604	45266138	45266777	3	393,8,46,	0,394,402,	45266138,45266531,45266731,
182	0	0	0	0	0	1	362	-	EE899280	182	0	182	chr5	125847759	75730489	75731033	2	158,24,	0,158,	75730489,75731009,
362	2	0	0	0	0	1	313	-	EE904047	364	0	364	chrX	88516663	39030594	39031271	2	214,150,	0,214,	39030594,39031121,
432	7	0	0	0	0	1	200	-	EE906270	439	0	439	chr6	122561022	32724578	32725217	2	279,160,	0,279,	32724578,32725057,
183	6	0	0	0	0	1	297	+	EE907746	189	0	189	chr4	124454208	108433672	108434158	2	89,100,	0,89,	108433672,108434058,
259	8	0	0	0	0	2	328	+	EE912073	267	0	267	chr20	75796353	10572217	10572812	3	153,32,82,	0,153,185,	10572217,10572371,10572730,
336	3	0	0	1	1	2	18765	+	EE912915	342	2	342	chr4	124454208	113763137	113782241	4	44,212,5,78,	2,46,258,264,	113763137,113763182,113782158,113782163,
149	1	0	0	0	0	1	212	+	EE915008	150	0	150	chr2	140800416	120354477	120354839	2	83,67,	0,83,	120354477,120354772,
81	0	0	0	0	0	0	0	+	EE916121	105	7	88	chr1	161106243	146867998	146868079	1	81,	7,	146867998,
329	2	0	1	0	0	1	190	+	EE919171	332	0	332	chr24	65020233	56337591	56338113	2	23,309,	0,23,	56337591,56337804,
155	1	0	0	0	0	2	324	+	EE932834	156	0	156	chr23	53376148	31032050	31032530	3	61,1,94,	0,61,62,	31032050,31032112,31032436,
100	0	0	0	0	0	1	123	+	EE934110	100	0	100	chr11	110171769	49035471	49035694	2	44,56,	0,44,	49035471,49035638,
111	4	0	0	0	0	0	0	+	EE940529	142	0	115	chr12	85358539	67850287	67850402	1	115,	0,	67850287,
459	2	0	0	0	0	1	226	-	EE958355	461	0	461	chr27	48749334	40094042	40094729	2	352,109,	0,352,	40094042,40094620,
114	0	0	0	0	0	1	2037	-	EE961528	114	0	114	chr18	66141439	64836878	64839029	2	72,42,	0,72,	64836878,64838987,
279	9	0	0	0	0	2	174	-	EE963525	289	1	289	chr1	161106243	160895083	160895545	3	179,2,107,	0,179,181,	160895083,160895265,160895438,
356	1	0	0	0	0	1	153	-	EE967938	357	0	357	chr16	77906053	17805389	17805899	2	121,236,	0,121,	17805389,17805663,
116	4	0	0	0	0	1	2125	-	EE969313	120	0	120	chrUn.004.45	539620	21467	23712	2	98,22,	0,98,	21467,23690,
314	0	0	7	0	0	2	5375	-	EH123525	335	2	323	chr3	127923604	93220639	93226335	3	80,126,115,	12,92,218,	93220639,93225107,93226220,
281	2	0	0	0	0	4	951	-	EH123614	283	0	283	chr29	51998940	42843277	42844511	5	102,30,50,37,64,	0,102,132,182,219,	42843277,42843507,42843778,42844199,42844447,
811	0	0	0	0	0	1	2769	+	EH124104	811	0	811	chr10	106383598	81420435	81424015	2	17,794,	0,17,	81420435,81423221,
293	0	0	0	0	0	1	14899	+	EH125790	293	0	293	chr5	125847759	90266481	90281673	2	75,218,	0,75,	90266481,90281455,
515	1	0	0	0	0	3	14856	+	EH135562	517	1	517	chr7	112078216	41980257	41995629	4	208,51,107,150,	1,209,260,367,	41980257,41993020,41993886,41995479,
525	4	0	0	0	0	2	182328	+	EH136098	529	0	529	chr24	65020233	2532461	2715318	3	44,90,395,	0,44,134,	2532461,2567434,2714923,
127	1	0	0	0	0	1	2849	-	EH144653	128	0	128	chr24	65020233	40809964	40812941	2	45,83,	0,45,	40809964,40812858,
754	1	0	0	0	0	3	544	-	EH147905	757	2	757	chr16	77906053	52468527	52469826	4	365,41,60,289,	0,365,406,466,	52468527,52469172,52469475,52469537,
689	5	0	13	0	0	5	8917	+	EH148957	707	0	707	chr26	51750746	31877079	31886703	6	32,59,146,211,69,190,	0,32,91,237,448,517,	31877079,31877896,31880413,31885468,31885862,31886513,
100	2	0	0	0	0	0	0	-	EH154643	128	3	105	chr10	106383598	23826810	23826912	1	102,	23,	23826810,
281	0	0	0	0	0	0	0	-	EH155191	514	233	514	chr20	75796353	15502115	15502396	1	281,	0,	15502115,
786	0	0	0	0	0	2	443	-	EH156816	787	1	787	chrUn.004.218	216620	173402	174631	3	640,1,145,	0,640,641,	173402,174044,174486,
684	0	0	0	0	0	2	12570	+	EH157307	685	1	685	chr2	140800416	20977897	20991151	3	130,105,449,	1,131,236,	20977897,20987948,20990702,
233	0	0	0	0	0	0	0	+	EH158623	251	1	234	chr22	61848140	9614852	9615085	1	233,	1,	9614852,
151	2	0	0	1	1	2	250	+	EH164905	154	0	154	chr1	161106243	2896384	2896787	4	90,18,19,26,	0,90,108,128,	2896384,2896475,2896742,2896761,
760	0	0	0	0	0	3	5775	-	EH174704	760	0	760	chr5	125847759	71432726	71439261	4	333,150,177,100,	0,333,483,660,	71432726,71433177,71437038,71439161,
371	2	0	0	0	0	1	432	+	EH198295	375	2	375	chr2	140800416	87837932	87838737	2	245,128,	2,247,	87837932,87838609,
502	1	0	0	0	0	1	356	+	EH198730	503	0	503	chr1	161106243	23154754	23155613	2	427,76,	0,427,	23154754,23155537,
330	0	0	0	0	0	1	358	+	EH207212	330	0	330	chr3	127923604	35502900	35503588	2	139,191,	0,139,	35502900,35503397,
298	1	0	0	0	0	1	16424	+	EH372129	302	3	302	chr13	84419198	75136897	75153620	2	57,242,	3,60,	75136897,75153378,
105	0	0	0	0	0	0	0	+	EH372140	134	0	105	chrUn.004.18	814724	472114	472219	1	105,	0,	472114,
455	0	0	0	0	0	1	5421	+	ES346628	455	0	455	chr1	161106243	81184141	81190017	2	84,371,	0,84,	81184141,81189646,
190	0	0	0	0	0	1	625	+	ES346710	205	0	190	chr16	77906053	29705349	29706164	2	80,110,	0,80,	29705349,29706054,
582	0	0	0	0	0	3	3688	-	EV606558	584	2	584	chr3	127923604	105105448	105109718	4	170,70,115,227,	0,170,240,355,	105105448,105109092,105109286,105109491,
239	0	0	0	0	0	1	435	-	EV608715	240	1	240	chr16	77906053	69505272	69505946	2	158,81,	0,158,	69505272,69505865,
543	1	0	0	0	0	2	17047	+	EV608987	546	2	546	chr20	75796353	16761052	16778643	3	166,127,251,	2,168,295,	16761052,16777640,16778392,
607	0	0	0	0	0	2	358	+	EV610558	611	4	611	chr11	110171769	74591420	74592385	3	354,52,201,	4,358,410,	74591420,74591852,74592184,
410	0	0	0	0	0	1	11587	-	EV610568	434	24	434	chr5	125847759	23048686	23060683	2	267,143,	0,267,	23048686,23060540,
541	0	0	0	0	0	2	2391	+	EV610986	548	7	548	chr4	124454208	58143951	58146883	3	231,95,215,	7,238,333,	58143951,58144303,58146668,
319	2	0	0	0	0	2	16258	+	EV611394	327	3	324	chr6	122561022	110293704	110310283	3	56,64,201,	3,59,123,	110293704,110293761,110310082,
399	1	0	0	0	0	1	104	-	EV611447	400	0	400	chr4	124454208	73022387	73022891	2	324,76,	0,324,	73022387,73022815,
277	3	0	0	0	0	2	15711	+	EV611635	280	0	280	chr5	125847759	86740053	86756044	3	43,132,105,	0,43,175,	86740053,86753889,86755939,
428	0	0	0	0	0	2	33410	-	EV612099	432	4	432	chr11	110171769	37662931	37696769	3	192,26,210,	0,192,218,	37662931,37667776,37696559,
278	3	0	0	0	0	1	435	-	EV657426	282	1	282	chr11	110171769	105853811	105854527	2	68,213,	0,68,	105853811,105854314,
257	2	0	0	2	2	2	7860	-	EV674872	264	3	264	chr17	76506943	11275426	11283545	5	23,10,10,5,211,	0,24,35,45,50,	11275426,11275449,11275459,11275472,11283334,
277	1	0	0	0	0	1	2153	+	EV682232	281	3	281	chr25	44060403	36507871	36510302	2	193,85,	3,196,	36507871,36510217,
73	0	0	0	0	0	0	0	-	EV738669	118	0	73	chr15	84633453	17462829	17462902	1	73,	45,	17462829,
96	4	0	0	0	0	0	0	-	EV783104	140	0	100	chr14	81345643	8939712	8939812	1	100,	40,	8939712,
477	1	0	0	0	0	2	36754	+	EV783634	492	0	478	chr1	161106243	107696382	107733614	3	380,3,95,	0,380,383,	107696382,107714950,107733519,
618	0	0	0	0	0	1	3021	-	EV785436	618	0	618	chr23	53376148	7066335	7069974	2	178,440,	0,178,	7066335,7069534,
406	5	0	0	1	1	1	195	-	EV788223	412	0	412	chr1	161106243	120582034	120582640	3	74,15,322,	0,75,90,	120582034,120582108,120582318,
289	2	0	0	0	0	2	2826	+	EV788876	297	0	291	chr12	85358539	18869073	18872190	3	32,214,45,	0,32,246,	18869073,18871332,18872145,
312	0	0	0	0	0	2	8726	-	EW680444	330	0	312	chr5	125847759	66425833	66434871	3	106,29,177,	18,124,153,	66425833,66426142,66434694,
420	0	0	0	0	0	0	0	+	EW682529	451	0	420	chr8	116942821	47771725	47772145	1	420,	0,	47771725,
475	0	0	0	0	0	0	0	+	FD697482	497	1	476	chr26	51750746	4464254	4464729	1	475,	1,	4464254,
176	1	0	0	0	0	1	73482	-	FE004908	192	6	183	chr6	122561022	91695477	91769136	2	66,111,	9,75,	91695477,91769025,
135	1	0	0	0	0	1	1930	-	FE009068	136	0	136	chr9	108145351	74942371	74944437	2	62,74,	0,62,	74942371,74944363,
338	1	0	0	0	0	3	10621	-	FE009376	342	0	339	chr23	53376148	19797348	19808308	4	164,31,2,142,	3,167,198,200,	19797348,19799717,19799749,19808166,
338	12	0	0	1	2	2	7022	+	FE010615	352	0	352	chr27	48749334	27053464	27060836	4	188,104,7,51,	0,188,292,301,	27053464,27059573,27060778,27060785,
195	2	0	0	0	0	1	2258	-	FE012275	200	3	200	chr1	161106243	70526758	70529213	2	113,84,	0,113,	70526758,70529129,
410	4	0	0	1	2	1	16	+	FE019199	417	1	417	chr12	85358539	48555942	48556372	3	200,15,199,	1,203,218,	48555942,48556142,48556173,
562	6	0	2	0	0	3	245	-	CL1Contig21	573	0	570	chr12	85358539	72198327	72199142	4	18,12,106,434,	3,21,33,139,	72198327,72198346,72198359,72198708,
424	0	0	0	0	0	1	172	+	CL1Contig35	424	0	424	chr2	140800416	129801170	129801766	2	333,91,	0,333,	129801170,129801675,
1008	1	0	1	0	0	1	175	+	CL1Contig234	1018	8	1018	chr8	116942821	41111233	41112418	2	893,117,	8,901,	41111233,41112301,
347	1	0	0	5	5	0	0	+	CL1Contig353	361	8	361	chrM	16338	1463	1811	6	72,109,106,8,40,13,	8,81,191,298,307,348,	1463,1535,1644,1750,1758,1798,
410	4	0	0	0	0	1	199	-	CL1Contig503	414	0	414	chr5	125847759	28630247	28630860	2	207,207,	0,207,	28630247,28630653,
567	0	0	0	1	1	1	217	+	CL1Contig748	576	0	568	chr8	116942821	41111827	41112611	3	102,250,215,	0,102,353,	41111827,41112146,41112396,
502	11	0	1	1	4	1	300	-	CL1Contig897	523	1	519	chrM	16338	2187	3001	3	50,4,460,	4,54,62,	2187,2537,2541,
1422	0	0	0	0	0	1	172	-	CL1Contig1115	1422	0	1422	chr2	140800416	129801170	129802764	2	184,1238,	0,184,	129801170,129801526,
763	0	0	7	0	0	1	181	+	CL1Contig1167	771	1	771	chr3	127923604	55146608	55147559	2	511,259,	1,512,	55146608,55147300,
383	5	0	3	1	1	0	0	+	CL1Contig1168	412	1	393	chr21	69173390	65815202	65815593	2	361,30,	1,363,	65815202,65815563,
111	0	0	0	0	0	0	0	-	CL1Contig1655	111	0	111	chrX	88516663	56621254	56621365	1	111,	0,	56621254,
581	1	0	0	0	0	1	212	+	CL155Contig9	591	9	591	chr3	127923604	10431443	10432237	2	433,149,	9,442,	10431443,10432088,
507	7	0	0	1	1	2	73	+	CL156Contig3	516	0	515	chr1	161106243	160894958	160895545	4	13,48,390,63,	0,13,62,452,	160894958,160894972,160895020,160895482,
209	1	0	0	0	0	0	0	+	CL180Contig2	369	159	369	chr29	51998940	35277469	35277679	1	210,	159,	35277469,
185	3	0	0	0	0	2	118	+	CL233Contig7	197	0	188	chr1	161106243	55655372	55655678	3	129,5,54,	0,129,134,	55655372,55655614,55655624,
1821	6	0	0	2	2	1	1	-	CL498Contig6	1984	0	1829	chr28	46084206	25617976	25619804	4	99,1650,47,31,	155,254,1905,1953,	25617976,25618076,25619726,25619773,
1299	0	0	0	0	0	1	4	+	CL581Contig1	1360	54	1353	chr2	140800416	46543641	46544944	2	148,1151,	54,202,	46543641,46543793,
745	1	0	0	0	0	0	0	+	CL626Contig1	752	6	752	chr2	140800416	83375824	83376570	1	746,	6,	83375824,
1633	0	0	0	0	0	0	0	-	CL634Contig4	1665	0	1633	chr5	125847759	46491080	46492713	1	1633,	32,	46491080,
507	4	0	0	0	0	3	195	-	CL704Contig1	516	0	511	chr9	108145351	38364871	38365577	4	28,235,215,33,	5,33,268,483,	38364871,38364904,38365325,38365544,
434	1	0	0	0	0	1	472	-	CL1202Contig6	435	0	435	chr24	65020233	64225806	64226713	2	163,272,	0,163,	64225806,64226441,
448	1	0	15	0	0	2	191	-	CL1341Contig1	464	0	464	chr7	112078216	62765942	62766597	3	59,297,108,	0,59,356,	62765942,62766184,62766489,
560	7	0	0	0	0	1	368	-	CL1460Contig6	567	0	567	chrX	88516663	19821825	19822760	2	354,213,	0,354,	19821825,19822547,
858	17	0	1	0	0	2	5	+	CL1721Contig1	890	13	889	chr7	112078216	65232892	65233773	3	106,694,76,	13,119,813,	65232892,65233002,65233697,
391	13	0	5	0	0	1	2	-	CL1721Contig3	409	0	409	chr7	112078216	65233450	65233861	2	362,47,	0,362,	65233450,65233814,
767	0	0	0	0	0	1	279	-	CL1724Contig1	778	11	778	chr4	124454208	66316115	66317161	2	752,15,	0,752,	66316115,66317146,
911	7	0	0	0	0	1	244	-	CL2162Contig7	929	10	928	chr26	51750746	40198842	40200004	2	103,815,	1,104,	40198842,40199189,
1232	0	0	0	0	0	1	219	-	CL2415Contig2	1242	10	1242	chr6	122561022	73450059	73451510	2	188,1044,	0,188,	73450059,73450466,
404	0	0	27	1	2	2	267	-	CL2447Contig3	433	0	433	chr3	127923604	80468555	80469253	4	61,2,200,168,	0,63,65,265,	80468555,80468616,80468884,80469085,
284	3	0	0	0	0	1	283	-	CL2772Contig2	287	0	287	chr2	140800416	23385734	23386304	2	52,235,	0,52,	23385734,23386069,
455	0	0	0	0	0	1	90	-	CL2874Contig1	461	0	455	chr23	53376148	17911878	17912423	2	420,35,	6,426,	17911878,17912388,
360	0	0	12	0	0	1	368	+	CL3060Contig2	372	0	372	chr11	110171769	51221952	51222692	2	214,158,	0,214,	51221952,51222534,
793	6	0	0	1	1	2	899	+	CL3205Contig6	800	0	800	chr3	127923604	16063962	16065660	4	117,279,1,402,	0,118,397,398,	16063962,16064079,16065252,16065258,
694	1	0	0	1	1	1	229	-	CL3366Contig4	696	0	696	chr10	106383598	10870539	10871463	3	254,428,13,	0,254,683,	10870539,10871022,10871450,
571	6	0	0	1	3	2	3137	-	CL3383Contig1	595	15	595	chr23	53376148	19886168	19889882	4	361,150,1,65,	0,361,514,515,	19886168,19886530,19886680,19889817,
413	5	0	0	0	0	7	127	+	CL3490Contig1	419	1	419	chr28	46084206	1000397	1000942	8	116,155,44,8,43,11,17,24,	1,117,272,316,324,367,378,395,	1000397,1000630,1000787,1000833,1000844,1000888,1000900,1000918,
960	0	0	2	1	1	1	164	+	CL3522Contig1	968	0	963	chr26	51750746	45402384	45403510	3	147,14,801,	0,148,162,	45402384,45402531,45402709,
1548	2	0	0	0	0	1	172	+	CL3650Contig1	1550	0	1550	chr22	61848140	29992999	29994721	2	1427,123,	0,1427,	29992999,29994598,
475	0	0	0	0	0	1	205	-	CL3709Contig1	484	9	484	chrX	88516663	10299124	10299804	2	222,253,	0,222,	10299124,10299551,
522	1	0	0	0	0	2	225	-	CL3709Contig2	543	20	543	chrX	88516663	10299079	10299827	3	247,3,273,	0,247,250,	10299079,10299328,10299554,
2283	6	0	0	1	1	3	3	+	CL3731Contig1	2290	0	2290	chr8	116942821	83389735	83392027	5	31,21,735,102,1400,	0,31,52,788,890,	83389735,83389767,83389789,83390524,83390627,
555	1	0	0	1	1	1	180	-	CL3803Contig1	571	14	571	chr3	127923604	52629104	52629840	3	76,199,281,	0,77,276,	52629104,52629180,52629559,
183	2	0	0	0	0	1	87	+	CL4033Contig1	186	1	186	chr10	106383598	8179714	8179986	2	79,106,	1,80,	8179714,8179880,
376	0	0	1	1	1	1	192	+	CL4059Contig2	395	17	395	chr18	66141439	12253332	12253901	3	130,144,103,	17,147,292,	12253332,12253654,12253798,
553	4	0	0	1	1	3	217	-	CL4147Contig4	558	0	558	chr29	51998940	33472325	33473099	5	157,361,6,8,25,	0,157,518,525,533,	33472325,33472673,33473035,33473041,33473074,
712	0	0	0	1	1	1	232	+	CL4226Contig2	717	4	717	chrUn.004.871	62011	32036	32980	3	551,51,110,	4,555,607,	32036,32819,32870,
552	5	0	0	0	0	1	261	-	CL4261Contig1	557	0	557	chr14	81345643	10065519	10066337	2	66,491,	0,66,	10065519,10065846,
441	4	0	0	0	0	3	185	-	CL4341Contig2	452	0	445	chr11	110171769	88746829	88747459	4	8,283,4,150,	7,15,298,302,	88746829,88746838,88747297,88747309,
759	1	0	0	0	0	1	186	+	CL4576Contig3	760	0	760	chr5	125847759	39885243	39886189	2	562,198,	0,562,	39885243,39885991,
918	2	0	0	0	0	0	0	+	CL4614Contig1	954	0	920	chr5	125847759	123413903	123414823	1	920,	0,	123413903,
474	1	0	0	0	0	2	185	+	CL5097Contig3	477	2	477	chr16	77906053	69761164	69761824	3	205,4,266,	2,207,211,	69761164,69761550,69761558,
792	3	0	0	0	0	0	0	+	CL5293Contig3	795	0	795	chr14	81345643	41010163	41010958	1	795,	0,	41010163,
1866	3	0	0	1	1	1	2	+	CL5795Contig2	1871	1	1871	chr27	48749334	40092700	40094571	3	135,43,1691,	1,137,180,	40092700,40092835,40092880,
2066	2	0	0	1	4	1	225	-	CL5836Contig1	2072	0	2072	chr3	127923604	7566274	7568567	3	111,4,1953,	0,115,119,	7566274,7566385,7566614,
469	0	0	0	0	0	1	181	+	CL5859Contig2	469	0	469	chr1	161106243	121085246	121085896	2	219,250,	0,219,	121085246,121085646,
746	6	0	0	1	1	1	50	-	CL5859Contig3	753	0	753	chr1	161106243	121085854	121086656	3	306,12,434,	0,307,319,	121085854,121086160,121086222,
1216	1	0	0	1	3	0	0	-	CL5896Contig2	1220	0	1220	chr1	161106243	78200660	78201877	2	688,529,	0,691,	78200660,78201348,
617	16	0	0	0	0	0	0	-	CL5910Contig2	633	0	633	chr3	127923604	8651193	8651826	1	633,	0,	8651193,
718	0	0	0	0	0	1	401	-	CL5930Contig3	718	0	718	chr3	127923604	7262054	7263173	2	117,601,	0,117,	7262054,7262572,
804	0	0	0	0	0	0	0	+	CL5976Contig3	886	0	804	chr14	81345643	38856235	38857039	1	804,	0,	38856235,
532	8	0	0	3	3	0	0	-	CL6199Contig1	543	0	543	chr1	161106243	110707059	110707599	4	440,7,36,57,	0,441,449,486,	110707059,110707499,110707506,110707542,
986	8	0	18	0	0	1	162	+	CL6318Contig1	1012	0	1012	chr8	116942821	106502916	106504090	2	824,188,	0,824,	106502916,106503902,
653	1	0	22	0	0	1	226	+	CL6318Contig2	676	0	676	chr8	116942821	106503486	106504388	2	258,418,	0,258,	106503486,106503970,
1292	11	0	0	1	1	2	2	-	CL6491Contig2	1306	1	1305	chr5	125847759	11103974	11105279	4	32,801,301,169,	1,33,835,1136,	11103974,11104007,11104808,11105110,
763	0	0	0	1	1	1	338	-	CL6629Contig3	764	0	764	chr28	46084206	45877792	45878893	3	189,327,247,	0,189,517,	45877792,45878319,45878646,
522	0	0	0	0	0	0	0	+	CL6663Contig2	540	18	540	chr17	76506943	31660099	31660621	1	522,	18,	31660099,
1014	4	0	0	1	3	2	1054	-	CL6678Contig6	1021	0	1021	chrUn.004.1459	37810	13014	15086	4	344,112,112,450,	0,344,459,571,	13014,14409,14521,14636,
1784	2	0	0	0	0	2	184	+	CL6956Contig5	1787	1	1787	chr9	108145351	65655597	65657567	3	1635,4,147,	1,1636,1640,	65655597,65657410,65657420,
410	0	0	0	0	0	1	296	+	CL7048Contig1	414	4	414	chr17	76506943	31537504	31538210	2	215,195,	4,219,	31537504,31538015,
351	0	0	0	0	0	1	145	-	CL7157Contig1	351	0	351	chr16	77906053	27006388	27006884	2	66,285,	0,66,	27006388,27006599,
599	3	0	0	0	0	1	238	-	CL7159Contig3	608	6	608	chr20	75796353	43905410	43906250	2	145,457,	0,145,	43905410,43905793,
746	2	0	0	0	0	1	225	-	CL7744Contig1	748	0	748	chr26	51750746	38954126	38955099	2	294,454,	0,294,	38954126,38954645,
439	1	0	8	0	0	1	175	-	CL7786Contig1	448	0	448	chr7	112078216	57526590	57527213	2	130,318,	0,130,	57526590,57526895,
1057	0	0	6	0	0	0	0	+	CL8147Contig1	1063	0	1063	chr15	84633453	34151956	34153019	1	1063,	0,	34151956,
1325	1	0	0	0	0	0	0	-	CL8193Contig1	1331	0	1326	chrX	88516663	7773024	7774350	1	1326,	5,	7773024,
1007	2	0	0	0	0	0	0	+	CL8321Contig1	1012	1	1010	chr1	161106243	76832722	76833731	1	1009,	1,	76832722,
1399	1	0	0	0	0	0	0	-	CL8327Contig2	1400	0	1400	chr17	76506943	47548311	47549711	1	1400,	0,	47548311,
1095	0	0	0	0	0	1	1	-	CL8333Contig1	1131	36	1131	chr1	161106243	10003404	10004500	2	1086,9,	0,1086,	10003404,10004491,
1016	9	0	0	0	0	0	0	-	CL8333Contig2	1027	0	1025	chr1	161106243	10004316	10005341	1	1025,	2,	10004316,
801	1	0	0	0	0	0	0	-	CL8423Contig1	802	0	802	chr24	65020233	55815603	55816405	1	802,	0,	55815603,
1030	0	0	0	2	7	0	0	+	CL8455Contig2	1037	0	1037	chr6	122561022	61538402	61539432	3	385,2,643,	0,390,394,	61538402,61538787,61538789,
529	3	0	0	0	0	2	378	-	CL8517Contig2	532	0	532	chr2	140800416	88647763	88648673	3	106,319,107,	0,106,425,	88647763,88648072,88648566,
1068	2	0	0	1	2	0	0	-	CL8602Contig1	1081	9	1081	chr23	53376148	49057245	49058315	2	674,396,	0,676,	49057245,49057919,
1819	1	0	0	0	0	0	0	+	CL8640Contig1	1823	3	1823	chr22	61848140	4595849	4597669	1	1820,	3,	4595849,
293	0	0	0	0	0	0	0	-	CL8713Contig1	294	1	294	chrUn.004.1865	28285	11336	11629	1	293,	0,	11336,
1102	1	0	0	0	0	0	0	-	CL8722Contig1	1135	0	1103	chr20	75796353	10585634	10586737	1	1103,	32,	10585634,
768	1	0	0	0	0	1	206	-	CL8991Contig2	769	0	769	chr7	112078216	91264783	91265758	2	216,553,	0,216,	91264783,91265205,
2150	1	0	0	1	1	1	313	-	CL9098Contig1	2191	39	2191	chrUn.004.576	87902	66670	69134	3	153,291,1707,	0,153,445,	66670,67136,67427,
832	0	0	0	0	0	1	656	+	CL9537Contig1	832	0	832	chr2	140800416	133926169	133927657	2	510,322,	0,510,	133926169,133927335,
1172	4	0	0	0	0	2	2	-	CL9596Contig1	1176	0	1176	chr5	125847759	48114024	48115202	3	109,341,726,	0,109,450,	48114024,48114134,48114476,
791	0	0	0	0	0	1	247	-	CL9745Contig2	791	0	791	chr4	124454208	70044189	70045227	2	136,655,	0,136,	70044189,70044572,
551	1	0	0	0	0	1	396	+	CL9825Contig1	555	0	552	chr4	124454208	105935090	105936038	2	463,89,	0,463,	105935090,105935949,
795	0	0	0	0	0	1	304	+	CL9855Contig1	795	0	795	chr9	108145351	52806022	52807121	2	687,108,	0,687,	52806022,52807013,
1079	4	0	0	0	0	3	3	-	CL9855Contig2	1089	0	1083	chr9	108145351	52806894	52807980	4	1023,16,19,25,	6,1029,1045,1064,	52806894,52807918,52807935,52807955,
1040	6	0	0	0	0	0	0	+	CL9888Contig1	1072	0	1046	chr21	69173390	56975886	56976932	1	1046,	0,	56975886,
1573	2	0	0	3	3	2	218	-	CL9977Contig1	1578	0	1578	chr5	125847759	89999247	90001040	6	146,75,43,962,226,123,	0,146,222,266,1228,1455,	89999247,89999394,89999469,89999512,90000691,90000917,
1024	1	0	0	0	0	1	252	-	CL9977Contig2	1025	0	1025	chr5	125847759	90000107	90001384	2	142,883,	0,142,	90000107,90000501,
391	5	0	3	1	1	8	171	-	CL10097Contig2	402	0	400	chr29	51998940	13304681	13305251	10	11,30,13,9,5,20,50,47,5,209,	2,13,43,56,65,70,90,141,188,193,	13304681,13304693,13304725,13304739,13304749,13304756,13304777,13304827,13304875,13305042,
305	0	0	0	0	0	1	126	+	CL10097Contig3	305	0	305	chr29	51998940	13304820	13305251	2	201,104,	0,201,	13304820,13305147,
304	1	0	0	0	0	1	112	+	CL10097Contig4	307	0	305	chr29	51998940	13304832	13305249	2	189,116,	0,189,	13304832,13305133,
1545	2	0	0	0	0	0	0	-	CL10270Contig1	1547	0	1547	chr1	161106243	6046821	6048368	1	1547,	0,	6046821,
1111	1	0	41	0	0	0	0	-	CL10343Contig1	1153	0	1153	chr3	127923604	46216958	46218111	1	1153,	0,	46216958,
1424	8	0	0	0	0	2	2	-	CL10343Contig2	1433	0	1432	chr3	127923604	46217599	46219033	3	53,34,1345,	1,54,88,	46217599,46217653,46217688,
651	0	0	0	0	0	1	350	+	CL10390Contig2	651	0	651	chr21	69173390	61583350	61584351	2	516,135,	0,516,	61583350,61584216,
261	1	0	0	1	2	1	125	+	CL10410Contig1	264	0	264	chr19	65312493	51569057	51569444	3	114,1,147,	0,114,117,	51569057,51569296,51569297,
1698	4	0	0	1	31	0	0	+	CL10416Contig1	1733	0	1733	chr13	84419198	19603878	19605580	2	145,1557,	0,176,	19603878,19604023,
1154	3	0	0	8	12	1	1	+	CL10434Contig1	1372	203	1372	chr4	124454208	27084044	27085202	10	7,5,9,1,13,10,18,12,48,1034,	203,211,218,228,230,246,258,277,290,338,	27084044,27084051,27084056,27084065,27084066,27084079,27084089,27084107,27084119,27084168,
871	3	0	0	0	0	0	0	+	CL10442Contig1	896	0	874	chr4	124454208	117180529	117181403	1	874,	0,	117180529,
313	2	0	0	0	0	1	187	+	CL10448Contig3	315	0	315	chr6	122561022	13223165	13223667	2	117,198,	0,117,	13223165,13223469,
872	0	0	0	0	0	0	0	+	CL10544Contig1	876	0	872	chr4	124454208	50760624	50761496	1	872,	0,	50760624,
583	5	0	0	1	1	4	427	-	CL10650Contig3	591	0	589	chr8	116942821	114051246	114052261	6	83,10,133,118,167,77,	2,85,95,229,347,514,	114051246,114051332,114051582,114051715,114052016,114052184,
775	4	0	0	1	1	0	0	-	CL10763Contig1	780	0	780	chr26	51750746	11499950	11500729	2	48,731,	0,49,	11499950,11499998,
1529	4	0	0	0	0	0	0	+	CL10804Contig1	1541	6	1539	chr1	161106243	57174104	57175637	1	1533,	6,	57174104,
425	2	0	0	0	0	0	0	-	CL10865Contig2	427	0	427	chr7	112078216	39908534	39908961	1	427,	0,	39908534,
1166	3	0	0	0	0	1	182	-	CL10954Contig2	1177	8	1177	chr6	122561022	93635989	93637340	2	143,1026,	0,143,	93635989,93636314,
1514	0	0	0	0	0	0	0	+	CL10990Contig1	1514	0	1514	chr5	125847759	104877426	104878940	1	1514,	0,	104877426,
1414	1	0	1	0	0	3	591	+	CL11130Contig1	1416	0	1416	chr14	81345643	60347557	60349564	4	69,119,843,385,	0,69,188,1031,	60347557,60347971,60348092,60349179,
1061	2	0	0	0	0	0	0	-	CL11345Contig1	1063	0	1063	chr3	127923604	86534340	86535403	1	1063,	0,	86534340,
573	0	0	0	0	0	0	0	-	CL11430Contig2	576	3	576	chr8	116942821	31903796	31904369	1	573,	0,	31903796,
1951	1	0	0	0	0	0	0	-	CL11685Contig1	1952	0	1952	chr18	66141439	1110236	1112188	1	1952,	0,	1110236,
1571	0	0	102	0	0	1	6	-	CL11847Contig1	1673	0	1673	chr4	124454208	104670520	104672199	2	541,1132,	0,541,	104670520,104671067,
660	0	0	0	0	0	1	223	+	CL12013Contig1	660	0	660	chr8	116942821	82342828	82343711	2	107,553,	0,107,	82342828,82343158,
1324	10	0	0	0	0	3	2444	+	CL12063Contig1	1334	0	1334	chr26	51750746	812581	816359	4	215,563,502,54,	0,215,778,1280,	812581,813019,815609,816305,
911	0	0	0	0	0	1	2006	-	CL12063Contig2	911	0	911	chr26	51750746	812834	815751	2	756,155,	0,756,	812834,815596,
831	4	0	0	0	0	1	132	+	CL12147Contig1	835	0	835	chr10	106383598	10301485	10302452	2	734,101,	0,734,	10301485,10302351,
650	3	0	0	1	3	2	412	+	CL12396Contig1	656	0	656	chr25	44060403	7523738	7524803	4	280,309,7,57,	0,280,589,599,	7523738,7524241,7524739,7524746,
946	0	0	0	0	0	1	223	-	CL12421Contig1	946	0	946	chr10	106383598	68642489	68643658	2	109,837,	0,109,	68642489,68642821,
1119	0	0	0	1	1	1	1	+	CL12454Contig1	1133	9	1129	chr22	61848140	13553027	13554147	3	8,345,766,	9,17,363,	13553027,13553036,13553381,
506	2	0	0	1	1	4	2600	-	CL12515Contig1	512	3	512	chr5	125847759	47383505	47386613	6	117,262,4,30,36,59,	0,118,380,384,414,450,	47383505,47383622,47386479,47386486,47386517,47386554,
2349	3	0	0	2	3	0	0	-	CL12515Contig2	2355	0	2355	chr5	125847759	47383563	47385915	3	441,535,1376,	0,442,979,	47383563,47384004,47384539,
148	0	0	0	0	0	0	0	-	CL12591Contig1	149	1	149	chr16	77906053	49612990	49613138	1	148,	0,	49612990,
1357	3	0	22	0	0	4	181	+	CL12937Contig1	1382	0	1382	chr11	110171769	101423993	101425556	5	149,1064,147,14,8,	0,149,1213,1360,1374,	101423993,101424320,101425385,101425533,101425548,
611	0	0	0	0	0	0	0	+	CL12942Contig1	627	6	617	chr4	124454208	27551949	27552560	1	611,	6,	27551949,
667	0	0	0	0	0	0	0	-	CL13179Contig1	667	0	667	chr22	61848140	35264652	35265319	1	667,	0,	35264652,
546	3	0	2	0	0	2	223	+	CL13275Contig2	573	22	573	chr19	65312493	51075946	51076720	3	7,360,184,	22,29,389,	51075946,51075954,51076536,
544	1	0	0	0	0	0	0	-	CL13284Contig1	545	0	545	chr3	127923604	116999422	116999967	1	545,	0,	116999422,
592	0	0	4	0	0	0	0	+	CL13295Contig1	596	0	596	chr15	84633453	24044989	24045585	1	596,	0,	24044989,
972	0	0	0	0	0	0	0	-	CL13304Contig1	972	0	972	chr11	110171769	34791688	34792660	1	972,	0,	34791688,
1493	0	0	0	0	0	0	0	+	CL13352Contig1	1498	0	1493	chr7	112078216	57747526	57749019	1	1493,	0,	57747526,
1026	0	0	0	0	0	0	0	+	CL13383Contig1	1074	1	1027	chr10	106383598	37074171	37075197	1	1026,	1,	37074171,
890	0	0	0	0	0	0	0	-	CL13389Contig1	991	21	911	chrX	88516663	74661043	74661933	1	890,	80,	74661043,
805	8	0	0	0	0	0	0	-	CL13395Contig1	815	2	815	chr10	106383598	69305757	69306570	1	813,	0,	69305757,
451	0	0	0	1	5	1	242	+	CL13471Contig1	456	0	456	chr3	127923604	32871018	32871711	3	373,1,77,	0,373,379,	32871018,32871633,32871634,
1242	1	0	0	0	0	0	0	-	CL13560Contig1	1276	0	1243	chr1	161106243	141533225	141534468	1	1243,	33,	141533225,
127	1	0	0	0	0	0	0	-	CL13599Contig1	136	0	128	chr5	125847759	95839750	95839878	1	128,	8,	95839750,
633	9	0	1	0	0	1	1	-	CL13780Contig1	649	6	649	chr6	122561022	66674548	66675192	2	619,24,	0,619,	66674548,66675168,
820	2	0	0	0	0	1	1	-	CL13818Contig1	822	0	822	chr14	81345643	67598440	67599263	2	6,816,	0,6,	67598440,67598447,
1293	4	0	1	0	0	0	0	-	CL13828Contig1	1298	0	1298	chr13	84419198	29187937	29189235	1	1298,	0,	29187937,
678	3	0	0	0	0	1	1	-	CL13828Contig2	681	0	681	chr13	84419198	29188107	29188789	2	659,22,	0,659,	29188107,29188767,
1769	1	0	0	2	2	0	0	+	CL13872Contig1	1772	0	1772	chr4	124454208	106557532	106559302	3	351,862,557,	0,352,1215,	106557532,106557883,106558745,
207	4	0	1	0	0	1	191	-	CL13885Contig1	212	0	212	chr22	61848140	26642048	26642451	2	83,129,	0,83,	26642048,26642322,
599	0	0	0	0	0	1	1	-	CL13954Contig1	599	0	599	chr8	116942821	95884823	95885423	2	85,514,	0,85,	95884823,95884909,
2362	12	0	6	0	0	3	240	-	CL13977Contig1	2380	0	2380	chr20	75796353	9357629	9360249	4	15,1662,514,189,	0,15,1677,2191,	9357629,9357645,9359308,9360060,
1745	3	0	0	0	0	0	0	+	CL14176Contig1	1748	0	1748	chr8	116942821	100018867	100020615	1	1748,	0,	100018867,
691	4	0	0	0	0	1	209	-	CL14198Contig1	695	0	695	chr18	66141439	16286879	16287783	2	347,348,	0,347,	16286879,16287435,
495	1	0	0	0	0	0	0	-	CL14225Contig1	502	0	496	chr5	125847759	68977268	68977764	1	496,	6,	68977268,
883	1	0	70	0	0	0	0	+	CL14231Contig1	954	0	954	chr16	77906053	63375188	63376142	1	954,	0,	63375188,
1571	3	0	0	0	0	0	0	+	CL14234Contig1	1575	1	1575	chr3	127923604	31427235	31428809	1	1574,	1,	31427235,
408	0	0	0	0	0	1	158	+	CL14236Contig1	408	0	408	chr23	53376148	51356361	51356927	2	293,115,	0,293,	51356361,51356812,
1370	4	0	0	0	0	0	0	-	CL14288Contig1	1382	0	1374	chr2	140800416	119508456	119509830	1	1374,	8,	119508456,
1390	2	0	0	0	0	0	0	-	CL14312Contig1	1393	1	1393	chrX	88516663	36330967	36332359	1	1392,	0,	36330967,
1542	1	0	0	0	0	0	0	-	CL14495Contig1	1543	0	1543	chr17	76506943	47800401	47801944	1	1543,	0,	47800401,
1360	2	0	42	0	0	0	0	+	CL14546Contig1	1404	0	1404	chr2	140800416	59471897	59473301	1	1404,	0,	59471897,
508	2	0	0	0	0	0	0	+	CL14559Contig1	511	1	511	chr2	140800416	54496905	54497415	1	510,	1,	54496905,
950	0	0	0	0	0	0	0	-	CL14666Contig1	979	0	950	chr1	161106243	82010733	82011683	1	950,	29,	82010733,
909	2	0	0	0	0	0	0	-	CL14673Contig1	950	39	950	chr19	65312493	24896200	24897111	1	911,	0,	24896200,
1105	2	0	0	1	1	0	0	+	CL14684Contig1	1108	0	1108	chr10	106383598	33721415	33722522	2	973,134,	0,974,	33721415,33722388,
1857	8	0	0	1	1	0	0	+	CL14705Contig1	1866	0	1866	chr9	108145351	12957637	12959502	2	1799,66,	0,1800,	12957637,12959436,
746	0	0	0	0	0	1	1	-	CL14950Contig1	797	0	746	chr9	108145351	13730336	13731083	2	555,191,	51,606,	13730336,13730892,
1074	0	0	0	1	1	1	1	-	CL15033Contig1	1075	0	1075	chr7	112078216	95375793	95376868	3	731,315,28,	0,732,1047,	95375793,95376524,95376840,
1291	2	0	0	0	0	1	401	-	CL15091Contig1	1293	0	1293	chr7	112078216	83899092	83900786	2	104,1189,	0,104,	83899092,83899597,
792	16	0	0	1	1	2	2	+	CL15192Contig2	820	11	820	chr4	124454208	105494333	105495143	4	377,361,59,11,	11,389,750,809,	105494333,105494710,105495072,105495132,
1494	4	0	0	0	0	1	132	+	CL15297Contig1	1498	0	1498	chr11	110171769	15556816	15558446	2	1449,49,	0,1449,	15556816,15558397,
915	3	0	0	2	5	0	0	-	CL15347Contig1	923	0	923	chr8	116942821	106806980	106807898	3	98,790,30,	0,102,893,	106806980,106807078,106807868,
372	0	0	1	0	0	2	1592	+	CL15354Contig1	377	4	377	chr15	84633453	64940347	64942312	3	304,25,44,	4,308,333,	64940347,64940655,64942268,
541	2	0	0	0	0	0	0	+	CL15362Contig1	543	0	543	chr4	124454208	48102714	48103257	1	543,	0,	48102714,
1030	1	0	0	1	1	1	202	-	CL15362Contig2	1032	0	1032	chr4	124454208	48102767	48104000	3	316,704,11,	0,316,1021,	48102767,48103285,48103989,
813	2	0	0	0	0	2	412	+	CL15440Contig1	824	0	815	chr12	85358539	28341007	28342234	3	675,3,137,	0,675,678,	28341007,28342090,28342097,
1209	8	0	0	1	2	1	1	+	CL15567Contig1	1223	4	1223	chr12	85358539	72093326	72094544	3	14,418,785,	4,18,438,	72093326,72093341,72093759,
314	3	0	0	0	0	0	0	-	CL15638Contig1	318	1	318	chr9	108145351	44807197	44807514	1	317,	0,	44807197,
534	6	0	0	0	0	0	0	-	CL15666Contig1	540	0	540	chr12	85358539	28874260	28874800	1	540,	0,	28874260,
807	0	0	0	0	0	0	0	+	CL15689Contig1	807	0	807	chr24	65020233	38452159	38452966	1	807,	0,	38452159,
435	1	0	0	0	0	0	0	-	CL15755Contig1	437	0	436	chrUn.004.22	738377	129996	130432	1	436,	1,	129996,
822	0	0	0	0	0	0	0	+	CL15814Contig1	822	0	822	chr14	81345643	40791228	40792050	1	822,	0,	40791228,
587	1	0	0	0	0	1	223	+	CL15814Contig2	588	0	588	chr14	81345643	40791140	40791951	2	469,119,	0,469,	40791140,40791832,
524	0	0	0	1	1	0	0	-	CL15883Contig1	532	0	525	chr12	85358539	18783267	18783791	2	93,431,	7,101,	18783267,18783360,
1691	1	0	0	1	1	1	195	+	CL15886Contig1	1693	0	1693	chr24	65020233	40305123	40307010	3	438,1180,74,	0,439,1619,	40305123,40305561,40306936,
901	2	0	0	1	1	1	148	+	CL15901Contig1	904	0	904	chrUn.004.1	3546887	1483793	1484844	3	236,82,585,	0,237,319,	1483793,1484029,1484259,
872	0	0	0	0	0	0	0	-	CL15910Contig1	885	6	878	chr10	106383598	70566099	70566971	1	872,	7,	70566099,
861	12	0	2	1	1	0	0	-	CL15910Contig2	878	0	876	chr10	106383598	70566562	70567437	2	65,810,	2,68,	70566562,70566627,
1849	2	0	0	9	11	1	89	+	CL16044Contig1	1870	8	1870	chr7	112078216	106572736	106574676	11	686,7,12,28,4,4,14,13,8,5,1070,	8,695,703,716,746,751,756,772,786,794,800,	106572736,106573422,106573429,106573441,106573469,106573473,106573477,106573491,106573504,106573601,106573606,
753	6	0	1	0	0	0	0	-	CL16055Contig2	760	0	760	chr28	46084206	24004946	24005706	1	760,	0,	24004946,
595	0	0	0	0	0	1	234	-	CL16104Contig1	599	4	599	chr13	84419198	18103419	18104248	2	205,390,	0,205,	18103419,18103858,
702	3	0	0	0	0	0	0	+	CL16126Contig1	705	0	705	chr6	122561022	63924670	63925375	1	705,	0,	63924670,
1755	0	0	49	0	0	1	1	-	CL16241Contig1	1804	0	1804	chr13	84419198	31903062	31904867	2	1790,14,	0,1790,	31903062,31904853,
362	0	0	0	0	0	0	0	-	CL16298Contig1	362	0	362	chr10	106383598	12482804	12483166	1	362,	0,	12482804,
894	0	0	0	0	0	0	0	+	CL16341Contig1	985	88	982	chr16	77906053	32493819	32494713	1	894,	88,	32493819,
1045	3	0	0	0	0	0	0	-	CL16410Contig1	1048	0	1048	chr3	127923604	57087302	57088350	1	1048,	0,	57087302,
457	1	0	0	0	0	0	0	-	CL16446Contig1	458	0	458	chr21	69173390	60520684	60521142	1	458,	0,	60520684,
1036	5	0	0	0	0	3	370	-	CL16451Contig1	1065	24	1065	chr1	161106243	87330768	87332179	4	167,1,770,103,	0,167,168,938,	87330768,87330944,87331305,87332076,
378	1	0	0	0	0	0	0	+	CL16476Contig1	379	0	379	chr26	51750746	15715759	15716138	1	379,	0,	15715759,
466	0	0	0	1	6	1	225	-	CL16483Contig1	473	1	473	chrUn.004.490	100830	27172	27863	3	157,2,307,	0,163,165,	27172,27329,27556,
339	0	0	0	0	0	0	0	-	CL16508Contig1	339	0	339	chr15	84633453	24043886	24044225	1	339,	0,	24043886,
673	0	0	0	0	0	0	0	+	CL16511Contig1	673	0	673	chr24	65020233	63613219	63613892	1	673,	0,	63613219,
525	0	0	0	0	0	1	213	-	CL16511Contig2	525	0	525	chr24	65020233	63613497	63614235	2	229,296,	0,229,	63613497,63613939,
1525	3	0	0	2	2	0	0	-	CL16512Contig1	1530	0	1530	chr13	84419198	31377709	31379237	3	673,78,777,	0,674,753,	31377709,31378382,31378460,
533	1	0	0	0	0	0	0	-	CL16522Contig1	534	0	534	chr23	53376148	48702866	48703400	1	534,	0,	48702866,
733	2	0	0	0	0	1	193	+	CL16550Contig1	735	0	735	chr6	122561022	97058026	97058954	2	88,647,	0,88,	97058026,97058307,
1773	5	0	1	0	0	1	3	-	CL16553Contig1	1896	1	1780	chr19	65312493	65051219	65053001	2	88,1691,	116,204,	65051219,65051310,
474	0	0	0	0	0	1	1	-	CL16591Contig1	474	0	474	chr6	122561022	27516616	27517091	2	95,379,	0,95,	27516616,27516712,
858	1	0	0	0	0	0	0	+	CL16600Contig1	862	3	862	chr13	84419198	17228270	17229129	1	859,	3,	17228270,
886	1	0	1	0	0	2	275	+	CL16655Contig1	888	0	888	chr22	61848140	13362777	13363940	3	12,832,44,	0,12,844,	13362777,13362790,13363896,
497	4	0	0	0	0	0	0	-	CL16673Contig1	539	38	539	chr11	110171769	69776922	69777423	1	501,	0,	69776922,
1194	4	0	0	0	0	0	0	+	CL16700Contig1	1202	0	1198	chr24	65020233	52316414	52317612	1	1198,	0,	52316414,
730	1	0	47	0	0	1	721	-	CL16706Contig1	778	0	778	chr11	110171769	27831918	27833417	2	326,452,	0,326,	27831918,27832965,
879	0	0	0	1	1	0	0	-	CL16735Contig1	920	40	920	chr11	110171769	22711312	22712191	2	809,70,	0,810,	22711312,22712121,
514	3	0	0	0	0	0	0	-	CL16742Contig1	517	0	517	chr26	51750746	34969415	34969932	1	517,	0,	34969415,
1097	10	0	0	0	0	2	6	-	CL16799Contig1	1149	0	1107	chr11	110171769	74020474	74021587	3	69,643,395,	42,111,754,	74020474,74020546,74021192,
998	7	0	0	1	1	1	4	+	CL16809Contig1	1017	11	1017	chr6	122561022	95132766	95133775	3	296,467,242,	11,308,775,	95132766,95133062,95133533,
473	9	0	2	0	0	0	0	-	CL16811Contig1	485	1	485	chr28	46084206	10117254	10117738	1	484,	0,	10117254,
917	0	0	0	0	0	0	0	+	CL16824Contig1	917	0	917	chr8	116942821	72938648	72939565	1	917,	0,	72938648,
1901	8	0	0	2	2	1	291	-	CL16828Contig1	1911	0	1911	chr22	61848140	43858576	43860776	4	1616,121,120,52,	0,1616,1738,1859,	43858576,43860483,43860604,43860724,
610	0	0	0	0	0	0	0	+	CL16835Contig1	610	0	610	chr14	81345643	38849201	38849811	1	610,	0,	38849201,
1770	6	0	0	1	1	0	0	+	CL16887Contig1	1783	0	1777	chr12	85358539	36676635	36678411	2	175,1601,	0,176,	36676635,36676810,
896	1	0	0	0	0	1	412	+	CL16923Contig1	898	1	898	chr7	112078216	45608421	45609730	2	767,130,	1,768,	45608421,45609600,
954	7	0	0	0	0	0	0	+	CL16945Contig1	969	2	963	chrUn.004.29	662952	548822	549783	1	961,	2,	548822,
733	0	0	0	0	0	0	0	-	CL17028Contig1	762	3	736	chr4	124454208	102352397	102353130	1	733,	26,	102352397,
422	5	0	0	0	0	0	0	-	CL17041Contig1	428	1	428	chr6	122561022	103557360	103557787	1	427,	0,	103557360,
443	5	0	0	0	0	2	311	-	CL17104Contig1	448	0	448	chr14	81345643	40787811	40788570	3	76,4,368,	0,76,80,	40787811,40787890,40788202,
516	0	0	0	0	0	0	0	+	CL17142Contig1	516	0	516	chr8	116942821	43451062	43451578	1	516,	0,	43451062,
807	2	0	0	2	3	1	287	+	CL17199Contig2	820	0	812	chr3	127923604	117264179	117265275	3	108,673,28,	0,109,784,	117264179,117264574,117265247,
689	0	0	0	0	0	0	0	-	CL17209Contig1	708	0	689	chr7	112078216	57356890	57357579	1	689,	19,	57356890,
236	0	0	0	0	0	0	0	-	CL17253Contig1	236	0	236	chr5	125847759	66522992	66523228	1	236,	0,	66522992,
1229	2	0	0	2	4	0	0	+	CL17302Contig1	1242	6	1241	chr29	51998940	664048	665279	3	192,708,331,	6,201,910,	664048,664240,664948,
560	1	0	0	0	0	0	0	-	CL17394Contig1	561	0	561	chr2	140800416	129020949	129021510	1	561,	0,	129020949,
226	0	0	0	0	0	0	0	+	CL17451Contig1	244	0	226	chr11	110171769	45294901	45295127	1	226,	0,	45294901,
387	0	0	0	0	0	1	209	+	CL17490Contig2	387	0	387	chr17	76506943	10840173	10840769	2	131,256,	0,131,	10840173,10840513,
478	9	0	0	0	0	1	1	-	CL17543Contig1	487	0	487	chr20	75796353	39483884	39484372	2	317,170,	0,317,	39483884,39484202,
998	1	0	0	1	1	0	0	+	CL17569Contig1	1000	0	1000	chr3	127923604	55864144	55865143	2	798,201,	0,799,	55864144,55864942,
440	0	0	0	0	0	0	0	-	CL17595Contig1	473	33	473	chr11	110171769	39994047	39994487	1	440,	0,	39994047,
444	0	0	0	0	0	0	0	+	CL17607Contig1	444	0	444	chr18	66141439	46465271	46465715	1	444,	0,	46465271,
1155	0	0	0	0	0	0	0	+	CL17620Contig1	1166	11	1166	chr18	66141439	46469593	46470748	1	1155,	11,	46469593,
911	0	0	0	0	0	0	0	-	CL17641Contig1	930	19	930	chr5	125847759	29514942	29515853	1	911,	0,	29514942,
878	0	0	0	0	0	0	0	+	CL17687Contig1	884	0	878	chr12	85358539	28563454	28564332	1	878,	0,	28563454,
998	7	0	1	3	5	0	0	+	CL17710Contig1	1028	17	1028	chr16	77906053	20832880	20833886	4	30,28,791,157,	17,48,78,871,	20832880,20832910,20832938,20833729,
664	2	0	0	0	0	0	0	-	CL17723Contig1	679	0	666	chr5	125847759	71121481	71122147	1	666,	13,	71121481,
1362	5	0	1	0	0	0	0	+	CL17731Contig1	1369	0	1368	chr29	51998940	27349954	27351322	1	1368,	0,	27349954,
606	2	0	0	0	0	0	0	-	CL17856Contig1	609	1	609	chr10	106383598	66518195	66518803	1	608,	0,	66518195,
1041	5	0	0	1	1	1	1	-	CL17909Contig1	1050	3	1050	chr2	140800416	90894520	90895567	3	6,58,982,	0,7,65,	90894520,90894526,90894585,
480	0	0	0	0	0	1	192	+	CL17935Contig2	486	0	480	chr11	110171769	6840332	6841004	2	278,202,	0,278,	6840332,6840802,
942	1	0	0	0	0	0	0	-	CL17937Contig1	944	1	944	chr13	84419198	11470863	11471806	1	943,	0,	11470863,
650	1	0	0	1	1	1	327	+	CL17976Contig1	652	0	652	chr24	65020233	52318002	52318980	3	19,540,92,	0,20,560,	52318002,52318021,52318888,
423	1	0	0	0	0	0	0	+	CL17992Contig1	464	24	448	chr1	161106243	72500351	72500775	1	424,	24,	72500351,
1247	9	0	0	1	1	0	0	-	CL18046Contig1	1257	0	1257	chr12	85358539	33877306	33878562	2	198,1058,	0,199,	33877306,33877504,
1355	1	0	136	0	0	0	0	-	CL18066Contig1	1492	0	1492	chr20	75796353	27831658	27833150	1	1492,	0,	27831658,
563	5	0	0	0	0	0	0	+	CL18107Contig1	569	1	569	chr4	124454208	61891581	61892149	1	568,	1,	61891581,
494	0	0	0	0	0	0	0	+	CL18122Contig1	494	0	494	chr2	140800416	100992124	100992618	1	494,	0,	100992124,
774	0	0	0	0	0	0	0	-	CL18149Contig1	782	0	774	chr2	140800416	61360449	61361223	1	774,	8,	61360449,
792	1	0	0	0	0	0	0	-	CL18178Contig1	793	0	793	chr6	122561022	101494726	101495519	1	793,	0,	101494726,
561	0	0	0	0	0	0	0	+	CL18212Contig1	561	0	561	chr20	75796353	35902764	35903325	1	561,	0,	35902764,
554	0	0	25	0	0	1	2	+	CL18253Contig1	579	0	579	chr17	76506943	19428751	19429332	2	537,42,	0,537,	19428751,19429290,
1312	2	0	0	0	0	1	1	+	CL18271Contig1	1316	2	1316	chr2	140800416	133995974	133997289	2	1091,223,	2,1093,	133995974,133997066,
751	0	0	0	0	0	0	0	+	CL18287Contig1	753	2	753	chr6	122561022	63237524	63238275	1	751,	2,	63237524,
1146	0	0	0	0	0	0	0	-	CL18306Contig1	1151	5	1151	chr18	66141439	47142638	47143784	1	1146,	0,	47142638,
585	1	0	0	0	0	0	0	+	CL18313Contig1	637	51	637	chr2	140800416	133997506	133998092	1	586,	51,	133997506,
937	0	0	0	0	0	0	0	+	CL18318Contig1	937	0	937	chrUn.004.276	173178	125141	126078	1	937,	0,	125141,
247	0	0	0	0	0	0	0	-	CL18321Contig1	247	0	247	chr15	84633453	26138491	26138738	1	247,	0,	26138491,
786	0	0	0	0	0	0	0	+	CL18324Contig1	790	0	786	chr1	161106243	90378868	90379654	1	786,	0,	90378868,
1108	0	0	0	0	0	0	0	-	CL18340Contig1	1187	0	1108	chr2	140800416	125199105	125200213	1	1108,	79,	125199105,
470	0	0	0	0	0	0	0	-	CL18353Contig1	470	0	470	chr27	48749334	3066892	3067362	1	470,	0,	3066892,
575	1	0	0	0	0	0	0	-	CL18367Contig1	576	0	576	chr27	48749334	17159537	17160113	1	576,	0,	17159537,
389	0	0	0	1	1	0	0	-	CL18373Contig1	392	1	391	chr11	110171769	22141251	22141640	2	68,321,	1,70,	22141251,22141319,
948	1	0	0	1	1	1	166	-	CL18505Contig1	952	2	952	chr1	161106243	72108957	72110072	3	142,217,590,	0,142,360,	72108957,72109265,72109482,
380	1	0	0	0	0	0	0	+	CL18522Contig1	396	15	396	chr28	46084206	25869625	25870006	1	381,	15,	25869625,
390	1	0	0	0	0	1	211	-	CL18575Contig1	409	0	391	chr5	125847759	117679238	117679840	2	68,323,	18,86,	117679238,117679517,
545	0	0	0	0	0	0	0	-	CL18660Contig1	546	1	546	chr13	84419198	23096938	23097483	1	545,	0,	23096938,
653	0	0	0	0	0	0	0	+	CL18690Contig1	653	0	653	chrX	88516663	59326649	59327302	1	653,	0,	59326649,
705	3	0	0	0	0	0	0	+	CL18768Contig1	708	0	708	chr6	122561022	100819458	100820166	1	708,	0,	100819458,
1374	6	0	0	1	1	1	1	-	CL18783Contig1	1381	0	1381	chrUn.004.16	832387	176478	177859	3	38,315,1027,	0,38,354,	176478,176517,176832,
1073	4	0	0	2	2	0	0	+	CL18789Contig1	1079	0	1079	chr27	48749334	40087129	40088206	3	153,306,618,	0,154,461,	40087129,40087282,40087588,
902	1	0	0	0	0	0	0	-	CL18829Contig1	909	6	909	chr5	125847759	46734414	46735317	1	903,	0,	46734414,
919	2	0	0	0	0	0	0	-	CL18906Contig1	921	0	921	chr3	127923604	36535898	36536819	1	921,	0,	36535898,
768	2	0	8	0	0	5	305	-	CL19015Contig1	783	1	779	chr3	127923604	37415600	37416683	6	13,7,11,31,28,688,	4,17,24,35,66,94,	37415600,37415614,37415622,37415634,37415666,37415995,
350	1	0	14	0	0	1	267	+	CL19030Contig1	365	0	365	chr22	61848140	16840232	16840864	2	313,52,	0,313,	16840232,16840812,
798	0	0	0	0	0	0	0	-	CL19037Contig1	798	0	798	chr8	116942821	10026966	10027764	1	798,	0,	10026966,
1034	1	0	0	0	0	0	0	+	CL19047Contig1	1039	0	1035	chr4	124454208	30316298	30317333	1	1035,	0,	30316298,
926	4	0	0	1	1	0	0	-	CL19060Contig1	931	0	931	chr4	124454208	102767683	102768613	2	916,14,	0,917,	102767683,102768599,
1156	0	0	0	0	0	0	0	-	CL19090Contig1	1156	0	1156	chr14	81345643	70856802	70857958	1	1156,	0,	70856802,
1178	3	0	0	0	0	1	1	+	CL19092Contig1	1181	0	1181	chr5	125847759	116138568	116139750	2	884,297,	0,884,	116138568,116139453,
1146	0	0	0	2	2	0	0	+	CL19098Contig1	1148	0	1148	chr15	84633453	34150827	34151973	3	1012,16,118,	0,1013,1030,	34150827,34151839,34151855,
340	1	0	0	0	0	0	0	-	CL19114Contig1	341	0	341	chr4	124454208	90900047	90900388	1	341,	0,	90900047,
815	0	0	0	0	0	2	214	-	CL19126Contig1	815	0	815	chr25	44060403	18271848	18272877	3	96,695,24,	0,96,791,	18271848,18271945,18272853,
969	2	0	0	0	0	0	0	-	CL19154Contig1	973	0	971	chr5	125847759	51482154	51483125	1	971,	2,	51482154,
686	1	0	0	0	0	0	0	-	CL19184Contig1	705	6	693	chr15	84633453	27562176	27562863	1	687,	12,	27562176,
1889	2	0	0	0	0	0	0	+	CL19191Contig1	1891	0	1891	chr26	51750746	18654660	18656551	1	1891,	0,	18654660,
353	2	0	0	0	0	2	183	+	CL19234Contig1	355	0	355	chr24	65020233	50266576	50267114	3	231,117,7,	0,231,348,	50266576,50266989,50267107,
559	0	0	0	0	0	0	0	+	CL19333Contig1	585	3	562	chr11	110171769	5240759	5241318	1	559,	3,	5240759,
611	1	0	0	0	0	2	2	+	CL19414Contig1	618	6	618	chr21	69173390	30723139	30723753	3	568,10,34,	6,574,584,	30723139,30723708,30723719,
525	1	0	0	0	0	0	0	+	CL19571Contig1	567	0	526	chr8	116942821	79148450	79148976	1	526,	0,	79148450,
1350	0	0	0	0	0	0	0	+	CL19586Contig1	1352	2	1352	chr22	61848140	30944326	30945676	1	1350,	2,	30944326,
557	0	0	0	0	0	0	0	-	CL19643Contig1	557	0	557	chr10	106383598	47337882	47338439	1	557,	0,	47337882,
571	2	0	1	7	8	0	0	-	CL19694Contig1	582	0	582	chr13	84419198	29176962	29177536	8	6,9,6,13,7,7,17,509,	0,8,18,25,39,47,55,73,	29176962,29176968,29176977,29176983,29176996,29177003,29177010,29177027,
723	1	0	0	0	0	1	214	-	CL19760Contig1	724	0	724	chr13	84419198	65494333	65495271	2	155,569,	0,155,	65494333,65494702,
787	10	0	0	2	3	1	4	-	CL19861Contig1	800	0	800	chr28	46084206	5747616	5748417	4	68,282,40,407,	0,70,353,393,	5747616,5747684,5747966,5748010,
943	3	0	0	3	3	1	1	-	CL19926Contig1	959	4	953	chr26	51750746	752468	753415	5	68,813,16,25,24,	6,75,888,905,931,	752468,752536,753350,753366,753391,
521	1	0	0	0	0	0	0	-	CL20009Contig1	524	0	522	chr4	124454208	63859280	63859802	1	522,	2,	63859280,
798	0	0	0	0	0	0	0	-	CL20015Contig1	809	0	798	chr4	124454208	74776591	74777389	1	798,	11,	74776591,
392	15	0	0	0	0	1	1	+	CL20070Contig1	407	0	407	chr3	127923604	110652770	110653178	2	395,12,	0,395,	110652770,110653166,
1027	1	0	0	0	0	1	87	+	CL20072Contig1	1034	1	1029	chr21	69173390	61570025	61571140	2	703,325,	1,704,	61570025,61570815,
873	0	0	0	0	0	0	0	+	CL20095Contig1	874	1	874	chr3	127923604	64281666	64282539	1	873,	1,	64281666,
844	5	0	0	1	1	0	0	-	CL20140Contig1	874	24	874	chrUn.004.148	268601	55005	55854	2	706,143,	0,707,	55005,55711,
321	1	0	0	0	0	0	0	-	CL20159Contig1	326	0	322	chr20	75796353	10906001	10906323	1	322,	4,	10906001,
340	2	0	0	1	6	1	264	+	CL20161Contig1	353	5	353	chr20	75796353	10905720	10906326	3	167,4,171,	5,172,182,	10905720,10906151,10906155,
662	2	0	0	0	0	1	211	+	CL20179Contig1	664	0	664	chr26	51750746	9972676	9973551	2	602,62,	0,602,	9972676,9973489,
312	0	0	0	0	0	0	0	+	CL20186Contig1	335	1	313	chr1	161106243	120917180	120917492	1	312,	1,	120917180,
1103	2	0	0	6	7	1	1	-	CL20195Contig1	1112	0	1112	chr3	127923604	66689694	66690800	8	851,7,26,10,32,15,147,17,	0,852,860,888,899,932,948,1095,	66689694,66690545,66690552,66690578,66690588,66690620,66690635,66690783,
1862	1	0	0	1	1	0	0	-	CL20243Contig1	1867	0	1864	chr19	65312493	39622593	39624456	2	1335,528,	3,1339,	39622593,39623928,
562	4	0	0	0	0	0	0	-	CL20283Contig1	594	3	569	chr26	51750746	34820288	34820854	1	566,	25,	34820288,
287	0	0	0	0	0	0	0	-	CL20289Contig1	291	0	287	chr6	122561022	1719303	1719590	1	287,	4,	1719303,
689	0	0	0	0	0	0	0	-	CL20359Contig1	689	0	689	chr5	125847759	11100975	11101664	1	689,	0,	11100975,
316	1	0	0	0	0	0	0	+	CL20373Contig1	337	2	319	chr2	140800416	65310216	65310533	1	317,	2,	65310216,
649	0	0	0	0	0	0	0	+	CL20386Contig1	649	0	649	chr5	125847759	55303105	55303754	1	649,	0,	55303105,
961	4	0	0	0	0	0	0	-	CL20436Contig1	965	0	965	chr9	108145351	11850973	11851938	1	965,	0,	11850973,
878	1	0	0	0	0	0	0	+	CL20492Contig1	882	3	882	chr15	84633453	62372613	62373492	1	879,	3,	62372613,
302	0	0	0	0	0	0	0	-	CL20510Contig1	358	0	302	chr5	125847759	76134019	76134321	1	302,	56,	76134019,
1022	2	0	0	0	0	0	0	-	CL20559Contig1	1093	0	1024	chr3	127923604	31012989	31014013	1	1024,	69,	31012989,
440	0	0	0	0	0	0	0	-	CL20561Contig1	440	0	440	chr2	140800416	25838792	25839232	1	440,	0,	25838792,
213	0	0	0	0	0	0	0	+	CL20579Contig1	213	0	213	chr13	84419198	21409332	21409545	1	213,	0,	21409332,
354	1	0	0	0	0	0	0	-	CL20589Contig1	356	1	356	chr1	161106243	100890888	100891243	1	355,	0,	100890888,
965	5	0	0	0	0	0	0	-	CL20591Contig1	982	8	978	chr16	77906053	52525399	52526369	1	970,	4,	52525399,
658	1	0	0	1	1	0	0	-	CL20617Contig1	660	0	660	chr6	122561022	113231138	113231797	2	454,205,	0,455,	113231138,113231592,
821	0	0	0	0	0	0	0	+	CL20649Contig1	821	0	821	chr24	65020233	26607841	26608662	1	821,	0,	26607841,
1161	0	0	0	0	0	0	0	-	CL20683Contig1	1161	0	1161	chr10	106383598	71644311	71645472	1	1161,	0,	71644311,
240	1	0	0	0	0	0	0	+	CL20707Contig1	243	2	243	chr23	53376148	50012998	50013239	1	241,	2,	50012998,
950	3	0	0	0	0	1	262	+	CL20734Contig1	960	7	960	chr13	84419198	1192918	1194133	2	774,179,	7,781,	1192918,1193954,
798	0	0	0	1	1	0	0	-	CL20744Contig1	808	0	799	chrUn.004.962	56451	17566	18364	2	19,779,	9,29,	17566,17585,
239	2	0	0	0	0	0	0	-	CL20786Contig1	257	11	252	chr3	127923604	107063448	107063689	1	241,	5,	107063448,
1077	2	0	0	1	1	0	0	-	CL20814Contig1	1081	0	1080	chr14	81345643	64227991	64229070	2	16,1063,	1,18,	64227991,64228007,
308	1	0	0	1	1	0	0	-	CL20847Contig1	310	0	310	chr14	81345643	26093366	26093675	2	248,61,	0,249,	26093366,26093614,
619	23	0	0	4	6	0	0	+	CL20875Contig1	650	2	650	chr17	76506943	15146448	15147090	5	280,12,280,10,60,	2,285,298,579,590,	15146448,15146728,15146740,15147020,15147030,
656	2	0	6	0	0	1	161	+	CL20890Contig1	664	0	664	chrUn.004.53	488077	359189	360014	2	469,195,	0,469,	359189,359819,
514	4	0	0	1	1	0	0	+	CL20898Contig1	528	9	528	chr25	44060403	40250359	40250877	2	503,15,	9,513,	40250359,40250862,
1483	1	0	0	0	0	1	1	-	CL20907Contig1	1497	5	1489	chr9	108145351	29384370	29385855	2	927,557,	8,935,	29384370,29385298,
596	2	0	0	0	0	0	0	+	CL20910Contig1	599	1	599	chr5	125847759	100752823	100753421	1	598,	1,	100752823,
280	0	0	0	0	0	0	0	+	CL20926Contig1	289	9	289	chr3	127923604	62676162	62676442	1	280,	9,	62676162,
286	0	0	0	0	0	0	0	+	CL20978Contig1	310	0	286	chr14	81345643	30014728	30015014	1	286,	0,	30014728,
533	0	0	0	0	0	0	0	-	CL20987Contig1	533	0	533	chr28	46084206	41621687	41622220	1	533,	0,	41621687,
624	0	0	0	0	0	0	0	-	CL21000Contig1	633	9	633	chrUn.004.1064	52216	9336	9960	1	624,	0,	9336,
855	2	0	92	2	4	0	0	-	CL21105Contig1	953	0	953	chr26	51750746	35043970	35044919	3	154,18,777,	0,157,176,	35043970,35044124,35044142,
718	1	0	0	0	0	0	0	+	CL21129Contig1	737	18	737	chr10	106383598	88387733	88388452	1	719,	18,	88387733,
557	0	0	0	0	0	0	0	-	CL21168Contig1	557	0	557	chr2	140800416	102688510	102689067	1	557,	0,	102688510,
683	2	0	0	0	0	0	0	+	CL21222Contig1	685	0	685	chr13	84419198	19602568	19603253	1	685,	0,	19602568,
440	4	0	0	5	6	1	160	-	CL21234Contig1	450	0	450	chr3	127923604	7568756	7569360	7	15,8,11,26,68,4,312,	0,16,25,37,64,134,138,	7568756,7568771,7568779,7568790,7568816,7568884,7569048,
695	0	0	20	0	0	1	1	-	CL21303Contig1	716	1	716	chr21	69173390	11452783	11453499	2	643,72,	0,643,	11452783,11453427,
907	1	0	0	1	1	0	0	+	CL21342Contig1	909	0	909	chr13	84419198	14689064	14689972	2	141,767,	0,142,	14689064,14689205,
191	0	0	0	0	0	0	0	-	CL21396Contig1	193	2	193	chr9	108145351	102093971	102094162	1	191,	0,	102093971,
897	1	0	0	0	0	0	0	+	CL21398Contig1	898	0	898	chr10	106383598	90829404	90830302	1	898,	0,	90829404,
455	0	0	0	0	0	0	0	-	CL21424Contig1	472	0	455	chr8	116942821	107412369	107412824	1	455,	17,	107412369,
474	1	0	0	1	1	0	0	+	CL21452Contig1	484	8	484	chr2	140800416	119760534	119761009	2	460,15,	8,469,	119760534,119760994,
450	0	0	0	0	0	0	0	-	CL21457Contig1	493	43	493	chr26	51750746	10334510	10334960	1	450,	0,	10334510,
1020	2	0	0	0	0	2	7	+	CL21460Contig1	1022	0	1022	chr28	46084206	29050115	29051144	3	275,2,745,	0,275,277,	29050115,29050392,29050399,
466	0	0	0	0	0	0	0	+	CL21469Contig1	466	0	466	chr12	85358539	25527849	25528315	1	466,	0,	25527849,
513	0	0	0	0	0	0	0	+	CL21472Contig1	513	0	513	chrX	88516663	73029374	73029887	1	513,	0,	73029374,
1183	3	0	0	0	0	0	0	+	CL21484Contig1	1186	0	1186	chr5	125847759	46465187	46466373	1	1186,	0,	46465187,
369	0	0	0	0	0	0	0	-	CL21570Contig1	370	1	370	chr2	140800416	15195601	15195970	1	369,	0,	15195601,
550	0	0	0	0	0	0	0	-	CL21625Contig1	579	0	550	chr9	108145351	40963038	40963588	1	550,	29,	40963038,
1234	1	0	0	0	0	2	278	+	CL21650Contig1	1235	0	1235	chr16	77906053	27934398	27935911	3	27,1180,28,	0,27,1207,	27934398,27934702,27935883,
1027	0	0	0	0	0	0	0	-	CL21671Contig1	1027	0	1027	chr5	125847759	108521030	108522057	1	1027,	0,	108521030,
969	3	0	0	0	0	0	0	-	CL21727Contig1	972	0	972	chr17	76506943	71515648	71516620	1	972,	0,	71515648,
1157	0	0	0	2	2	2	346	-	CL21745Contig1	1185	26	1185	chr3	127923604	17722853	17724356	5	276,16,373,108,384,	0,277,293,666,775,	17722853,17723129,17723490,17723864,17723972,
514	2	0	0	0	0	0	0	+	CL21755Contig1	523	0	516	chr11	110171769	26875429	26875945	1	516,	0,	26875429,
718	0	0	0	0	0	0	0	+	CL21764Contig1	718	0	718	chr1	161106243	5618684	5619402	1	718,	0,	5618684,
475	1	0	0	0	0	0	0	+	CL21798Contig1	480	4	480	chr6	122561022	119277521	119277997	1	476,	4,	119277521,
1288	0	0	43	1	1	1	291	+	CL21811Contig1	1332	0	1332	chr28	46084206	24278482	24280104	3	821,217,293,	0,822,1039,	24278482,24279303,24279811,
1155	1	0	0	2	2	0	0	-	CL21826Contig1	1168	10	1168	chr2	140800416	93325704	93326860	3	855,96,205,	0,856,953,	93325704,93326559,93326655,
952	0	0	0	0	0	1	1	-	CL21841Contig1	1009	0	952	chr26	51750746	8297010	8297963	2	865,87,	57,922,	8297010,8297876,
944	0	0	0	0	0	0	0	+	CL21852Contig1	949	5	949	chr14	81345643	34376341	34377285	1	944,	5,	34376341,
938	1	0	0	1	1	1	1	+	CL21867Contig1	940	0	940	chr9	108145351	8176212	8177152	3	447,391,101,	0,447,839,	8176212,8176660,8177051,
421	0	0	0	0	0	0	0	-	CL21959Contig1	424	0	421	chr2	140800416	96479520	96479941	1	421,	3,	96479520,
887	8	0	0	1	1	0	0	-	CL21975Contig1	917	1	897	chr1	161106243	804163	805058	2	884,11,	20,905,	804163,805047,
819	0	0	0	1	1	0	0	-	CL21986Contig1	820	0	820	chr10	106383598	51959703	51960522	2	679,140,	0,680,	51959703,51960382,
646	0	0	0	0	0	0	0	+	CL22008Contig1	649	3	649	chr8	116942821	85952334	85952980	1	646,	3,	85952334,
946	0	0	0	0	0	0	0	-	CL22033Contig1	946	0	946	chr1	161106243	35398046	35398992	1	946,	0,	35398046,
1038	6	0	0	3	3	3	3	+	CL22065Contig1	1047	0	1047	chr17	76506943	72602618	72603665	7	16,15,59,111,55,238,550,	0,16,31,90,202,258,497,	72602618,72602635,72602651,72602711,72602822,72602877,72603115,
407	1	0	0	0	0	0	0	-	CL22133Contig1	408	0	408	chr8	116942821	30550899	30551307	1	408,	0,	30550899,
758	1	0	0	0	0	1	1	-	CL22151Contig1	759	0	759	chr2	140800416	4306827	4307587	2	17,742,	0,17,	4306827,4306845,
601	2	0	0	0	0	0	0	+	CL22173Contig1	603	0	603	chr10	106383598	73821765	73822368	1	603,	0,	73821765,
270	0	0	0	0	0	1	1	+	CL22211Contig1	273	0	270	chr15	84633453	50077417	50077688	2	48,222,	0,48,	50077417,50077466,
508	1	0	0	0	0	0	0	-	CL22275Contig1	515	6	515	chr6	122561022	34213195	34213704	1	509,	0,	34213195,
892	4	0	0	0	0	4	271	-	CL22279Contig1	897	1	897	chr3	127923604	100259156	100260323	5	79,1,738,17,61,	0,79,80,818,835,	100259156,100259502,100259505,100260244,100260262,
516	0	0	0	0	0	0	0	-	CL22316Contig1	516	0	516	chr4	124454208	76993776	76994292	1	516,	0,	76993776,
721	5	0	0	0	0	0	0	+	CL22356Contig2	731	5	731	chr6	122561022	73732604	73733330	1	726,	5,	73732604,
928	0	0	0	2	2	0	0	+	CL22366Contig1	930	0	930	chr28	46084206	23927809	23928737	3	315,184,429,	0,316,501,	23927809,23928124,23928308,
784	6	0	2	2	5	0	0	+	CL22428Contig1	797	0	797	chr2	140800416	26314236	26315028	3	82,543,167,	0,86,630,	26314236,26314318,26314861,
371	3	0	0	0	0	0	0	+	CL22466Contig1	394	16	390	chr23	53376148	28368041	28368415	1	374,	16,	28368041,
703	2	0	0	1	1	0	0	+	CL22475Contig1	706	0	706	chr11	110171769	32196019	32196724	2	124,581,	0,125,	32196019,32196143,
928	4	0	0	0	0	0	0	-	CL22488Contig1	932	0	932	chr3	127923604	60197470	60198402	1	932,	0,	60197470,
482	1	0	0	0	0	0	0	-	CL22516Contig1	483	0	483	chr23	53376148	32034344	32034827	1	483,	0,	32034344,
634	1	0	0	0	0	0	0	-	CL22558Contig1	645	10	645	chr1	161106243	89463414	89464049	1	635,	0,	89463414,
314	0	0	0	0	0	0	0	+	CL22588Contig1	314	0	314	chr4	124454208	52544563	52544877	1	314,	0,	52544563,
972	1	0	0	1	1	0	0	+	CL22636Contig1	974	0	974	chr2	140800416	75223543	75224516	2	886,87,	0,887,	75223543,75224429,
433	0	0	0	0	0	0	0	+	CL22725Contig1	433	0	433	chr23	53376148	42034530	42034963	1	433,	0,	42034530,
535	0	0	1	0	0	0	0	-	CL22734Contig1	536	0	536	chr23	53376148	15646925	15647461	1	536,	0,	15646925,
564	0	0	0	0	0	0	0	-	CL22765Contig1	580	0	564	chr5	125847759	43330940	43331504	1	564,	16,	43330940,
694	4	0	0	3	3	0	0	+	CL22801Contig1	701	0	701	chr9	108145351	38293190	38293888	4	35,558,78,27,	0,36,595,674,	38293190,38293225,38293783,38293861,
393	0	0	0	0	0	0	0	-	CL22828Contig1	399	6	399	chr11	110171769	73734125	73734518	1	393,	0,	73734125,
1005	3	0	0	0	0	2	176	-	CL22835Contig1	1008	0	1008	chr22	61848140	17617545	17618729	3	85,40,883,	0,85,125,	17617545,17617805,17617846,
789	5	0	0	0	0	0	0	+	CL22842Contig1	794	0	794	chr9	108145351	78442063	78442857	1	794,	0,	78442063,
857	1	0	0	0	0	0	0	+	CL22867Contig1	860	0	858	chr9	108145351	50135170	50136028	1	858,	0,	50135170,
555	0	0	0	0	0	0	0	-	CL22880Contig1	555	0	555	chr1	161106243	85808774	85809329	1	555,	0,	85808774,
615	1	0	0	0	0	0	0	-	CL22911Contig1	617	1	617	chr1	161106243	80771461	80772077	1	616,	0,	80771461,
566	2	0	0	1	1	1	1	+	CL22992Contig1	569	0	569	chrX	88516663	61892709	61893278	3	534,11,23,	0,535,546,	61892709,61893243,61893255,
826	1	0	0	0	0	0	0	-	CL23019Contig1	833	0	827	chr9	108145351	78635427	78636254	1	827,	6,	78635427,
1044	2	0	0	1	1	1	1	+	CL23147Contig1	1052	5	1052	chr15	84633453	77683478	77684525	3	34,354,658,	5,39,394,	77683478,77683513,77683867,
536	0	0	0	0	0	0	0	-	CL23164Contig1	536	0	536	chr28	46084206	37349365	37349901	1	536,	0,	37349365,
410	1	0	0	0	0	0	0	-	CL23202Contig1	420	0	411	chr4	124454208	61873047	61873458	1	411,	9,	61873047,
757	1	0	0	1	1	1	135	+	CL23208Contig1	760	0	759	chr13	84419198	18103118	18104011	3	713,37,8,	0,713,751,	18103118,18103966,18104003,
740	0	0	0	0	0	0	0	+	CL23218Contig1	801	60	800	chr21	69173390	54592	55332	1	740,	60,	54592,
868	4	0	0	0	0	0	0	-	CL23224Contig1	872	0	872	chr29	51998940	8557492	8558364	1	872,	0,	8557492,
254	1	0	0	0	0	0	0	+	CL23232Contig1	283	0	255	chr17	76506943	56882146	56882401	1	255,	0,	56882146,
517	0	0	0	0	0	0	0	-	CL23309Contig1	518	0	517	chr8	116942821	81081679	81082196	1	517,	1,	81081679,
663	3	0	0	0	0	0	0	+	CL23330Contig1	666	0	666	chr18	66141439	46468421	46469087	1	666,	0,	46468421,
482	0	0	0	0	0	0	0	-	CL23360Contig1	482	0	482	chr13	84419198	10647794	10648276	1	482,	0,	10647794,
1032	0	0	0	0	0	0	0	-	CL23470Contig1	1032	0	1032	chr9	108145351	88072518	88073550	1	1032,	0,	88072518,
755	0	0	0	1	1	1	1	-	CL23509Contig1	761	0	756	chr19	65312493	44478553	44479309	3	10,678,67,	5,15,694,	44478553,44478564,44479242,
604	1	0	0	0	0	0	0	-	CL23577Contig1	605	0	605	chr25	44060403	38507456	38508061	1	605,	0,	38507456,
430	0	0	0	0	0	0	0	+	CL23613Contig1	437	7	437	chr11	110171769	19861214	19861644	1	430,	7,	19861214,
865	0	0	0	0	0	0	0	-	CL23616Contig1	865	0	865	chr12	85358539	18885012	18885877	1	865,	0,	18885012,
1001	1	0	0	1	3	0	0	+	CL23633Contig1	1018	13	1018	chr4	124454208	34321513	34322515	2	71,931,	13,87,	34321513,34321584,
391	3	0	0	0	0	0	0	-	CL23702Contig1	395	1	395	chr19	65312493	50504364	50504758	1	394,	0,	50504364,
237	0	0	0	0	0	0	0	+	CL23705Contig1	239	0	237	chr5	125847759	91591072	91591309	1	237,	0,	91591072,
827	1	0	0	1	1	1	2	-	CL23723Contig1	829	0	829	chr15	84633453	65125890	65126720	3	358,348,122,	0,358,707,	65125890,65126250,65126598,
734	1	0	0	0	0	0	0	+	CL23754Contig1	763	0	735	chr15	84633453	62797603	62798338	1	735,	0,	62797603,
691	2	0	2	2	2	1	1	+	CL23769Contig1	698	1	698	chr10	106383598	33861559	33862255	4	574,35,67,19,	1,575,611,679,	33861559,33862134,33862169,33862236,
490	0	0	0	0	0	0	0	-	CL23823Contig1	495	0	490	chr15	84633453	57792070	57792560	1	490,	5,	57792070,
361	0	0	0	0	0	0	0	+	CL23852Contig1	371	9	370	chr21	69173390	34416738	34417099	1	361,	9,	34416738,
543	1	0	0	0	0	0	0	+	CL23855Contig1	544	0	544	chr29	51998940	29972312	29972856	1	544,	0,	29972312,
955	8	0	40	0	0	1	1	+	CL23869Contig1	1003	0	1003	chr4	124454208	55674525	55675529	2	7,996,	0,7,	55674525,55674533,
1377	3	0	0	0	0	0	0	-	CL23879Contig1	1382	0	1380	chr26	51750746	45203857	45205237	1	1380,	2,	45203857,
583	9	0	0	2	4	2	2	+	CL23896Contig1	596	0	596	chr20	75796353	35355237	35355831	5	299,103,42,38,110,	0,302,406,448,486,	35355237,35355536,35355639,35355682,35355721,
553	4	0	0	0	0	0	0	-	CL23902Contig1	557	0	557	chr16	77906053	34520946	34521503	1	557,	0,	34520946,
741	1	0	19	0	0	1	6	+	CL23934Contig1	761	0	761	chr2	140800416	68032544	68033311	2	719,42,	0,719,	68032544,68033269,
527	3	0	0	0	0	2	4454	-	CL23961Contig1	535	0	530	chr5	125847759	76166779	76171763	3	234,4,292,	5,239,243,	76166779,76171466,76171471,
833	6	0	0	0	0	3	96579	+	CL23967Contig1	875	4	843	chr23	53376148	44975929	45073347	4	765,6,1,67,	4,769,775,776,	44975929,44976695,44976708,45073280,
625	1	0	0	0	0	0	0	-	CL24017Contig1	626	0	626	chr11	110171769	68771167	68771793	1	626,	0,	68771167,
209	0	0	0	0	0	0	0	+	CL24039Contig1	209	0	209	chr19	65312493	7721608	7721817	1	209,	0,	7721608,
498	0	0	0	0	0	0	0	+	CL24040Contig1	509	11	509	chr5	125847759	98804916	98805414	1	498,	11,	98804916,
342	0	0	0	0	0	0	0	-	CL24058Contig1	375	1	343	chr15	84633453	53823861	53824203	1	342,	32,	53823861,
307	1	0	0	0	0	0	0	-	CL24080Contig1	308	0	308	chr26	51750746	40451765	40452073	1	308,	0,	40451765,
431	1	0	0	0	0	0	0	-	CL24083Contig1	432	0	432	chr7	112078216	91956069	91956501	1	432,	0,	91956069,
474	3	0	0	0	0	0	0	+	CL24098Contig1	485	0	477	chr10	106383598	12590481	12590958	1	477,	0,	12590481,
1047	1	0	38	5	5	2	2	-	CL24100Contig1	1093	0	1091	chr13	84419198	70740641	70741729	8	77,62,22,20,44,68,616,177,	2,79,142,164,185,230,299,916,	70740641,70740719,70740781,70740804,70740824,70740868,70740936,70741552,
393	4	0	0	0	0	1	1	+	CL24194Contig1	397	0	397	chr20	75796353	14674759	14675157	2	352,45,	0,352,	14674759,14675112,
344	0	0	0	0	0	0	0	-	CL24215Contig1	355	4	348	chr5	125847759	76956079	76956423	1	344,	7,	76956079,
674	0	0	0	0	0	0	0	-	CL24235Contig1	690	0	674	chrX	88516663	78400564	78401238	1	674,	16,	78400564,
446	1	0	1	0	0	0	0	+	CL24257Contig1	448	0	448	chr22	61848140	10453447	10453895	1	448,	0,	10453447,
676	1	0	0	0	0	1	1	-	CL24315Contig1	684	0	677	chr11	110171769	21376286	21376964	2	80,597,	7,87,	21376286,21376367,
468	3	0	0	0	0	0	0	+	CL24329Contig1	512	4	475	chr5	125847759	1465735	1466206	1	471,	4,	1465735,
890	2	0	0	0	0	0	0	-	CL24335Contig1	892	0	892	chr2	140800416	39244037	39244929	1	892,	0,	39244037,
510	0	0	0	0	0	0	0	+	CL24338Contig1	519	9	519	chr7	112078216	22653731	22654241	1	510,	9,	22653731,
263	0	0	0	0	0	0	0	-	CL24352Contig1	263	0	263	chr1	161106243	72087053	72087316	1	263,	0,	72087053,
133	0	0	0	0	0	0	0	-	CL24363Contig1	134	1	134	chr2	140800416	68148384	68148517	1	133,	0,	68148384,
559	0	0	0	0	0	0	0	-	CL24369Contig1	559	0	559	chrUn.004.678	75411	15707	16266	1	559,	0,	15707,
547	0	0	0	1	1	0	0	-	CL24382Contig1	563	15	563	chr6	122561022	100805047	100805594	2	26,521,	0,27,	100805047,100805073,
810	1	0	0	0	0	1	204	+	CL24408Contig1	811	0	811	chr7	112078216	564911	565926	2	690,121,	0,690,	564911,565805,
611	8	0	0	0	0	0	0	+	CL24419Contig1	620	0	619	chr27	48749334	30089743	30090362	1	619,	0,	30089743,
164	2	0	0	0	0	3	105	+	CL24421Contig1	166	0	166	chrX	88516663	63130356	63130627	4	37,35,4,90,	0,37,72,76,	63130356,63130394,63130531,63130537,
514	0	0	0	0	0	0	0	-	CL24491Contig1	560	5	519	chr3	127923604	27661872	27662386	1	514,	41,	27661872,
761	1	0	0	0	0	0	0	-	CL24524Contig1	762	0	762	chr9	108145351	75573550	75574312	1	762,	0,	75573550,
560	2	0	0	0	0	1	2	-	CL24561Contig1	564	2	564	chr20	75796353	31117535	31118099	2	164,398,	0,164,	31117535,31117701,
801	0	0	0	0	0	0	0	-	CL24577Contig1	801	0	801	chrUn.004.81	395532	171483	172284	1	801,	0,	171483,
764	7	0	6	0	0	2	235	+	CL24595Contig1	778	0	777	chr9	108145351	52525769	52526781	3	582,176,19,	0,582,758,	52525769,52526585,52526762,
688	3	0	0	0	0	0	0	+	CL24660Contig1	691	0	691	chr3	127923604	106965709	106966400	1	691,	0,	106965709,
1198	4	0	0	1	1	0	0	+	CL24669Contig1	1203	0	1203	chr4	124454208	31589130	31590332	2	1003,199,	0,1004,	31589130,31590133,
612	1	0	0	0	0	0	0	+	CL24702Contig1	619	6	619	chrUn.004.477	102733	39167	39780	1	613,	6,	39167,
678	0	0	0	0	0	0	0	+	CL24755Contig1	678	0	678	chr21	69173390	65924244	65924922	1	678,	0,	65924244,
800	0	0	0	0	0	1	1	+	CL24791Contig1	800	0	800	chr18	66141439	46574380	46575181	2	503,297,	0,503,	46574380,46574884,
452	3	0	0	0	0	0	0	-	CL24854Contig1	455	0	455	chr20	75796353	35919121	35919576	1	455,	0,	35919121,
561	3	0	0	0	0	0	0	-	CL24912Contig1	566	1	565	chr6	122561022	29873910	29874474	1	564,	1,	29873910,
356	1	0	0	1	1	1	526	+	CL24918Contig1	358	0	358	chr15	84633453	56971350	56972233	3	320,18,19,	0,320,339,	56971350,56972196,56972214,
510	1	0	1	0	0	0	0	-	CL24955Contig1	514	2	514	chr4	124454208	17867527	17868039	1	512,	0,	17867527,
946	1	0	0	2	5	0	0	+	CL24990Contig1	952	0	952	chr11	110171769	101105205	101106152	3	458,467,22,	0,462,930,	101105205,101105663,101106130,
895	1	0	62	0	0	0	0	+	CL25012Contig1	959	0	958	chr9	108145351	9771626	9772584	1	958,	0,	9771626,
1294	0	0	0	0	0	1	1	-	CL25029Contig1	1296	2	1296	chr21	69173390	4665507	4666802	2	1035,259,	0,1035,	4665507,4666543,
608	2	0	0	0	0	0	0	+	CL25054Contig1	610	0	610	chr2	140800416	101190275	101190885	1	610,	0,	101190275,
785	1	0	0	0	0	0	0	+	CL25073Contig1	786	0	786	chr28	46084206	29364699	29365485	1	786,	0,	29364699,
394	1	0	0	0	0	0	0	+	CL25116Contig1	396	1	396	chr3	127923604	10405171	10405566	1	395,	1,	10405171,
1019	0	0	0	1	1	0	0	-	CL25130Contig1	1033	13	1033	chr4	124454208	32902802	32903821	2	360,659,	0,361,	32902802,32903162,
507	0	0	0	0	0	0	0	-	CL25155Contig1	507	0	507	chr14	81345643	15408397	15408904	1	507,	0,	15408397,
690	1	0	0	0	0	1	130	-	CL25199Contig1	691	0	691	chr10	106383598	62731628	62732449	2	119,572,	0,119,	62731628,62731877,
796	6	0	0	0	0	1	1459	+	CL25239Contig1	813	11	813	chr4	124454208	109215244	109217505	2	26,776,	11,37,	109215244,109216729,
940	12	0	0	2	2	1	4	-	CL25282Contig1	1003	49	1003	chr2	140800416	89386744	89387700	4	455,30,182,285,	0,456,486,669,	89386744,89387199,89387233,89387415,
407	2	0	0	2	2	0	0	-	CL25331Contig1	412	1	412	chr22	61848140	32571882	32572291	3	21,21,367,	0,22,44,	32571882,32571903,32571924,
477	2	0	0	0	0	0	0	-	CL25353Contig1	479	0	479	chr3	127923604	107402870	107403349	1	479,	0,	107402870,
445	1	0	0	0	0	1	1	-	CL25371Contig1	446	0	446	chr18	66141439	52074086	52074533	2	368,78,	0,368,	52074086,52074455,
126	1	0	0	0	0	0	0	-	CL25390Contig1	128	1	128	chrX	88516663	15751254	15751381	1	127,	0,	15751254,
414	5	0	0	1	9	1	1	-	CL25455Contig1	428	0	428	chr25	44060403	29550396	29550816	3	21,219,179,	0,21,249,	29550396,29550418,29550637,
716	0	0	0	0	0	0	0	+	CL25489Contig1	724	0	716	chr19	65312493	42289263	42289979	1	716,	0,	42289263,
1141	4	0	0	0	0	2	215	+	CL25495Contig1	1145	0	1145	chr8	116942821	26330933	26332293	3	1009,3,133,	0,1009,1012,	26330933,26332156,26332160,
547	0	0	0	0	0	1	1	+	CL25504Contig1	547	0	547	chr23	53376148	36935706	36936254	2	29,518,	0,29,	36935706,36935736,
233	1	0	0	0	0	0	0	+	CL25582Contig1	234	0	234	chr6	122561022	70792006	70792240	1	234,	0,	70792006,
714	0	0	26	0	0	1	1	-	CL25620Contig1	740	0	740	chr1	161106243	1045637	1046378	2	463,277,	0,463,	1045637,1046101,
562	1	0	0	0	0	1	1	+	CL25636Contig1	563	0	563	chr4	124454208	50798095	50798659	2	26,537,	0,26,	50798095,50798122,
556	0	0	0	0	0	1	6	-	CL25638Contig1	556	0	556	chr1	161106243	148847225	148847787	2	34,522,	0,34,	148847225,148847265,
792	0	0	0	0	0	0	0	+	CL25652Contig1	846	0	792	chr6	122561022	100914824	100915616	1	792,	0,	100914824,
721	1	0	0	0	0	0	0	-	CL25676Contig1	756	0	722	chr4	124454208	68664532	68665254	1	722,	34,	68664532,
739	10	0	0	0	0	0	0	-	CL25685Contig1	762	0	749	chr10	106383598	87853358	87854107	1	749,	13,	87853358,
477	1	0	0	0	0	0	0	+	CL25769Contig1	478	0	478	chr26	51750746	49846811	49847289	1	478,	0,	49846811,
597	19	0	1	9	10	3	383	-	CL25822Contig1	628	1	628	chr10	106383598	12375797	12376797	13	71,234,9,2,8,7,27,63,26,19,4,45,102,	0,71,306,316,319,328,337,364,427,454,474,479,525,	12375797,12376248,12376482,12376491,12376493,12376501,12376508,12376536,12376601,12376627,12376646,12376650,12376695,
565	1	0	0	2	2	0	0	-	CL25831Contig1	568	0	568	chr26	51750746	34001489	34002055	3	325,207,34,	0,326,534,	34001489,34001814,34002021,
345	1	0	0	0	0	0	0	-	CL25858Contig1	360	1	347	chr20	75796353	46505432	46505778	1	346,	13,	46505432,
[truncated: 21,060 more rows]

## Sheet: 12,614 intergenic ncRNAs
ID of intergenic ncRNA	GI of neighbour gene	Distance to neighbour gene (bp)	Location with respect to neighbour gene	Transcription orientaion with respect to neighbour gene	UTR-related ncRNAs ("Y" means "yes", "N" means "no")
CL10708Contig1	194670539	1283	5' end	Antisense	Y
CL11375Contig1	119902753	7759	5' end	Sense	N
CL12702Contig1	31342729	2254	5' end	Sense	Y
CL31240Contig1	194671072	13692	5' end	Sense	Y
CL31580Contig1	115495392	780	5' end	Antisense	Y
CL35956Contig1	194670526	1661	5' end	Sense	N
CL43284Contig1	119921109	26139	5' end	Sense	N
CL5186Contig1	194670845	4528	5' end	Sense	Y
CL6349Contig1	219521834	2446	5' end	Antisense	Y
CL9302Contig1	115495606	5926	5' end	Sense	Y
EH154643	194670852	50812	5' end	Sense	Y
CL13395Contig1	62460619	2760	5' end	Sense	Y
CL16298Contig1	119901893	21504	5' end	Sense	N
CL17856Contig1	115496303	148	5' end	Antisense	Y
CL21129Contig1	31342147	18106	5' end	Sense	N
CL21398Contig1	194670842	2740	5' end	Antisense	N
CL25685Contig1	194671051	9889	5' end	Sense	N
CL27850Contig1	76626445	12322	5' end	Sense	N
CL31691Contig1	116004446	3919	5' end	Sense	N
CL37025Contig1	114052423	15994	5' end	Antisense	N
CL37281Contig1	194671087	18240	5' end	Sense	N
CL39192Contig1	194670666	5406	5' end	Sense	N
CL39757Contig1	194670666	41912	5' end	Sense	N
CL14621Contig1	115497549	22597	5' end	Sense	N
CL15665Contig1	119902868	9025	5' end	Sense	Y
CL17936Contig1	115496667	435	5' end	Antisense	Y
CL21912Contig1	114052960	82933	5' end	Sense	N
CL24407Contig1	134085421	17	5' end	Antisense	Y
CL36328Contig1	157428077	75385	5' end	Antisense	N
CL36899Contig1	76626445	716	5' end	Sense	Y
CL13072Contig1	83035114	3105	5' end	Sense	N
CL26957Contig1	157785622	666	5' end	Antisense	Y
CL30596Contig1	41386684	291326	5' end	Sense	N
CL43539Contig1	194670424	75564	5' end	Sense	N
AJ670398	41386710	7550	5' end	Unknown	N
AJ670757	194670363	4531	5' end	Unknown	N
AJ671118	194670911	101171	5' end	Unknown	Y
AJ671162	194670852	90677	5' end	Unknown	N
AJ672156	194670402	4161	5' end	Unknown	N
AJ672801	115497519	1638	5' end	Unknown	N
AJ673222	194670402	82898	5' end	Unknown	N
AJ673376	194670401	169682	5' end	Unknown	N
AJ674330	115497673	17640	5' end	Unknown	N
AJ675043	194670690	348633	5' end	Unknown	N
AJ675265	119902494	93473	5' end	Unknown	N
AJ675666	60593106	90091	5' end	Unknown	N
AJ676493	119901816	37803	5' end	Unknown	N
AJ676868	194670905	82351	5' end	Unknown	N
AJ677423	194670932	8065	5' end	Unknown	N
AJ678504	117935054	2962	5' end	Unknown	N
AJ678684	194670731	15263	5' end	Unknown	N
AJ679145	118150863	2977	5' end	Unknown	N
AJ689146	60593106	359725	5' end	Unknown	N
AU233307	157785566	523359	5' end	Sense	N
AV599252	157785566	234779	5' end	Sense	N
AV599487	114052672	4536	5' end	Antisense	N
AW315510	119902344	17754	5' end	Sense	N
AW356815	194670655	8043	5' end	Sense	N
AW462796	119902710	3694	5' end	Antisense	N
AW465959	194670468	1362	5' end	Sense	Y
AW478254	194670779	47696	5' end	Sense	N
BE236653	198282128	16617	5' end	Antisense	N
BE482742	157428077	199048	5' end	Sense	N
BE667856	125991885	748	5' end	Antisense	Y
BE668923	94966947	527	5' end	Sense	Y
BE749547	194670923	340	5' end	Antisense	Y
BE757448	31342906	49681	5' end	Sense	N
BF074706	77736466	1078	5' end	Antisense	N
BF230214	194671097	2526	5' end	Antisense	N
BF602655	115495570	41949	5' end	Antisense	N
BF605757	77735906	1644	5' end	Sense	N
BF651405	114051028	817	5' end	Sense	Y
BF652534	157785566	20105	5' end	Sense	N
BF775653	149642738	15199	5' end	Sense	N
BF775941	194670977	20183	5' end	Sense	N
BG223620	149642888	16309	5' end	Sense	N
BI536211	116004446	17158	5' end	Sense	N
BI898432	221136837	69007	5' end	Sense	N
BI975284	194670468	6459	5' end	Antisense	N
BM030152	62460607	2753	5' end	Antisense	N
BM087916	156120550	27378	5' end	Sense	N
BM089065	115495570	48915	5' end	Antisense	N
BM105368	194670965	31967	5' end	Sense	N
BM256779	116004446	22225	5' end	Sense	N
BM286920	194670631	16563	5' end	Antisense	N
BM364234	148540299	89414	5' end	Sense	N
BM364785	78369459	10747	5' end	Sense	N
BM430007	115497631	5992	5' end	Unknown	N
BM434095	115496867	13242	5' end	Unknown	N
BP103776	194670816	20689	5' end	Antisense	N
BP110059	62751499	524187	5' end	Sense	N
BP110489	31342729	3489	5' end	Sense	Y
BP111708	119902285	8486	5' end	Antisense	N
BP998332	45430040	1138	5' end	Unknown	N
CB420694	149642888	96910	5' end	Antisense	N
CB421057	149642888	96212	5' end	Antisense	N
CK727584	77736040	3852	5' end	Antisense	N
CK774617	119901893	33741	5' end	Sense	N
CK944041	194671072	14232	5' end	Sense	Y
CK968197	149642738	13844	5' end	Sense	N
CN440317	119902868	10131	5' end	Sense	Y
CN779660	194671009	1094	5' end	Antisense	N
CN792056	194670408	2469	5' end	Antisense	N
CN794089	194670972	10006	5' end	Sense	N
CR455176	78369419	2145	5' end	Unknown	N
CR550747	118151405	117119	5' end	Sense	N
CR849773	62460619	2895	5' end	Sense	Y
CV981709	62460619	2763	5' end	Sense	Y
CV984746	41386684	309346	5' end	Antisense	N
DN275698	114052672	4533	5' end	Antisense	N
DN276708	134085748	1383	5' end	Antisense	N
DN278365	156120524	958	5' end	Antisense	Y
DN523053	119902867	33899	5' end	Antisense	N
DN527535	194670455	217	5' end	Sense	Y
DN640674	62460619	2770	5' end	Sense	Y
DN642676	31342729	2254	5' end	Sense	Y
DN840937	126722891	206832	5' end	Sense	N
DN841869	194670329	109982	5' end	Antisense	N
DN842927	194670416	68670	5' end	Antisense	N
DN847512	119902702	115329	5' end	Sense	N
DN848202	147900254	37528	5' end	Sense	N
DN848282	147900254	37494	5' end	Sense	N
DR749291	114053044	4682	5' end	Sense	N
DT856299	194670299	78052	5' end	Sense	N
DT885212	194671072	11637	5' end	Sense	N
DT891144	194670631	12748	5' end	Antisense	N
DV777655	115495606	6218	5' end	Unknown	Y
DV868786	194670980	1701	5' end	Antisense	N
DV871365	114053044	3957	5' end	Sense	N
DY044720	194670845	5275	5' end	Sense	N
DY053564	119902860	1745	5' end	Antisense	Y
DY062387	45430040	4409	5' end	Antisense	N
DY073568	149642888	250	5' end	Sense	Y
DY075143	148540299	19270	5' end	Sense	N
DY077854	116003952	30611	5' end	Antisense	Y
DY100481	194670627	19209	5' end	Sense	N
DY101228	157428077	76174	5' end	Sense	N
DY105527	119902868	10637	5' end	Sense	Y
DY122189	27805826	29007	5' end	Sense	N
DY125629	45430040	3299	5' end	Sense	N
DY129131	194670625	727	5' end	Sense	Y
DY134671	126165225	27905	5' end	Antisense	N
DY141302	194670777	9248	5' end	Antisense	N
DY175115	116004446	6287	5' end	Sense	N
DY181173	194670402	11913	5' end	Sense	N
DY207427	194670416	29815	5' end	Sense	N
DY221468	148540299	86742	5' end	Sense	N
DY460445	194671097	5178	5' end	Antisense	N
EE229665	119902494	72163	5' end	Unknown	N
EE335370	194670816	3363	5' end	Unknown	N
EE345399	62988295	9161	5' end	Unknown	N
EE354460	115495570	48363	5' end	Unknown	N
EE368022	149642918	1059	5' end	Unknown	N
EE375697	119902748	7875	5' end	Unknown	N
EE379716	116004248	432148	5' end	Unknown	N
EE382968	194670891	1676	5' end	Unknown	N
EE385590	155372090	311	5' end	Unknown	Y
EE891367	157785566	386064	5' end	Sense	N
EE945018	148356239	13348	5' end	Antisense	N
EH160940	126165221	388	5' end	Antisense	Y
EH170360	62751933	920	5' end	Sense	Y
EH180542	194670717	10166	5' end	Antisense	N
EH199145	60593106	346465	5' end	Sense	N
EV616887	134085790	17059	5' end	Antisense	N
EV701758	126165225	418335	5' end	Sense	N
EV702190	31342421	443	5' end	Sense	Y
EV786659	126165225	299885	5' end	Sense	N
EW680932	194670845	5628	5' end	Sense	N
EW682869	194670774	106822	5' end	Sense	N
EW740718	194680271	3133	5' end	Unknown	Y
FE016968	157279998	73525	5' end	Antisense	Y
DT838810	194670633	98655	5' end	Sense	N
DY220032	148540299	86641	5' end	Sense	N
BE479500	194671457	73980	5' end	Antisense	Y
CK771197	115496385	778184	5' end	Antisense	N
CL17049Contig1	194671711	4539	5' end	Sense	N
CL18239Contig1	194671339	274143	5' end	Sense	N
CL18481Contig1	194671642	3047	5' end	Antisense	Y
CL20010Contig1	84000072	5410	5' end	Sense	Y
CL20519Contig1	114050938	43362	5' end	Sense	N
CL32056Contig1	194671513	836870	5' end	Antisense	N
CL38968Contig1	115496154	154	5' end	Antisense	Y
CL9885Contig1	194671743	4869	5' end	Sense	Y
DN841332	149642842	71056	5' end	Sense	N
DT837807	41386765	77854	5' end	Antisense	N
DT849480	41386765	77874	5' end	Antisense	N
DT857322	194671377	13026	5' end	Sense	N
EE934110	194671457	85123	5' end	Antisense	Y
EV610558	119903821	161	5' end	Sense	Y
CL21755Contig1	194671401	2406	5' end	Antisense	N
CL28627Contig1	156120436	64351	5' end	Sense	N
CL30953Contig1	76629411	2442	5' end	Antisense	N
CL31688Contig1	116004356	43749	5' end	Sense	N
CL32741Contig1	119903730	100820	5' end	Sense	N
CL36748Contig1	194671764	3267	5' end	Sense	N
CL21588Contig1	125991911	32570	5' end	Sense	N
CL23072Contig1	114053106	39749	5' end	Sense	N
CL27421Contig1	84000072	6021	5' end	Sense	Y
CL27929Contig1	194671477	1386	5' end	Sense	N
CL29759Contig1	77736372	180	5' end	Sense	Y
CL30169Contig1	114052125	87861	5' end	Sense	Y
CL30281Contig1	115495508	46225	5' end	Antisense	N
CL35218Contig1	194671578	238	5' end	Unknown	Y
CL37964Contig1	194671592	1608	5' end	Sense	N
CL18320Contig1	194671593	48848	5' end	Sense	N
CL23175Contig1	126165231	89324	5' end	Sense	N
CL29770Contig1	119903769	96082	5' end	Sense	N
CL30682Contig1	194671310	28292	5' end	Sense	N
CL33795Contig1	115496277	71105	5' end	Sense	N
CL36297Contig1	118151099	97216	5' end	Sense	N
CL37366Contig1	114051118	40994	5' end	Antisense	N
CL38824Contig1	77735420	490907	5' end	Unknown	N
CL40023Contig1	31340626	4183	5' end	Antisense	N
AJ669554	194671179	30228	5' end	Unknown	N
AJ669922	194671650	229138	5' end	Unknown	N
AJ670624	115494931	42863	5' end	Unknown	N
AJ672644	118601815	49621	5' end	Unknown	N
AJ672671	194671565	287427	5' end	Unknown	N
AJ672711	125991911	102405	5' end	Unknown	N
AJ673098	118151099	39232	5' end	Unknown	N
AJ674100	114053106	73477	5' end	Unknown	N
AJ675600	194671140	89550	5' end	Unknown	N
AJ676227	118151099	12587	5' end	Unknown	N
AJ676313	194671577	25076	5' end	Unknown	N
AJ678779	61872813	135447	5' end	Unknown	N
AJ678796	194671587	12281	5' end	Unknown	N
AJ692899	194671743	5571	5' end	Unknown	Y
AJ694023	194671707	40046	5' end	Unknown	N
AV599498	31341516	39717	5' end	Sense	N
AW312576	194671592	2826	5' end	Sense	N
AW356862	115497745	62005	5' end	Sense	N
AW447795	194671778	38393	5' end	Antisense	N
AW483516	194671513	201617	5' end	Sense	N
AW660686	194671339	269213	5' end	Sense	N
BE666135	194671156	87881	5' end	Antisense	N
BE683510	115496385	255686	5' end	Sense	N
BE722910	139949040	8014	5' end	Sense	N
BE753425	194671565	139145	5' end	Antisense	N
BF193710	62751649	1855	5' end	Antisense	N
BF230517	194671325	29511	5' end	Sense	N
BF601103	84000072	103721	5' end	Antisense	N
BF602255	194671310	14187	5' end	Sense	N
BF652016	115494949	430771	5' end	Sense	N
BF775671	115496277	49459	5' end	Sense	N
BF775705	62751649	52245	5' end	Antisense	N
BG224149	194671754	29057	5' end	Sense	N
BG691101	194671778	38288	5' end	Antisense	N
BI536964	125991911	44834	5' end	Antisense	Y
BM251440	77735384	127	5' end	Antisense	Y
BM288363	194671156	88470	5' end	Antisense	N
BM435605	194671585	286141	5' end	Unknown	N
BM481477	194671762	11231	5' end	Sense	N
BP106157	194671743	4869	5' end	Sense	Y
CB169582	194671389	76817	5' end	Unknown	N
CB220318	125991911	107507	5' end	Unknown	N
CB423260	77735420	95099	5' end	Antisense	N
CB424154	194671234	3435	5' end	Sense	Y
CK727953	116004046	92235	5' end	Sense	N
CK729068	194671310	19825	5' end	Sense	N
CK776586	194671339	55820	5' end	Antisense	N
CK847424	194671707	60801	5' end	Sense	N
CK970285	119903680	2904	5' end	Sense	N
CK979356	119903200	259	5' end	Antisense	Y
CN788133	62751649	50812	5' end	Antisense	N
CO728159	194671666	19389	5' end	Sense	N
CO895016	75832059	1147	5' end	Antisense	N
DN275632	115495834	11910	5' end	Sense	N
DN643374	114053106	47477	5' end	Sense	N
DN741438	61888867	23836	5' end	Sense	Y
DN839853	118150857	16799	5' end	Antisense	N
DN840189	194671398	316612	5' end	Sense	N
DN841120	194671125	4500	5' end	Antisense	N
DN841882	62751649	13801	5' end	Sense	N
DN843394	156121188	107836	5' end	Sense	N
DN843536	194671449	6941	5' end	Antisense	Y
DN843640	126165231	134468	5' end	Antisense	N
DN845083	194671398	314863	5' end	Sense	N
DN846026	58332431	117935	5' end	Antisense	N
DR115775	115496271	13327	5' end	Antisense	N
DT842822	194671533	9847	5' end	Antisense	N
DT884431	194671593	49341	5' end	Sense	Y
DV807122	194671814	841	5' end	Sense	Y
DV828632	194671513	276122	5' end	Sense	N
DV882060	194671339	269213	5' end	Sense	N
DV896015	194671339	267177	5' end	Sense	N
DY038088	119904170	17262	5' end	Antisense	N
DY040206	119903277	31276	5' end	Sense	N
DY046435	194671314	107210	5' end	Antisense	N
DY047138	115494949	575267	5' end	Sense	N
DY064612	115495508	45942	5' end	Antisense	N
DY066500	157427791	13640	5' end	Sense	N
DY081458	41386765	344795	5' end	Antisense	N
DY087824	194671398	217352	5' end	Sense	N
DY088929	194671521	60229	5' end	Sense	N
DY118443	194671646	70327	5' end	Antisense	N
DY128686	194671459	35972	5' end	Sense	Y
DY133655	115494949	575501	5' end	Sense	N
DY162748	194671711	5947	5' end	Sense	N
DY162866	194671743	5019	5' end	Sense	Y
DY165753	77736256	7026	5' end	Sense	N
DY167223	119903955	34998	5' end	Sense	N
DY188464	119903955	34942	5' end	Sense	N
DY208777	194671495	64255	5' end	Sense	N
DY461927	194671339	293980	5' end	Sense	N
EE226785	194671263	564	5' end	Unknown	Y
EE387979	118151099	132540	5' end	Unknown	N
EE388546	194671156	109465	5' end	Unknown	N
EE892880	194671239	1986	5' end	Antisense	N
EE893714	194671401	181	5' end	Antisense	Y
EE896228	194671339	266478	5' end	Sense	N
EE904648	115496285	13002	5' end	Sense	N
EE907864	115496385	426130	5' end	Antisense	N
EE913375	194671413	21173	5' end	Antisense	N
EE914977	194671339	52535	5' end	Antisense	N
EH150077	58332431	23453	5' end	Antisense	N
EH376007	194671409	44	5' end	Sense	Y
EV739025	194671459	35910	5' end	Sense	Y
EV743643	239504889	17921	5' end	Antisense	Y
EV789159	119903277	50535	5' end	Sense	N
AJ688509	125991911	63875	5' end	Unknown	N
CL10204Contig2	194671892	1807	5' end	Antisense	N
CL15666Contig2	194672020	77742	5' end	Sense	N
CL26079Contig1	156120786	315189	5' end	Sense	N
CL38154Contig1	77735708	177593	5' end	Antisense	N
CL43661Contig1	194671828	1124546	5' end	Antisense	N
CL9560Contig2	156120786	106565	5' end	Sense	N
DT838416	194672108	27711	5' end	Sense	N
DT848726	194671828	1124548	5' end	Antisense	N
DY136363	219804561	169	5' end	Sense	Y
EV788876	73853779	13765	5' end	Sense	N
CL15666Contig1	194672020	77986	5' end	Sense	N
CL23616Contig1	73853779	29704	5' end	Sense	N
CL33695Contig1	115497445	58289	5' end	Antisense	N
CL39760Contig1	115497445	224133	5' end	Antisense	N
CL40510Contig1	194672027	29	5' end	Sense	Y
CL42667Contig1	194672096	360902	5' end	Unknown	N
CL44305Contig1	194672157	1118331	5' end	Antisense	N
CL2639Contig7	122692380	3927	5' end	Sense	Y
CL22308Contig1	194671910	11280	5' end	Antisense	N
CL22729Contig1	194672091	394048	5' end	Sense	N
CL28008Contig1	194672029	6145	5' end	Antisense	N
CL41447Contig1	194672025	11835	5' end	Antisense	N
CL42633Contig1	126165277	221174	5' end	Sense	N
CL24597Contig1	194672138	69756	5' end	Antisense	N
CL27195Contig1	73853779	31634	5' end	Sense	N
CL31427Contig1	31341883	102931	5' end	Sense	N
CL32595Contig1	84000102	106	5' end	Antisense	Y
CL33856Contig1	77735708	119500	5' end	Sense	N
CL39344Contig1	194671910	11280	5' end	Antisense	N
CL39787Contig1	73853779	26064	5' end	Sense	N
CL41241Contig1	119904452	158058	5' end	Sense	N
AJ669618	194671828	1297469	5' end	Unknown	N
AJ669709	194672157	1413129	5' end	Unknown	N
AJ669749	84000382	13760	5' end	Unknown	N
AJ669866	119904826	132934	5' end	Unknown	N
AJ670534	114052618	10519	5' end	Unknown	N
AJ670803	153791182	32193	5' end	Unknown	N
AJ670849	115497445	43013	5' end	Unknown	N
AJ671754	194671933	2027022	5' end	Unknown	N
AJ671764	119904862	81570	5' end	Unknown	N
AJ671780	194672139	479470	5' end	Unknown	N
AJ672250	119904826	203145	5' end	Unknown	N
AJ672442	75832101	334238	5' end	Unknown	N
AJ672463	194671832	55662	5' end	Unknown	N
AJ672764	47564057	269201	5' end	Unknown	N
AJ673014	73853779	489729	5' end	Unknown	N
AJ673930	194672091	610003	5' end	Unknown	N
AJ675434	149642994	95915	5' end	Unknown	N
AJ675518	115497621	317639	5' end	Unknown	N
AJ676240	194671962	21752	5' end	Unknown	N
AJ676715	194672157	34823	5' end	Unknown	N
AJ677351	194672029	16467	5' end	Unknown	N
AJ677832	194672163	60226	5' end	Unknown	N
AJ678084	194672080	334479	5' end	Unknown	N
AJ678358	119904749	486612	5' end	Unknown	N
AJ678696	194671933	1074126	5' end	Unknown	N
AJ678921	194672157	354190	5' end	Unknown	N
AJ678972	31341883	10457	5' end	Unknown	N
AJ679017	194672157	453805	5' end	Unknown	N
AJ679306	194671974	8400	5' end	Unknown	N
AJ689784	194671977	39896	5' end	Unknown	N
AJ693819	194672139	331811	5' end	Unknown	N
AJ695060	194671866	81322	5' end	Unknown	N
AV662571	149642994	204692	5' end	Antisense	N
AW427042	165973969	2303	5' end	Sense	N
AW464240	156120786	288352	5' end	Antisense	N
AW487215	126165277	747356	5' end	Sense	N
AW487239	194672012	169119	5' end	Antisense	Y
BE479430	119904487	48660	5' end	Antisense	N
BE480805	194672157	1255155	5' end	Sense	N
BE752755	77735708	105212	5' end	Sense	N
BF654871	77735708	94503	5' end	Sense	N
BF776409	126165277	150818	5' end	Antisense	N
BF776969	78369361	3535	5' end	Sense	Y
BG692074	115497583	11115	5' end	Sense	N
BG692814	84370116	132109	5' end	Antisense	N
BI347304	119904749	750319	5' end	Unknown	N
BI975745	77735708	121171	5' end	Sense	N
BI977182	126165277	627932	5' end	Sense	N
BM029991	126165277	628030	5' end	Sense	N
BM086982	194672005	1181	5' end	Antisense	N
BM090361	194672138	196411	5' end	Sense	N
BM090464	194672020	79758	5' end	Sense	N
BM253526	122692380	4933	5' end	Sense	N
CB169179	194672096	423917	5' end	Unknown	N
CB169293	194671930	354977	5' end	Unknown	N
CB170241	165973969	194917	5' end	Unknown	N
CB170325	156120786	125972	5' end	Unknown	N
CB452289	194672091	177932	5' end	Sense	N
CB458710	194672029	7374	5' end	Antisense	N
CB460824	77735922	35189	5' end	Antisense	N
CO728213	119904907	49443	5' end	Sense	N
CO881241	77735708	205732	5' end	Antisense	N
CV979853	194672096	6829	5' end	Sense	N
DN275153	73853779	31084	5' end	Sense	N
DN534248	149642994	169617	5' end	Antisense	N
DN541030	194672108	23158	5' end	Sense	N
DN822372	194671952	12353	5' end	Antisense	N
DN841540	165973969	162616	5' end	Antisense	N
DN843786	156121124	66068	5' end	Antisense	N
DN843850	194671930	172746	5' end	Sense	N
DN844373	194671905	250	5' end	Antisense	Y
DN844384	194671933	1879420	5' end	Sense	N
DN844464	194672139	308896	5' end	Sense	N
DN844470	119904907	25739	5' end	Antisense	N
DN844477	194672139	308911	5' end	Sense	N
DN844639	115497445	104426	5' end	Sense	N
DN845686	73853779	381078	5' end	Antisense	N
DN847764	194671974	2343	5' end	Antisense	N
DN848006	126165277	610544	5' end	Antisense	N
DT886589	194672020	70526	5' end	Sense	N
DV828398	194672025	43595	5' end	Antisense	N
DV879377	194672152	1397	5' end	Sense	N
DY053347	73853779	27418	5' end	Sense	N
DY062074	73853779	27792	5' end	Sense	N
DY064117	77735698	9282	5' end	Antisense	N
DY064548	194671949	147146	5' end	Antisense	N
DY109592	73853779	27758	5' end	Sense	N
DY132802	119904855	210978	5' end	Antisense	N
DY143179	194671872	68119	5' end	Sense	N
DY154929	194671949	37159	5' end	Antisense	N
DY166291	119904452	104108	5' end	Sense	N
DY203180	73853779	165654	5' end	Antisense	N
DY207938	194671977	58945	5' end	Sense	N
DY208461	77736384	10572	5' end	Antisense	N
DY215942	118150981	29146	5' end	Antisense	N
DY455348	126165277	408863	5' end	Sense	Y
DY459716	194671892	2141	5' end	Antisense	N
DY463224	194672157	205355	5' end	Antisense	N
EE236036	194671977	888	5' end	Unknown	Y
EE336060	194672049	2260	5' end	Unknown	N
EE379416	194672005	10305	5' end	Unknown	N
EE380792	156120786	399146	5' end	Unknown	N
EE951634	47564057	392529	5' end	Antisense	N
EH132191	119904772	15085	5' end	Sense	N
EW684811	156121136	14142	5' end	Sense	N
FE006853	194672020	66106	5' end	Sense	N
BM956200	194672321	6548	5' end	Sense	N
CL24147Contig1	155372278	16799	5' end	Antisense	N
CL28256Contig1	119905225	127106	5' end	Sense	Y
CL34657Contig1	194672359	3403	5' end	Sense	N
CL5566Contig2	155372252	14811	5' end	Sense	Y
CN437865	194672698	3224	5' end	Antisense	N
DN539684	118150957	2666	5' end	Antisense	N
DY070292	194672698	2888	5' end	Antisense	Y
DY073629	118151447	64461	5' end	Sense	N
DY466300	119905993	3668	5' end	Antisense	N
CL28953Contig1	119905860	1878	5' end	Sense	Y
CL32253Contig1	119905491	65596	5' end	Sense	N
CL34008Contig1	194672419	216102	5' end	Sense	N
CL35273Contig1	194672501	144	5' end	Antisense	Y
CL36765Contig1	31343541	94448	5' end	Antisense	N
CL44121Contig1	194672380	241951	5' end	Sense	N
CL18196Contig1	62751923	1271	5' end	Antisense	N
CL27005Contig1	118151299	702	5' end	Sense	Y
CL27821Contig1	114326286	15983	5' end	Sense	N
CL29661Contig1	221136899	4782	5' end	Sense	N
CL33834Contig1	78369221	237161	5' end	Sense	N
CL36556Contig1	194672404	546338	5' end	Antisense	N
CL37409Contig1	119906118	187876	5' end	Sense	N
CL20749Contig1	118151447	91120	5' end	Sense	N
CL21005Contig1	164448597	57898	5' end	Antisense	N
CL30038Contig1	119905045	848	5' end	Sense	Y
CL31447Contig1	119906071	60741	5' end	Sense	N
CL34248Contig1	156523163	908	5' end	Antisense	Y
CL35238Contig1	115496727	2022	5' end	Antisense	N
CL43450Contig1	194672372	124444	5' end	Sense	N
AJ671459	119905208	70941	5' end	Unknown	N
AJ672079	118151447	441814	5' end	Unknown	N
AJ672683	194672526	42009	5' end	Unknown	N
AJ672708	31342195	68619	5' end	Unknown	N
AJ672891	194672263	18736	5' end	Unknown	N
AJ672917	194672380	48104	5' end	Unknown	N
AJ673621	134085931	639	5' end	Unknown	Y
AJ673647	194672689	86192	5' end	Unknown	N
AJ674339	119905678	69461	5' end	Unknown	N
AJ675808	119905116	387149	5' end	Unknown	N
AJ677666	31342195	62705	5' end	Unknown	N
AJ678000	164448597	182800	5' end	Unknown	N
AJ679398	194672632	53101	5' end	Unknown	N
AJ693009	115497585	6020	5' end	Unknown	N
AV590296	118151447	384220	5' end	Sense	N
AV597684	78365247	176712	5' end	Sense	N
AV598824	119905225	86360	5' end	Sense	N
AV664153	194672690	83989	5' end	Antisense	N
AW327194	194672526	47228	5' end	Sense	N
AW345280	194672698	14536	5' end	Antisense	N
AW353905	116003980	9117	5' end	Sense	N
AW426774	194672232	29282	5' end	Antisense	N
BE217508	84370204	4374	5' end	Unknown	N
BE665133	119905225	110781	5' end	Sense	N
BE666000	31343541	1324	5' end	Sense	N
BE722131	27807152	18000	5' end	Antisense	N
BE755626	116004216	82010	5' end	Antisense	N
BE757601	115496753	59601	5' end	Antisense	N
BF076104	154152048	9182	5' end	Sense	N
BF440498	119906071	515	5' end	Sense	Y
BF602611	119906118	265988	5' end	Sense	N
BF774775	194672364	279108	5' end	Sense	N
BI347277	119905072	97792	5' end	Unknown	N
BM087530	119905145	288	5' end	Sense	Y
BM106603	194672380	161232	5' end	Sense	N
BM285424	194672209	9300	5' end	Sense	N
BM288451	119906058	7053	5' end	Sense	N
BM483320	194672423	102645	5' end	Antisense	N
BP112664	119906071	984	5' end	Sense	Y
CB168451	194672429	34367	5' end	Unknown	N
CB172770	194672203	643189	5' end	Unknown	N
CB434054	114326286	28243	5' end	Sense	N
CK728113	194672637	1394	5' end	Sense	N
CK773563	125991765	603	5' end	Antisense	Y
CK848328	119906118	153217	5' end	Sense	N
CN436632	194672447	7641	5' end	Antisense	N
CN439744	114326286	17444	5' end	Sense	N
CO000083	119905208	15955	5' end	Sense	Y
CR454338	194672311	6828	5' end	Sense	Y
CR851086	194672226	3273	5' end	Sense	N
CV974085	31342195	2487	5' end	Antisense	N
CX949023	194672226	5716	5' end	Sense	N
DN531539	194672273	24897	5' end	Sense	N
DN538942	194672454	34	5' end	Sense	Y
DN637539	194672633	49554	5' end	Antisense	N
DN840487	119905231	46225	5' end	Antisense	N
DN841469	126723083	82698	5' end	Antisense	N
DN841884	155371896	7212	5' end	Antisense	N
DN842375	164448633	22091	5' end	Antisense	N
DN843324	119905496	280843	5' end	Sense	N
DN844745	194672491	112448	5' end	Antisense	N
DN846160	119906071	60805	5' end	Sense	N
DN846782	194672423	353417	5' end	Antisense	N
DN847184	119905045	91504	5' end	Sense	N
DN847897	31342230	15937	5' end	Sense	N
DN848233	194672640	35106	5' end	Sense	N
DR697709	194672387	956	5' end	Sense	Y
DT886824	134085897	3882	5' end	Antisense	N
DT889339	194672695	13266	5' end	Sense	N
DT894341	156121054	66369	5' end	Sense	N
DV852597	116004094	336	5' end	Antisense	Y
DV907449	194672320	7369	5' end	Sense	N
DV926877	219555738	45186	5' end	Sense	N
DY049258	119906071	54081	5' end	Antisense	N
DY060643	194672543	3092	5' end	Sense	N
DY070863	194672311	7374	5' end	Sense	N
DY103603	194672453	11922	5' end	Sense	N
DY116581	114326286	19252	5' end	Sense	N
DY124688	194672280	8397	5' end	Antisense	N
DY152110	194672232	3479	5' end	Antisense	N
DY152948	115496110	54335	5' end	Antisense	N
DY159940	119905208	19503	5' end	Antisense	Y
DY160827	115496753	7526	5' end	Antisense	N
DY166713	119905330	2725	5' end	Sense	N
DY205038	156121180	11705	5' end	Sense	N
DY219256	118150817	23	5' end	Sense	Y
DY221397	194672453	11955	5' end	Sense	N
DY459047	62751923	843	5' end	Antisense	Y
EE218506	119905860	4608	5' end	Unknown	Y
EE225377	119905625	1966	5' end	Unknown	N
EE227741	194672203	727417	5' end	Unknown	N
EE243144	118151447	305962	5' end	Unknown	N
EE243575	194672526	11840	5' end	Unknown	Y
EE353789	194672629	1045	5' end	Unknown	N
EE373850	194672556	44047	5' end	Unknown	N
EE890412	194672429	111075	5' end	Sense	N
EE900952	194672412	73097	5' end	Antisense	N
EE908411	118151447	433459	5' end	Sense	N
EE911374	119906118	252786	5' end	Sense	N
EE941243	164448597	53991	5' end	Antisense	N
EH135117	194672203	112585	5' end	Antisense	N
EH376913	194672447	122	5' end	Sense	Y
ES344083	194672526	47622	5' end	Sense	N
EV630023	194672380	63574	5' end	Sense	N
EV697063	119905860	9549	5' end	Antisense	N
EV725321	118151447	63061	5' end	Sense	N
FE005221	194672372	12830	5' end	Antisense	N
CL26182Contig1	114326286	3730	5' end	Sense	Y
CL15646Contig1	114326286	29409	5' end	Antisense	N
AV590175	76671383	84018	5' end	Sense	N
AW445296	194673031	197539	5' end	Antisense	N
CL18725Contig1	194672762	146718	5' end	Antisense	N
CL29788Contig1	134085845	136665	5' end	Antisense	N
CL31162Contig1	31343249	2562	5' end	Antisense	N
CL40805Contig1	78369335	511807	5' end	Antisense	N
CL41699Contig1	194672962	33179	5' end	Sense	N
DV795337	194672729	64955	5' end	Unknown	N
DV869051	31340866	176539	5' end	Sense	N
DY057874	194672888	52660	5' end	Antisense	N
EV783104	119906302	261913	5' end	Sense	N
CL19090Contig1	150247113	103676	5' end	Sense	N
CL21852Contig1	194672788	84401	5' end	Sense	N
CL26458Contig1	194672913	12215	5' end	Antisense	N
CL35943Contig1	31343249	135072	5' end	Sense	N
CL36155Contig1	194672788	33836	5' end	Sense	N
CL38613Contig1	119906684	47342	5' end	Sense	N
CL40801Contig1	115497439	39161	5' end	Sense	N
CL40817Contig1	125630678	3905	5' end	Sense	N
CL10378Contig1	194672729	64423	5' end	Sense	N
CL18995Contig1	116004068	44174	5' end	Sense	N
CL21277Contig1	194672842	27191	5' end	Sense	N
CL25476Contig1	125630678	23116	5' end	Antisense	N
CL34022Contig1	194672883	31969	5' end	Unknown	N
CL34976Contig1	194673035	160	5' end	Sense	Y
CL35392Contig1	150247113	900	5' end	Sense	Y
CL39817Contig1	114051753	4265	5' end	Sense	N
CL15677Contig1	194672729	102940	5' end	Sense	N
CL28425Contig1	76634592	18369	5' end	Sense	N
CL31290Contig1	194672913	7173	5' end	Unknown	N
CL34971Contig1	150247113	70412	5' end	Sense	N
CL35327Contig1	134085845	175486	5' end	Antisense	N
AJ670288	194672940	225990	5' end	Unknown	N
AJ670580	77736166	77794	5' end	Unknown	N
AJ670900	134085845	17773	5' end	Unknown	N
AJ672318	194672762	186119	5' end	Unknown	N
AJ673057	77736190	96260	5' end	Unknown	N
AJ676556	194672762	233436	5' end	Unknown	N
AJ676616	118150963	36170	5' end	Unknown	N
AJ678078	194672923	21871	5' end	Unknown	N
AJ678787	194672913	6440	5' end	Unknown	N
AJ679131	194672761	30287	5' end	Unknown	N
AM017892	194672802	36876	5' end	Sense	Y
AV598476	194672944	177876	5' end	Antisense	N
AW356269	125630678	39469	5' end	Antisense	N
AW656962	194672762	145142	5' end	Sense	N
AW658787	194672957	35962	5' end	Antisense	N
AW659255	194672835	797016	5' end	Sense	N
BE481095	153792752	1084	5' end	Sense	N
BE483763	194672911	13402	5' end	Antisense	N
BE665656	99028964	128589	5' end	Antisense	N
BE682912	119906554	34733	5' end	Antisense	N
BE684301	194672729	66169	5' end	Sense	N
BE723773	45430014	19186	5' end	Sense	N
BE755598	31343075	45421	5' end	Sense	N
BF601572	147906191	51220	5' end	Sense	N
BF706793	194672788	65884	5' end	Sense	N
BM435564	194673051	5919	5' end	Unknown	N
CB165240	122692414	14028	5' end	Unknown	N
CB169930	194673024	18254	5' end	Unknown	N
CB226461	31341106	20941	5' end	Unknown	N
CB422097	194672982	133012	5' end	Antisense	N
CB422445	194672982	131417	5' end	Antisense	N
CB431889	119906444	89007	5' end	Sense	N
CB432230	119906444	88341	5' end	Sense	N
CB436854	194672763	144546	5' end	Sense	Y
CB437506	116734834	20111	5' end	Sense	N
CB450143	119906375	152268	5' end	Sense	N
CB536498	114051753	4416	5' end	Sense	N
CF765672	119923909	168437	5' end	Sense	Y
CK729781	194673035	6580	5' end	Antisense	N
CK774569	119921541	237325	5' end	Antisense	N
CK834995	115495488	395	5' end	Sense	Y
CN432621	119906554	39730	5' end	Antisense	N
CN435670	194672762	507484	5' end	Antisense	N
CN440791	194672729	168854	5' end	Antisense	N
CN790395	194672729	66802	5' end	Sense	N
CO878856	194672762	147750	5' end	Sense	N
CO882098	194672932	90165	5' end	Antisense	N
CO886251	150247113	109400	5' end	Sense	N
CR451021	194672763	145991	5' end	Unknown	N
CR451471	119906444	6503	5' end	Unknown	N
CR451804	119906554	39034	5' end	Antisense	N
DN282650	150247113	565	5' end	Sense	Y
DN530165	119906554	3789	5' end	Antisense	N
DN531369	150247113	565	5' end	Sense	Y
DN539769	194672793	37558	5' end	Antisense	N
DN548319	194672799	10435	5' end	Antisense	N
DN640573	194672785	6401	5' end	Sense	N
DN840380	194672908	33573	5' end	Antisense	N
DN840923	194687601	6452	5' end	Sense	N
DN843470	78369335	375690	5' end	Sense	N
DN843970	194673031	417989	5' end	Antisense	N
DN844358	115495942	34671	5' end	Sense	N
DN844386	119921541	175370	5' end	Sense	N
DN844447	116004068	167102	5' end	Antisense	N
DN844645	194672940	179756	5' end	Antisense	N
DN845852	194672888	8380	5' end	Sense	N
DN847218	194672911	718	5' end	Sense	Y
DR115207	115495698	1008	5' end	Antisense	N
DT852958	83721964	207029	5' end	Sense	N
DT895261	119906302	10808	5' end	Antisense	N
DV850969	194672762	647	5' end	Sense	Y
DV869966	158519872	2881	5' end	Sense	N
DV880530	194672762	144268	5' end	Sense	N
DV921232	194672959	142387	5' end	Antisense	N
DY043068	194672959	40431	5' end	Antisense	N
DY049134	119923909	169987	5' end	Antisense	Y
DY052042	194672799	3682	5' end	Antisense	N
DY059955	194672842	28021	5' end	Sense	N
DY080385	119906385	146515	5' end	Sense	N
DY093717	194672788	83915	5' end	Sense	N
DY093767	114051298	1850	5' end	Antisense	N
DY100733	31343075	123	5' end	Sense	Y
DY122603	76634592	65517	5' end	Sense	N
DY138511	119906375	124433	5' end	Antisense	N
DY160741	194672968	47052	5' end	Antisense	N
DY181562	31343075	46772	5' end	Sense	N
DY187124	194672729	166947	5' end	Antisense	N
EE239817	194672762	266083	5' end	Unknown	N
EE368200	158519872	17594	5' end	Unknown	Y
EE377626	114052860	4585	5' end	Unknown	N
EE960564	150247113	70920	5' end	Sense	N
ES344381	156121026	98480	5' end	Antisense	N
EV608538	194673031	2007	5' end	Antisense	N
CL39728Contig1	194672873	673	5' end	Antisense	Y
CL23858Contig1	147906030	522	5' end	Sense	Y
CL23989Contig1	119907728	284353	5' end	Sense	N
DT849969	156120954	170	5' end	Antisense	Y
DY092458	194673071	10297	5' end	Sense	Y
CL19184Contig1	119907105	12624	5' end	Sense	N
CL23754Contig1	194673553	56918	5' end	Antisense	N
CL28975Contig1	160333823	930972	5' end	Antisense	N
CL39034Contig1	118601801	237642	5' end	Sense	N
CL41811Contig1	99028933	132968	5' end	Sense	N
CL43851Contig1	77735480	8885	5' end	Antisense	N
CL14703Contig1	194673255	556665	5' end	Antisense	N
CL23857Contig1	194673255	554990	5' end	Antisense	N
CL24584Contig1	194673255	447498	5' end	Antisense	N
CL29995Contig1	194673356	2901	5' end	Antisense	N
CL31702Contig1	194678003	109677	5' end	Sense	N
CL32049Contig1	194673095	23240	5' end	Sense	N
CL35039Contig1	194673204	333326	5' end	Sense	N
CL35401Contig1	115497037	11736	5' end	Antisense	N
CL37604Contig1	194673204	103471	5' end	Sense	N
CL41296Contig1	124249257	44032	5' end	Sense	N
CL43449Contig1	124249257	29325	5' end	Sense	N
CL43690Contig1	194673122	10756	5' end	Sense	Y
CL44255Contig1	194673255	398946	5' end	Antisense	N
CL20313Contig1	194673820	72744	5' end	Sense	N
CL22883Contig1	76253708	3328	5' end	Sense	N
CL24756Contig1	156120742	38633	5' end	Antisense	N
CL24936Contig1	119907214	49247	5' end	Sense	N
CL25458Contig1	194673434	9056	5' end	Sense	N
CL30886Contig1	160333823	290190	5' end	Antisense	N
CL31115Contig1	194673662	25645	5' end	Antisense	N
CL31118Contig1	194673122	6557	5' end	Sense	N
CL33234Contig1	194673255	537820	5' end	Antisense	N
CL44198Contig1	77735480	10820	5' end	Antisense	N
AJ670177	160333823	597376	5' end	Unknown	N
AJ670858	194673397	711920	5' end	Unknown	N
AJ672912	119934498	16804	5' end	Unknown	N
AJ674546	124249257	93869	5' end	Unknown	N
AJ675222	160333823	244686	5' end	Unknown	N
AJ675267	118601801	81388	5' end	Unknown	N
AJ675574	156121068	1852904	5' end	Unknown	N
AJ676431	194673832	12807	5' end	Unknown	N
AJ676820	194673159	1265476	5' end	Unknown	N
AJ677410	194678003	158811	5' end	Unknown	N
AJ679146	194673276	29957	5' end	Unknown	N
AM023267	194673263	2836	5' end	Sense	N
AM023890	194673263	2836	5' end	Sense	N
AV590691	119907728	422596	5' end	Antisense	N
AV591144	194673255	331741	5' end	Sense	N
AV596881	194673263	3536	5' end	Sense	N
AV604468	194673397	318184	5' end	Sense	N
AV612024	194673095	1444	5' end	Sense	N
AV667696	76253708	78797	5' end	Antisense	N
AW326205	78369569	56	5' end	Sense	Y
AW437363	194673255	360085	5' end	Antisense	N
AW465704	165377317	8088	5' end	Sense	N
AW655508	124249257	49296	5' end	Sense	N
BE481462	114050958	2676	5' end	Antisense	N
BE663441	119907025	176859	5' end	Antisense	N
BE722261	75832046	1473	5' end	Sense	Y
BF603895	139948893	1956	5' end	Sense	N
BF604376	194678003	110908	5' end	Sense	N
BF773614	76253708	3208	5' end	Sense	N
BG693538	194673820	69399	5' end	Sense	N
BI538298	160333823	685081	5' end	Antisense	N
CB165321	194673101	39956	5' end	Unknown	N
CB166553	119907672	20924	5' end	Unknown	N
CB167851	31342576	18367	5' end	Unknown	N
CB169969	194673101	40253	5' end	Unknown	N
CB427260	194673174	49345	5' end	Sense	N
CB427623	194673174	48182	5' end	Sense	N
CB436644	155372130	2895	5' end	Antisense	N
CF930301	194673832	48021	5' end	Sense	N
CK728242	194673362	3803	5' end	Sense	N
CN440608	156121068	375041	5' end	Sense	N
CO260821	194673357	645	5' end	Antisense	Y
CO880254	164451465	33121	5' end	Antisense	N
CO888773	115495592	46628	5' end	Antisense	N
CR849550	194673280	29779	5' end	Sense	N
CV979324	194673267	47534	5' end	Antisense	N
CX952798	194673555	34293	5' end	Sense	N
DN285368	153799353	2810	5' end	Sense	N
DN517939	194673362	575	5' end	Sense	Y
DN841854	156120594	16416	5' end	Antisense	N
DN841969	115496470	38884	5' end	Sense	N
DN842370	115496605	5274	5' end	Sense	N
DN842980	194673103	93618	5' end	Sense	N
DN844064	194673472	882	5' end	Antisense	Y
DN844663	119923133	31569	5' end	Antisense	N
DN847123	194673174	3896	5' end	Antisense	N
DN847290	115496605	4588	5' end	Sense	N
DN848075	194673103	92683	5' end	Sense	N
DN848424	76635888	2638	5' end	Antisense	N
DT822475	194673441	43877	5' end	Antisense	N
DT834147	194673159	477776	5' end	Sense	N
DT852008	194673079	65196	5' end	Antisense	N
DV835299	118601801	297422	5' end	Sense	N
DV839491	160333823	920805	5' end	Antisense	N
DY056465	194673820	72744	5' end	Sense	N
DY062921	156121068	522329	5' end	Sense	N
DY077048	194673208	1230	5' end	Sense	N
DY090765	194673553	40253	5' end	Antisense	N
DY095571	156121068	787827	5' end	Sense	N
DY109425	194673255	559608	5' end	Antisense	N
DY146618	84000042	805	5' end	Sense	Y
DY161354	194673255	561707	5' end	Antisense	N
DY164162	194673561	329	5' end	Sense	Y
DY164293	194673255	561503	5' end	Antisense	N
DY176676	219521828	8405	5' end	Sense	N
DY198984	84000042	889	5' end	Sense	Y
EE228589	119907728	991556	5' end	Unknown	N
EE229293	118601801	206199	5' end	Unknown	N
EE237769	194673255	407575	5' end	Unknown	N
EE237889	194673255	398548	5' end	Unknown	N
EE367981	194673820	74054	5' end	Unknown	N
EE368227	115497037	4075	5' end	Unknown	N
EE893047	157279936	44059	5' end	Sense	N
EE960109	119907003	2623	5' end	Antisense	Y
EE978290	28849930	3249	5' end	Sense	N
EH180545	194673255	559049	5' end	Antisense	N
EV612640	155372140	55510	5' end	Sense	N
EV677429	160333823	694116	5' end	Antisense	N
EV704233	156121034	11364	5' end	Sense	N
EV787223	194673173	222	5' end	Sense	Y
EV788848	164451477	81506	5' end	Sense	N
CL10874Contig1	94966826	893	5' end	Sense	Y
CL32722Contig1	194673820	71628	5' end	Sense	N
AJ676039	119908610	55307	5' end	Unknown	N
AW446134	194674087	85126	5' end	Sense	N
AW465325	194674186	1065	5' end	Sense	Y
CB434914	118151195	13294	5' end	Antisense	Y
CL18511Contig1	118151195	15851	5' end	Antisense	N
CL24095Contig1	118151195	13111	5' end	Antisense	N
CL34309Contig1	194673932	8909	5' end	Antisense	N
CL36200Contig1	194674253	522858	5' end	Antisense	N
CL38317Contig1	118151123	42914	5' end	Antisense	N
DV914175	194674186	390	5' end	Sense	Y
EH147905	194674186	417	5' end	Sense	Y
CL12591Contig1	149642844	54215	5' end	Sense	Y
CL17710Contig1	164420790	5195	5' end	Antisense	N
CL33492Contig1	118151123	3905	5' end	Antisense	N
CL35011Contig1	164420752	5153	5' end	Sense	N
CL19476Contig1	116004336	6096	5' end	Antisense	N
CL20423Contig2	119908749	714	5' end	Sense	Y
CL26333Contig1	194674084	7140	5' end	Sense	N
CL29531Contig1	119908195	31199	5' end	Sense	N
CL36727Contig1	194674156	2231	5' end	Antisense	N
CL40531Contig1	194674170	456660	5' end	Sense	N
AJ669803	194673887	293988	5' end	Unknown	N
AJ669814	119921528	8242	5' end	Unknown	N
AJ670553	114052281	6127	5' end	Unknown	N
AJ671665	78369469	132250	5' end	Unknown	N
AJ671913	194673938	425825	5' end	Unknown	N
AJ672229	77735362	41960	5' end	Unknown	N
AJ672761	119908675	148901	5' end	Unknown	N
AJ672951	116003890	320743	5' end	Unknown	N
AJ673313	194674293	6581	5' end	Unknown	N
AJ673514	194673889	33069	5' end	Unknown	N
AJ674320	119908675	72086	5' end	Unknown	N
AJ675018	119908145	310791	5' end	Unknown	N
AJ676856	115496389	88818	5' end	Unknown	N
AJ678739	125630728	161749	5' end	Unknown	N
AJ678888	156120926	470228	5' end	Unknown	N
AV601404	194674158	10981	5' end	Sense	N
AV662592	119908644	149	5' end	Sense	Y
AW344967	31340737	119651	5' end	Antisense	N
AW345140	116003890	711909	5' end	Sense	N
AW358037	194674240	7969	5' end	Antisense	Y
AW426695	194674029	68221	5' end	Sense	N
AW430648	116003840	3081	5' end	Sense	N
AW479053	149642648	344456	5' end	Antisense	N
AW632768	78042555	1429	5' end	Sense	N
AW670221	219522065	36286	5' end	Sense	N
BE481252	194674186	1244	5' end	Sense	N
BF602010	119908145	513221	5' end	Sense	N
BF653800	194673962	77847	5' end	Sense	N
BI537712	194674024	17629	5' end	Sense	N
BI847511	94400830	503	5' end	Antisense	Y
CB168355	84000304	52526	5' end	Unknown	N
CB169973	149642648	272007	5' end	Unknown	N
CB170272	119908649	1226	5' end	Unknown	N
CB426004	164420790	5234	5' end	Antisense	N
CB468454	119908607	73085	5' end	Antisense	N
CK949950	194674131	1138	5' end	Antisense	N
CK950492	194674131	18	5' end	Antisense	Y
CN434755	116004482	6051	5' end	Sense	N
CN437741	194673932	21017	5' end	Antisense	N
CN786526	118151113	121501	5' end	Sense	N
CR852327	148222706	44141	5' end	Antisense	N
CV976037	219522065	17625	5' end	Sense	Y
CX950385	194674214	6165	5' end	Antisense	N
DN278028	219522065	20880	5' end	Sense	Y
DN544517	119908145	145516	5' end	Sense	N
DN545920	119908145	146025	5' end	Sense	N
DN839846	194674055	105605	5' end	Sense	N
DN840279	194674295	62990	5' end	Antisense	N
DN842217	194674253	171127	5' end	Sense	N
DN842614	114052281	3036	5' end	Sense	N
DN843343	194674240	303660	5' end	Antisense	N
DN844340	194674200	49334	5' end	Sense	N
DN844953	164448722	17138	5' end	Sense	N
DN845028	119908644	164936	5' end	Antisense	N
DN845047	194674000	52565	5' end	Sense	N
DN845202	194674295	63280	5' end	Antisense	N
DT808234	219522065	62031	5' end	Sense	N
DT820373	194673938	142554	5' end	Sense	Y
DV887140	194674000	299073	5' end	Antisense	N
DY042778	194674200	179685	5' end	Antisense	N
DY068779	115495952	543	5' end	Sense	Y
DY069754	115496735	713	5' end	Antisense	Y
DY078505	194674077	78076	5' end	Antisense	N
DY097423	84000304	31848	5' end	Sense	N
DY103164	149642648	361075	5' end	Antisense	N
DY118568	114052281	2	5' end	Sense	Y
DY136325	122692330	2884	5' end	Sense	N
DY141303	119908015	7	5' end	Antisense	Y
DY196653	116004164	55219	5' end	Sense	N
DY198415	194674170	716828	5' end	Sense	N
DY202863	122692330	2900	5' end	Sense	Y
DY204713	122692330	3564	5' end	Sense	Y
EE248037	194674170	445736	5' end	Unknown	N
EE352209	164420790	7172	5' end	Unknown	N
EE392148	194674077	48018	5' end	Unknown	N
EE891497	114051334	3256	5' end	Sense	N
EE904233	115495142	33446	5' end	Sense	N
EE959284	115496311	8503	5' end	Sense	Y
EV671463	194674087	54098	5' end	Antisense	N
CL14027Contig1	194674675	180520	5' end	Sense	N
CL36178Contig1	194674469	542695	5' end	Sense	N
CL43617Contig1	194674500	84977	5' end	Sense	Y
DY096001	194674675	32986	5' end	Sense	N
DY158096	194674324	57227	5' end	Sense	N
DY456648	209364520	60	5' end	Antisense	Y
EV674872	116003882	1377	5' end	Sense	Y
CL27734Contig1	31343545	19052	5' end	Sense	N
CL31414Contig1	194674388	105144	5' end	Sense	N
CL36972Contig1	119909313	224047	5' end	Sense	N
CL38511Contig1	149642990	228119	5' end	Sense	N
CL40475Contig1	194674503	1357	5' end	Antisense	N
CL43348Contig1	194674302	105794	5' end	Antisense	N
CL43564Contig1	119908874	46766	5' end	Sense	N
CL9093Contig1	194674689	1379	5' end	Sense	N
CL22782Contig1	119909179	541933	5' end	Antisense	N
CL29633Contig1	114052377	314680	5' end	Antisense	N
CL38632Contig1	194674412	22297	5' end	Antisense	N
CL43231Contig1	156120980	21979	5' end	Antisense	N
CL43392Contig1	149642992	102852	5' end	Sense	N
CL18934Contig1	94966999	8087	5' end	Sense	N
CL23414Contig1	194674503	2229	5' end	Antisense	N
CL29929Contig1	156120980	250409	5' end	Antisense	N
CL42780Contig1	149642992	80846	5' end	Sense	N
AJ672650	194674524	1028364	5' end	Unknown	N
AJ673346	194674324	84929	5' end	Unknown	N
AJ673812	148223749	8376	5' end	Unknown	N
AJ673848	194674461	75440	5' end	Unknown	N
AJ674544	31341957	35392	5' end	Unknown	N
AJ676463	194674475	575627	5' end	Unknown	N
AJ676949	194674335	80461	5' end	Unknown	N
AJ677519	31341957	90098	5' end	Unknown	N
AJ678010	194674490	138816	5' end	Unknown	N
AJ678158	119909055	154136	5' end	Unknown	N
AJ678540	194674384	156566	5' end	Unknown	N
AW346361	194674708	4521	5' end	Sense	N
AW357789	31343545	33812	5' end	Sense	N
BF074255	119909282	7891	5' end	Antisense	N
BF775032	194674384	71161	5' end	Sense	N
BI536709	149944562	210289	5' end	Sense	N
BI541659	194674664	8093	5' end	Sense	Y
BI848958	41386773	7952	5' end	Sense	N
BM257490	115495820	119092	5' end	Sense	N
BM429251	119908874	24864	5' end	Unknown	N
CB171585	194674384	210884	5' end	Unknown	N
CB421720	156120980	250048	5' end	Antisense	N
CB459538	94966999	8759	5' end	Sense	N
CB534634	114051018	2611	5' end	Sense	N
CN787363	119909463	16944	5' end	Sense	N
CN999072	156120980	62074	5' end	Antisense	N
CR451465	31343545	33183	5' end	Unknown	N
CR455219	194674461	56488	5' end	Unknown	N
DN277204	194674384	186181	5' end	Sense	N
DN527231	194674475	131430	5' end	Antisense	Y
DN530562	157279964	13327	5' end	Antisense	N
DN534053	115749627	20017	5' end	Sense	N
DN840075	77735740	251682	5' end	Antisense	N
DN845449	194674475	45373	5' end	Antisense	N
DN847105	194674469	267052	5' end	Sense	N
DN847273	119909112	10937	5' end	Sense	N
DN848248	119909313	52545	5' end	Sense	N
DT832932	194674658	15619	5' end	Antisense	N
DY055700	77735740	154718	5' end	Antisense	N
DY072386	194674412	22892	5' end	Antisense	N
DY082841	94966999	8848	5' end	Sense	N
DY090497	115495820	4620	5' end	Sense	N
DY102841	149642992	58132	5' end	Sense	N
DY112965	94966999	3642	5' end	Sense	N
DY126845	194674677	19143	5' end	Antisense	N
DY140731	119909276	1706	5' end	Antisense	N
DY143013	194674348	66850	5' end	Sense	N
DY174393	194674556	7840	5' end	Antisense	N
DY206933	194674611	3120	5' end	Sense	N
DY219763	116003824	16447	5' end	Sense	N
DY460667	31343516	12505	5' end	Sense	N
DY461846	31343516	11821	5' end	Sense	N
EE898344	119909179	541933	5' end	Antisense	N
EE898432	115495820	158849	5' end	Sense	N
EE908813	118150775	12489	5' end	Sense	N
EE916424	77735740	174729	5' end	Sense	N
EH196594	115496197	1317	5' end	Antisense	N
EV695996	194674509	15724	5' end	Antisense	N
EV747687	114051018	2611	5' end	Sense	N
CL29957Contig1	157785578	2053	5' end	Sense	N
CL11276Contig1	94966999	9059	5' end	Sense	N
EE957526	94966999	2447	5' end	Sense	N
AW356159	27805888	812	5' end	Antisense	Y
BM256100	27806756	4043	5' end	Antisense	N
CL13375Contig1	194674997	7367	5' end	Antisense	N
CL18531Contig1	194674745	2075	5' end	Sense	N
CL24697Contig1	194675116	192	5' end	Sense	Y
CL28329Contig1	194674989	60620	5' end	Antisense	N
CL35223Contig1	116004454	9153	5' end	Sense	N
CL37219Contig1	194674953	9674	5' end	Antisense	N
DT832606	194675144	13459	5' end	Antisense	N
DY460304	118151255	709	5' end	Antisense	Y
CL17607Contig1	194675162	36	5' end	Sense	Y
CL28124Contig1	156121110	7645	5' end	Sense	N
CL29306Contig1	194675091	53701	5' end	Sense	N
CL32039Contig1	194674782	16722	5' end	Antisense	N
CL35019Contig1	194674997	256397	5' end	Antisense	N
CL42004Contig1	194675116	1629	5' end	Sense	N
CL43316Contig1	122692602	2292	5' end	Sense	N
CL22908Contig1	31341256	1916	5' end	Sense	N
CL33756Contig1	194675255	2764	5' end	Sense	N
CL16930Contig1	156120842	7764	5' end	Sense	N
CL37922Contig1	115497459	11848	5' end	Antisense	N
AJ670547	45430004	4557	5' end	Unknown	N
AJ675345	194674992	112804	5' end	Unknown	N
AJ676500	84000282	10847	5' end	Unknown	N
AJ676802	194675188	55332	5' end	Unknown	N
AJ677883	149643052	30346	5' end	Unknown	N
AJ694791	156121342	2228	5' end	Unknown	N
AV664220	62751531	572	5' end	Antisense	Y
AW315057	156121110	6836	5' end	Sense	N
AW357169	119910062	3661	5' end	Sense	N
AW445342	194675079	27081	5' end	Antisense	N
AW446510	194675023	11584	5' end	Antisense	N
AW652412	76641226	3978	5' end	Sense	N
BE899726	194674925	4320	5' end	Sense	N
BF889802	115497459	12584	5' end	Antisense	N
BI535923	194675082	1738	5' end	Sense	N
BI536611	154707865	1984	5' end	Antisense	N
BI538420	194675162	7495	5' end	Sense	N
BI848458	77735800	225683	5' end	Antisense	N
BM253978	76253719	14464	5' end	Sense	N
BM258043	156121110	7255	5' end	Sense	N
BM285638	157279960	2306	5' end	Antisense	N
BM287092	84000192	508	5' end	Sense	Y
BP105322	77736480	890	5' end	Sense	Y
CB040703	77735786	1654	5' end	Unknown	N
CB172640	31340931	42273	5' end	Unknown	N
CB430982	194675571	1876	5' end	Antisense	N
CF613585	78045506	17260	5' end	Sense	N
CK944394	194675079	10351	5' end	Antisense	N
CX951887	194675308	7027	5' end	Antisense	N
CX953532	116004454	10393	5' end	Antisense	N
DN278917	194675079	51350	5' end	Antisense	N
DN547791	194675577	4110	5' end	Sense	N
DN841822	27805888	38127	5' end	Antisense	N
DN843208	194675067	3097	5' end	Antisense	N
DN844077	157954084	90432	5' end	Antisense	N
DN844415	194674991	188812	5' end	Sense	N
DN846008	78365274	1016314	5' end	Antisense	N
DN846764	27805888	38302	5' end	Antisense	N
DN847785	194675009	94331	5' end	Antisense	N
DT839238	157954084	15247	5' end	Sense	N
DT886465	119910950	619	5' end	Sense	Y
DV869433	148540317	10944	5' end	Sense	N
DV871006	119909857	8584	5' end	Antisense	N
DV926829	194675290	113	5' end	Sense	Y
DY039034	194675230	11045	5' end	Sense	N
DY043147	119910877	11531	5' end	Antisense	N
DY050053	119910777	12052	5' end	Sense	N
DY071107	194675160	1	5' end	Sense	Y
DY087923	194675049	40322	5' end	Sense	N
DY103010	115496241	109	5' end	Sense	Y
DY114387	194675473	5936	5' end	Sense	N
DY117001	149643002	1540	5' end	Sense	N
DY129302	27806276	269	5' end	Sense	Y
DY130940	156121270	5435	5' end	Antisense	N
DY206673	194674997	45167	5' end	Antisense	N
DY456851	156121078	7759	5' end	Antisense	Y
DY457741	156121078	8361	5' end	Antisense	N
DY459214	118151255	419	5' end	Antisense	Y
EE237579	125991873	28376	5' end	Unknown	Y
EE365744	78050052	40413	5' end	Unknown	N
EE944540	194675499	7739	5' end	Sense	Y
EH169036	194675173	1996	5' end	Sense	N
EV634459	95147671	107	5' end	Antisense	Y
EV679230	115495472	3991	5' end	Sense	N
EV706472	77735396	21751	5' end	Sense	N
EV752975	154707865	1984	5' end	Antisense	N
CL42670Contig1	78042471	910	5' end	Sense	Y
CL40032Contig1	157428055	2571	5' end	Antisense	N
BF600795	156120556	5558	5' end	Antisense	N
BI899334	194675974	244	5' end	Sense	Y
CB225056	194675813	5090	5' end	Unknown	N
CL17326Contig1	194675776	5206	5' end	Sense	Y
CL21503Contig1	115497077	4745	5' end	Antisense	N
CL25598Contig1	122692530	215	5' end	Antisense	Y
DY465598	194675807	767	5' end	Antisense	Y
DY466728	194675807	769	5' end	Antisense	Y
CL10410Contig1	119912595	3081	5' end	Antisense	N
CL25489Contig1	194685482	11249	5' end	Antisense	N
CL35434Contig1	194675642	61718	5' end	Sense	N
CL36486Contig1	194676228	1006	5' end	Antisense	N
CL17254Contig1	62751864	4446	5' end	Sense	N
CL20681Contig1	149643010	5994	5' end	Antisense	N
CL20849Contig1	119911826	115440	5' end	Antisense	N
CL33735Contig1	27806152	437545	5' end	Antisense	N
CL33854Contig1	194676247	9208	5' end	Sense	N
CL34154Contig1	27806152	403597	5' end	Antisense	N
CL39880Contig1	119912095	12299	5' end	Sense	N
CL42540Contig1	156139042	22670	5' end	Antisense	N
CL2382Contig1	119912533	3351	5' end	Antisense	Y
CL5936Contig1	27806152	291246	5' end	Sense	Y
CL23813Contig1	194675799	48275	5' end	Antisense	N
CL30524Contig1	157427823	36893	5' end	Antisense	N
CL41348Contig1	41386791	34285	5' end	Antisense	N
CL42587Contig1	194676315	17379	5' end	Sense	N
AJ671995	194676264	7628	5' end	Unknown	N
AJ674929	88319935	2348	5' end	Unknown	N
AJ690136	194675951	25596	5' end	Unknown	N
AJ695356	194675642	61951	5' end	Unknown	N
AV591385	116004024	28808	5' end	Antisense	N
AV599378	77736000	2381	5' end	Sense	N
AV607901	194675781	16377	5' end	Antisense	N
AV615163	134085858	16883	5' end	Sense	N
AV665502	194675949	1185	5' end	Sense	N
AW307936	156120918	70163	5' end	Sense	N
AW316117	116004278	7171	5' end	Antisense	N
AW356654	148232392	1670	5' end	Sense	N
AW357418	156120918	71026	5' end	Sense	N
AW427646	221136915	3860	5' end	Sense	N
AW481778	119912899	2342	5' end	Sense	N
AW485528	194675849	117	5' end	Antisense	Y
AW632114	156121208	3871	5' end	Sense	Y
BE684040	194676245	58658	5' end	Antisense	N
BF045305	75812931	763	5' end	Antisense	Y
BF775246	139949237	8644	5' end	Antisense	N
BG690531	31341335	244	5' end	Sense	Y
BI540815	194675864	12835	5' end	Antisense	N
BI681396	194676016	8065	5' end	Sense	N
BI774903	31341820	1177	5' end	Antisense	N
BM029935	226958645	4717	5' end	Sense	Y
BM107130	116004072	4085	5' end	Sense	N
BM253398	119911644	22915	5' end	Sense	N
BM287176	194676060	1885	5' end	Sense	N
BM430574	194675926	4992	5' end	Unknown	N
BP105073	194675813	1059	5' end	Antisense	N
CB165829	119911529	60654	5' end	Unknown	N
CB167378	27806088	26146	5' end	Unknown	N
CB170244	194675866	3832	5' end	Unknown	N
CB170807	76642926	9667	5' end	Unknown	N
CB172187	194675799	9300	5' end	Unknown	N
CB419298	88319935	3114	5' end	Sense	N
CB424936	156139042	24278	5' end	Antisense	N
CB436781	157785630	19198	5' end	Sense	N
CB441253	156139042	24028	5' end	Antisense	N
CK946354	194675812	2017	5' end	Antisense	N
CK962172	194675682	1277	5' end	Sense	N
CK964918	77736000	2772	5' end	Sense	N
CN789461	194675812	2549	5' end	Antisense	N
CO000023	116003858	5519	5' end	Antisense	N
CO888641	157279944	3594	5' end	Sense	N
CR451449	194676264	5883	5' end	Unknown	N
CV982518	119911632	50608	5' end	Sense	N
CX738628	194676074	1889	5' end	Antisense	N
CX950684	194675964	10900	5' end	Antisense	N
DN514659	115495798	112191	5' end	Sense	N
DN538634	194676299	422	5' end	Antisense	Y
DN540050	194676299	570	5' end	Antisense	Y
DN542719	83035096	3315	5' end	Antisense	N
DN840280	194676128	2861	5' end	Sense	N
DN845284	194675622	4361	5' end	Sense	N
DN845475	194676264	6195	5' end	Antisense	N
DN846215	114052397	86	5' end	Antisense	Y
DN846329	162287373	359	5' end	Antisense	Y
DN847168	194675852	58416	5' end	Sense	Y
DT888037	194676074	3270	5' end	Antisense	N
DT892322	31341820	1504	5' end	Sense	N
DV820674	119911732	561	5' end	Sense	Y
DY039149	194675871	69993	5' end	Antisense	N
DY039928	194676267	287	5' end	Sense	Y
DY050903	62751592	87	5' end	Sense	Y
DY068387	194675845	55070	5' end	Sense	N
DY083207	194675788	30160	5' end	Sense	N
DY097328	60592797	16286	5' end	Antisense	N
DY128928	194675797	5561	5' end	Antisense	N
DY142539	194675755	2214	5' end	Sense	N
DY154050	116004278	14789	5' end	Antisense	N
DY173400	77736000	5149	5' end	Sense	N
DY173756	84370048	5725	5' end	Sense	N
DY210133	27806152	297845	5' end	Antisense	N
EE236202	194675642	65853	5' end	Unknown	N
EE248765	156120322	104	5' end	Unknown	Y
EE354907	119911529	3411	5' end	Unknown	N
EE908833	194675782	103579	5' end	Sense	N
EE913022	62751864	7062	5' end	Sense	Y
EH126173	61675701	4758	5' end	Sense	N
EH134698	149642864	82	5' end	Antisense	Y
EV792341	115497635	911	5' end	Antisense	Y
AV609709	156523173	190883	5' end	Sense	Y
BF775936	84579846	614	5' end	Sense	Y
CB445196	62751902	2768	5' end	Sense	N
CL15692Contig1	41386801	1651	5' end	Sense	N
CL16188Contig1	115496383	6376	5' end	Sense	Y
CL17226Contig1	115496547	513	5' end	Sense	Y
CL28064Contig1	155372182	1617	5' end	Antisense	Y
CL30468Contig1	189491886	83761	5' end	Sense	N
CL34444Contig1	157428117	173878	5' end	Antisense	Y
CL34782Contig1	119878574	183336	5' end	Sense	N
CL44107Contig1	78369423	245	5' end	Antisense	Y
CX952053	78369423	430	5' end	Antisense	Y
DT834581	154152112	29157	5' end	Antisense	N
DY084414	194663752	137327	5' end	Antisense	Y
EE225862	194664246	19242	5' end	Unknown	N
EE251308	194663752	137330	5' end	Unknown	Y
ES346628	119879715	167296	5' end	Sense	N
FE012275	31340754	33511	5' end	Sense	N
CL28043Contig1	156523173	99890	5' end	Sense	N
CL31338Contig1	119879771	4532	5' end	Antisense	N
CL31624Contig1	194663560	630019	5' end	Sense	N
CL32706Contig1	194664210	101672	5' end	Antisense	Y
CL33710Contig1	119877632	100288	5' end	Unknown	N
CL34425Contig1	119878574	124220	5' end	Sense	N
CL35961Contig1	194663846	258057	5' end	Sense	N
CL36224Contig1	76609123	10779	5' end	Sense	N
CL39718Contig1	41386801	2434	5' end	Sense	N
CL43899Contig1	194663751	328401	5' end	Sense	N
CL44041Contig1	194663752	232586	5' end	Antisense	N
CL3917Contig3	115496383	5443	5' end	Sense	Y
CL16714Contig1	149642742	9510	5' end	Sense	Y
CL18350Contig1	194663458	573159	5' end	Sense	N
CL18602Contig1	194663498	372142	5' end	Antisense	N
CL20254Contig1	194663752	119143	5' end	Antisense	N
CL20278Contig1	194663988	362045	5' end	Sense	N
CL21087Contig1	119884867	218827	5' end	Sense	N
CL22046Contig1	118151111	112586	5' end	Antisense	N
CL22132Contig1	194663624	292963	5' end	Antisense	N
CL22231Contig1	194664210	93680	5' end	Antisense	Y
CL23980Contig1	194663458	505396	5' end	Antisense	N
CL26603Contig1	77735736	40076	5' end	Sense	Y
CL30242Contig1	194664204	273129	5' end	Sense	N
CL31955Contig1	119884867	239499	5' end	Sense	N
CL32895Contig1	194663458	586126	5' end	Sense	N
CL34387Contig1	157428061	1349	5' end	Sense	N
CL36723Contig1	194664204	167503	5' end	Sense	N
CL36813Contig1	122692520	4163	5' end	Antisense	Y
CL37230Contig1	156523173	113357	5' end	Sense	N
CL40423Contig1	194663751	167390	5' end	Sense	N
CL41028Contig1	156523173	169887	5' end	Sense	N
CL41254Contig1	114051837	96296	5' end	Sense	N
CL41465Contig1	119877632	165598	5' end	Sense	N
CL43414Contig1	194663846	123953	5' end	Unknown	N
CL16580Contig1	77736146	35	5' end	Antisense	Y
CL23534Contig1	156523173	139978	5' end	Sense	N
CL25225Contig1	149642742	11135	5' end	Sense	N
CL28468Contig1	194663756	974634	5' end	Sense	N
CL28728Contig1	194663498	342671	5' end	Sense	N
CL30188Contig1	194663534	20337	5' end	Sense	N
CL32203Contig1	194663851	404907	5' end	Sense	N
CL32754Contig1	75832083	1400	5' end	Sense	N
CL35139Contig1	194663751	327522	5' end	Sense	N
CL35217Contig1	194663560	644982	5' end	Sense	N
CL37592Contig1	119887020	463757	5' end	Sense	N
CL37999Contig1	119887234	49739	5' end	Antisense	N
CL39690Contig1	194663755	45476	5' end	Antisense	N
CL40065Contig1	194664164	28588	5' end	Sense	N
AJ669570	126165249	62387	5' end	Unknown	N
AJ670501	194664262	9544	5' end	Unknown	N
AJ671012	119887020	517915	5' end	Unknown	N
AJ671794	194663752	129212	5' end	Unknown	N
AJ671917	119923335	234790	5' end	Unknown	N
AJ672537	194663730	219139	5' end	Unknown	N
AJ673259	76609123	142475	5' end	Unknown	N
AJ673266	194663751	308556	5' end	Unknown	N
AJ673524	119884869	5	5' end	Unknown	Y
AJ673893	170016224	91015	5' end	Unknown	N
AJ674889	194663943	308717	5' end	Unknown	Y
AJ674911	194664252	79072	5' end	Unknown	N
AJ675124	119887000	1226	5' end	Unknown	N
AJ675133	194663817	9706	5' end	Unknown	N
AJ675299	148235310	16293	5' end	Unknown	N
AJ675428	194664057	22916	5' end	Unknown	N
AJ675573	31341996	1356202	5' end	Unknown	N
AJ675904	122692520	207955	5' end	Unknown	N
AJ676239	194663751	76890	5' end	Unknown	N
AJ676541	119923335	73374	5' end	Unknown	N
AJ676969	194663560	658854	5' end	Unknown	N
AJ677521	226533802	4942	5' end	Unknown	N
AJ678536	116004026	51102	5' end	Unknown	N
AJ679111	115496008	75192	5' end	Unknown	N
AJ690277	194664204	200727	5' end	Unknown	N
AJ693524	156523173	130972	5' end	Unknown	N
AJ695112	157428049	355573	5' end	Unknown	N
AM026142	119879654	1340	5' end	Sense	N
AU277063	62751902	202	5' end	Sense	Y
AV590239	119923335	104099	5' end	Sense	N
AV616795	119879665	420	5' end	Sense	Y
AV663191	114051837	472745	5' end	Antisense	N
AW356892	119879715	166525	5' end	Antisense	N
AW415569	194664164	25127	5' end	Sense	N
AW416510	164448585	103937	5' end	Sense	N
AW417808	156120726	6391	5' end	Antisense	N
AW418121	194663752	162616	5' end	Antisense	N
AW425587	194663560	451190	5' end	Sense	N
AW428095	119879689	42	5' end	Sense	Y
AW478455	119879715	1422	5' end	Antisense	N
AW485933	194664127	13435	5' end	Sense	N
AW657262	194663846	373896	5' end	Sense	N
AW668844	119876741	162906	5' end	Sense	N
BE477129	125991753	57830	5' end	Antisense	N
BE488102	194663751	127722	5' end	Sense	N
BE588514	194663481	90430	5' end	Antisense	N
BE666807	157428049	56032	5' end	Sense	N
BE683591	155371890	60391	5' end	Sense	N
BE684115	115496383	4278	5' end	Sense	Y
BE685478	157428117	299877	5' end	Antisense	N
BE808564	114051837	74174	5' end	Sense	N
BF042145	194664221	52715	5' end	Sense	N
BF076540	84000208	16600	5' end	Sense	N
BF601117	156523173	138076	5' end	Sense	N
BF603462	115495538	4360	5' end	Antisense	Y
BF654751	154152112	39764	5' end	Sense	N
BF775161	194663560	638920	5' end	Sense	N
BM030201	194663481	286	5' end	Antisense	Y
BM253490	125991753	8103	5' end	Sense	N
BM254366	194664204	315647	5' end	Antisense	N
BM254474	194663752	97568	5' end	Antisense	N
BM432989	194663752	36504	5' end	Unknown	N
BM434710	194663846	496594	5' end	Unknown	N
BM481124	194663560	476835	5' end	Sense	N
BP104328	62751902	501	5' end	Sense	Y
BP104921	194664210	150329	5' end	Antisense	N
CB165694	157428049	9742	5' end	Unknown	N
CB166175	164420762	795	5' end	Unknown	Y
CB170002	194664221	62870	5' end	Unknown	N
CB172430	194663473	40004	5' end	Unknown	N
CB225918	119879715	18738	5' end	Unknown	N
CB417471	194663458	566725	5' end	Sense	N
CB417568	194663752	247740	5' end	Antisense	N
CB424564	194663752	248530	5' end	Antisense	N
CB428954	194663988	362045	5' end	Sense	N
CB429291	194664210	32008	5' end	Antisense	N
CB448101	125991753	46544	5' end	Sense	N
CB450992	194664227	13797	5' end	Antisense	N
CB452695	194664208	2079	5' end	Sense	N
CB453879	194664009	218528	5' end	Antisense	N
CB455647	194663756	602120	5' end	Sense	N
CB456039	194663674	44819	5' end	Sense	N
CB538644	119877632	2254	5' end	Sense	N
CF930090	157427931	43423	5' end	Antisense	N
CK730266	156523173	184439	5' end	Sense	N
CK835090	31340754	17572	5' end	Sense	Y
CK969634	62751902	2844	5' end	Sense	N
CK971458	194663970	375	5' end	Sense	Y
CK975658	194663953	36123	5' end	Sense	N
CN442358	194663851	422223	5' end	Sense	N
CN789067	194664208	127030	5' end	Sense	N
CN999060	194663534	55340	5' end	Antisense	N
CO000324	194663756	1156909	5' end	Sense	N
CO000920	194663751	8673	5' end	Sense	Y
CO727572	194663751	55284	5' end	Sense	N
CO728150	76609123	143605	5' end	Sense	N
CO881127	194663756	332799	5' end	Antisense	N
CO892491	194663846	53292	5' end	Sense	N
CO893231	41386801	82	5' end	Antisense	Y
CO895631	119878574	124825	5' end	Sense	N
CR451945	77735736	41651	5' end	Sense	Y
CR455084	115497129	1506	5' end	Sense	N
CR455098	115497129	1506	5' end	Sense	N
CV974080	194664204	200727	5' end	Sense	N
DN282634	157428049	73301	5' end	Sense	N
DN288053	156121012	137954	5' end	Antisense	N
DN528793	194663755	157120	5' end	Antisense	N
DN530200	194663755	156776	5' end	Antisense	N
DN534511	115495918	53347	5' end	Antisense	N
DN536870	194664085	51187	5' end	Sense	N
DN537820	194663818	226548	5' end	Sense	N
DN540168	194663940	1770	5' end	Antisense	N
DN540948	194664210	103057	5' end	Antisense	N
DN545279	27807036	12685	5' end	Sense	N
DN819280	194663871	75784	5' end	Antisense	N
DN840384	194664204	153811	5' end	Antisense	N
DN841803	116004148	78981	5' end	Antisense	N
DN841867	115495304	27485	5' end	Sense	N
DN842774	119886819	367022	5' end	Sense	N
DN842811	194663493	666355	5' end	Antisense	N
DN842967	194663756	567552	5' end	Antisense	N
DN845160	194663581	176600	5' end	Sense	N
DN847718	194663666	45929	5' end	Antisense	N
DR114119	157428117	125614	5' end	Antisense	Y
DT831822	194663560	569578	5' end	Antisense	N
DT896169	194663751	37711	5' end	Sense	N
DT898311	194663458	513390	5' end	Sense	N
DV838038	157428049	11583	5' end	Antisense	N
DV839531	194663692	8031	5' end	Antisense	N
DV877540	139947537	253	5' end	Sense	Y
DV911102	194663692	7040	5' end	Antisense	N
DY040573	115495262	258101	5' end	Antisense	Y
DY052317	119877632	35354	5' end	Sense	N
DY056171	194663751	391814	5' end	Sense	N
DY069302	115495262	258264	5' end	Antisense	N
DY075687	115496383	5743	5' end	Sense	Y
DY087305	194664129	14390	5' end	Antisense	N
DY088326	156523173	187374	5' end	Sense	N
DY092994	156523173	184019	5' end	Antisense	N
DY101198	194663458	24790	5' end	Sense	N
DY112881	31341996	468631	5' end	Antisense	N
DY114298	194664204	187364	5' end	Sense	N
DY116314	156120568	217606	5' end	Antisense	N
DY119639	194663458	574847	5' end	Sense	N
DY122365	31341996	654646	5' end	Sense	N
DY141494	194663458	557649	5' end	Sense	N
DY147731	194663458	478474	5' end	Sense	N
DY152414	119879715	6232	5' end	Sense	N
DY157460	84000388	7389	5' end	Sense	N
DY165737	194663534	40020	5' end	Sense	N
DY185329	155372174	195262	5' end	Sense	N
DY200813	115496383	6243	5' end	Sense	Y
DY201653	119879665	748	5' end	Sense	Y
DY212017	119880350	383672	5' end	Antisense	N
DY220287	77736302	16261	5' end	Sense	N
DY221317	119884869	13290	5' end	Sense	N
EE224058	122692468	59690	5' end	Unknown	N
EE231242	156523139	4793	5' end	Unknown	N
EE234444	118151401	75	5' end	Unknown	Y
EE238966	194663751	56047	5' end	Unknown	N
EE239619	119878574	125402	5' end	Unknown	N
EE373426	194663811	22039	5' end	Unknown	N
EE375996	119877632	98479	5' end	Unknown	N
EE387490	194663643	502	5' end	Unknown	Y
EE894703	194663531	25376	5' end	Sense	N
EE901414	194663953	7049	5' end	Sense	N
EE905031	194663840	36595	5' end	Sense	N
EE905833	194663458	564500	5' end	Sense	N
EE907688	194663988	115456	5' end	Antisense	N
EE908901	194663756	967966	5' end	Sense	N
EE912520	194663756	974489	5' end	Sense	N
EE926855	194663458	585530	5' end	Sense	N
EE958271	156523173	99542	5' end	Sense	N
EE959386	194663751	276057	5' end	Sense	N
EH131929	115496383	6556	5' end	Sense	Y
EH141308	115496383	5444	5' end	Sense	Y
EH144471	156523173	212147	5' end	Sense	N
EH147402	194663841	369589	5' end	Antisense	N
EH201531	114051837	353769	5' end	Sense	N
EV627512	119878574	184347	5' end	Sense	N
EV628451	194663560	596698	5' end	Sense	N
EV636208	194663560	566907	5' end	Sense	Y
EV704141	194663458	563574	5' end	Sense	N
EV784030	157428117	409014	5' end	Antisense	N
EV787890	194663458	564500	5' end	Sense	N
FE015605	119879715	135128	5' end	Sense	N
CB421191	194663534	62655	5' end	Antisense	N
CN998976	194663534	35543	5' end	Sense	Y
DV826952	194663534	51456	5' end	Sense	Y
CL20119Contig1	31342121	146754	5' end	Sense	N
CL33727Contig1	119913431	694778	5' end	Antisense	N
CL3928Contig2	119923886	91935	5' end	Sense	Y
CL40410Contig1	194676402	190556	5' end	Sense	N
CL41301Contig1	194676599	17101	5' end	Sense	N
CL9469Contig2	75832107	38836	5' end	Sense	Y
DN523317	119913169	66625	5' end	Sense	N
DT847945	76674388	34303	5' end	Sense	N
DT861006	119913010	214015	5' end	Sense	N
DV835356	156631000	193	5' end	Antisense	Y
EE912073	194676472	561	5' end	Antisense	Y
EV608987	76674388	34302	5' end	Sense	N
CL25858Contig1	194676412	302153	5' end	Sense	N
CL30947Contig1	119913345	254708	5' end	Unknown	N
CL32081Contig1	194676563	2393	5' end	Antisense	N
CL21754Contig1	194676384	174871	5' end	Antisense	N
CL44047Contig1	119913010	5385	5' end	Sense	N
CL9469Contig1	75832107	39034	5' end	Sense	Y
CL22580Contig1	77736078	2391	5' end	Unknown	N
CL22580Contig2	77736078	2383	5' end	Sense	N
CL23918Contig1	27807038	125267	5' end	Antisense	N
CL28414Contig1	119913010	49879	5' end	Sense	N
CL33989Contig1	31342717	70197	5' end	Sense	N
CL34461Contig1	156121070	81132	5' end	Sense	N
CL36029Contig1	116004368	9690	5' end	Antisense	N
CL41361Contig1	94966880	37977	5' end	Antisense	N
AJ669701	194676483	84906	5' end	Unknown	N
AJ671844	31342121	149940	5' end	Unknown	N
AJ672389	194676402	56475	5' end	Unknown	N
AJ673088	194676544	19778	5' end	Unknown	N
AJ673352	118601777	112590	5' end	Unknown	N
AJ674450	157426904	209892	5' end	Unknown	N
AJ674511	119913357	350433	5' end	Unknown	N
AJ676137	126723073	2356	5' end	Unknown	N
AJ676724	77736078	78302	5' end	Unknown	N
AJ676772	118151175	826	5' end	Unknown	Y
AJ676872	194676561	191977	5' end	Unknown	N
AJ677181	77736078	413545	5' end	Unknown	N
AJ678218	77735696	64594	5' end	Unknown	N
AJ678286	194676560	148122	5' end	Unknown	N
AJ678395	76646199	19221	5' end	Unknown	N
AJ678474	78369455	2535	5' end	Unknown	N
AJ679160	119923886	313996	5' end	Unknown	N
AJ688700	194676607	378494	5' end	Unknown	N
AJ692975	118601777	11427	5' end	Unknown	N
AV615686	118151199	31692	5' end	Antisense	N
AW347819	194676621	257783	5' end	Antisense	N
AW479430	115495778	80011	5' end	Sense	N
AW669812	194676409	160466	5' end	Sense	N
BE485101	194676652	66064	5' end	Sense	N
BE486232	119913431	211385	5' end	Antisense	N
BE664576	94966880	41173	5' end	Antisense	N
BE750869	194676666	267592	5' end	Antisense	N
BE752365	194676565	112012	5' end	Sense	N
BF599993	76676301	119115	5' end	Sense	N
BF652950	194676652	79248	5' end	Sense	N
BF655161	77736078	98701	5' end	Sense	N
BF775221	76676301	111915	5' end	Sense	N
BF889601	194676409	128576	5' end	Sense	N
BI534762	119913424	518263	5' end	Sense	N
BM104824	31342121	127902	5' end	Sense	N
BM285438	156121070	116840	5' end	Sense	N
CB165565	157427953	21972	5' end	Unknown	N
CB168439	194676652	152739	5' end	Unknown	N
CB170271	27807038	84526	5' end	Unknown	N
CB222876	28849926	3192	5' end	Unknown	N
CB422847	194676604	308194	5' end	Antisense	N
CB438630	194676563	7790	5' end	Antisense	N
CB461843	194676472	517	5' end	Antisense	Y
CB465053	77736078	10327	5' end	Sense	N
CK778493	119923886	88717	5' end	Sense	N
CK958084	27807038	12628	5' end	Sense	N
CN999989	194676485	4057	5' end	Antisense	N
CO000533	194676621	236295	5' end	Antisense	N
CO729065	119922353	37947	5' end	Antisense	N
CO894240	77735696	146247	5' end	Antisense	N
CO895514	194676415	47314	5' end	Sense	N
DN285412	194676377	4501	5' end	Antisense	N
DN530336	134085937	203185	5' end	Sense	N
DN534436	156121258	26914	5' end	Sense	N
DN840187	156121070	148808	5' end	Antisense	N
DN843412	194678331	250639	5' end	Antisense	N
DN846622	149642660	73251	5' end	Antisense	N
DR116391	194676409	177846	5' end	Antisense	N
DT837118	119913213	13428	5' end	Antisense	N
DT840637	119913424	473051	5' end	Sense	N
DT885832	119913082	79630	5' end	Sense	N
DT890862	194676484	20207	5' end	Sense	N
DT896080	119913082	80939	5' end	Sense	N
DV833869	41386724	28583	5' end	Sense	N
DY044535	119913424	548449	5' end	Antisense	N
DY054380	194676459	67292	5' end	Antisense	N
DY067518	119912966	23554	5' end	Antisense	N
DY096887	77736078	573187	5' end	Sense	N
DY124183	115495778	198239	5' end	Sense	N
DY138838	194676496	67033	5' end	Sense	N
DY187432	194676557	275878	5' end	Sense	N
DY195621	194676557	631322	5' end	Antisense	N
DY206974	75832107	39829	5' end	Sense	Y
DY208821	119913082	90583	5' end	Sense	N
DY220332	194676484	18883	5' end	Sense	N
DY459719	119913345	144071	5' end	Sense	N
EE236734	119913010	29321	5' end	Unknown	N
EE237506	119913010	44506	5' end	Unknown	N
EE897571	119913345	714584	5' end	Sense	N
EE898898	119917290	18025	5' end	Antisense	N
EE903868	31342121	147756	5' end	Sense	N
EE907800	119913010	53349	5' end	Sense	N
EE937319	119923886	91860	5' end	Sense	Y
EH199843	76674388	43381	5' end	Antisense	N
EH203448	119913010	48709	5' end	Sense	N
ES346445	194676652	114597	5' end	Sense	N
EV667614	119913431	688804	5' end	Antisense	N
BM256094	31342980	33481	5' end	Antisense	N
CL15279Contig1	194676973	1704	5' end	Sense	Y
CL36943Contig1	194676785	185868	5' end	Antisense	N
CL41625Contig1	194677006	62736	5' end	Antisense	N
DN637299	194676728	22901	5' end	Antisense	Y
DT837504	115496823	394608	5' end	Sense	N
DT854585	119913947	13875	5' end	Antisense	Y
CL24755Contig1	194677006	54046	5' end	Antisense	N
CL34301Contig1	31341315	1080	5' end	Antisense	N
CL34732Contig1	119913900	167884	5' end	Antisense	N
CL39763Contig1	194677006	56019	5' end	Antisense	N
CL41894Contig1	194676821	5660	5' end	Antisense	N
CL20194Contig1	194677006	89435	5' end	Antisense	N
CL26583Contig1	194677006	82823	5' end	Antisense	N
CL27886Contig1	194677006	94396	5' end	Antisense	N
CL31100Contig1	194677006	61902	5' end	Antisense	N
CL33328Contig1	115497259	893	5' end	Sense	Y
CL39533Contig1	194677006	40321	5' end	Antisense	N
CL2338Contig1	115495360	49649	5' end	Sense	Y
CL19212Contig1	194676973	3158	5' end	Sense	Y
CL25328Contig1	194677049	344135	5' end	Antisense	N
CL29510Contig1	115497259	867	5' end	Sense	Y
CL31486Contig1	148226488	8017	5' end	Sense	N
CL31740Contig1	119914080	4475	5' end	Sense	N
CL33181Contig1	194676976	32444	5' end	Sense	N
CL35981Contig1	194676917	1320	5' end	Sense	N
CL38072Contig1	194676785	434046	5' end	Sense	N
AJ670253	194677006	110246	5' end	Unknown	N
AJ671686	194676840	10382	5' end	Unknown	N
AJ672428	156121008	17227	5' end	Unknown	N
AJ672611	118150889	185627	5' end	Unknown	N
AJ672693	149642856	23888	5' end	Unknown	N
AJ673624	115495816	42073	5' end	Unknown	N
AJ675257	115496245	76975	5' end	Unknown	N
AJ675783	194677049	454907	5' end	Unknown	N
AJ675799	194677006	104555	5' end	Unknown	N
AJ677425	194677064	21588	5' end	Unknown	N
AJ677804	194676909	23570	5' end	Unknown	N
AJ696197	148226488	25068	5' end	Unknown	N
AV603291	194677006	98099	5' end	Antisense	N
AW325764	119913687	28357	5' end	Sense	N
BE482668	115432046	582107	5' end	Antisense	N
BE667956	115432046	83400	5' end	Antisense	N
BE808462	148226488	10024	5' end	Sense	N
BF599668	149642856	5176	5' end	Sense	N
BF606649	115432046	51257	5' end	Antisense	N
BF775649	115496823	453979	5' end	Sense	N
BI535874	156120680	675	5' end	Sense	Y
BM105997	119913900	248261	5' end	Sense	N
BM253237	156120680	68188	5' end	Sense	N
BM254401	119913595	81499	5' end	Sense	N
BM256264	119913900	262249	5' end	Sense	N
BM258066	194676896	145263	5' end	Antisense	N
BP100865	194677006	54338	5' end	Antisense	N
CB170119	119913947	8521	5' end	Unknown	N
CB171034	194676992	7587	5' end	Unknown	N
CB418527	156120680	512	5' end	Sense	Y
CB432796	194677025	21742	5' end	Sense	N
CB435140	194677006	78074	5' end	Antisense	N
CB449439	194676860	4436	5' end	Antisense	N
CB462543	194677006	61593	5' end	Antisense	N
CK982049	73853463	1035	5' end	Sense	Y
CN437267	119913900	179974	5' end	Antisense	N
CN786074	119913637	26217	5' end	Antisense	N
DN279557	157074169	138	5' end	Antisense	Y
DN283802	156121008	4763	5' end	Sense	Y
DN525095	194677006	35785	5' end	Antisense	N
DN527838	194677006	35411	5' end	Antisense	N
DN543129	115497281	1665	5' end	Antisense	N
DN637485	194676728	22902	5' end	Antisense	Y
DN842771	115496823	153709	5' end	Sense	N
DN846664	119913899	15292	5' end	Sense	N
DN847696	115496823	152314	5' end	Sense	N
DV824707	221136841	70620	5' end	Antisense	N
DV890263	115495360	49916	5' end	Antisense	Y
DY056344	194676925	208	5' end	Sense	Y
DY057792	194677013	42668	5' end	Sense	N
DY059494	119913552	69246	5' end	Sense	N
DY078506	119913552	30712	5' end	Sense	N
DY115526	119914080	289	5' end	Antisense	Y
DY123554	119913552	53900	5' end	Sense	N
DY151738	119913900	40819	5' end	Sense	N
DY187744	194677006	56009	5' end	Antisense	N
DY203945	115495908	161072	5' end	Antisense	N
DY208957	194676821	5053	5' end	Antisense	N
DY209371	119913926	80245	5' end	Antisense	N
DY454179	194676966	98401	5' end	Antisense	N
EE353306	194677006	50542	5' end	Unknown	N
EE391727	148232195	145	5' end	Unknown	Y
EE895559	125991953	90941	5' end	Sense	N
EH135960	119913514	44998	5' end	Sense	N
EH203893	125991953	73549	5' end	Sense	N
ES790269	194676769	30676	5' end	Unknown	N
EV612516	194677064	137611	5' end	Antisense	N
EV707720	194676922	4356	5' end	Antisense	N
EV729848	115496823	91023	5' end	Antisense	N
CL16401Contig2	194677006	82407	5' end	Antisense	N
CL39631Contig1	115496823	639297	5' end	Antisense	N
CL16401Contig1	194677006	81816	5' end	Antisense	N
AU097863	194677006	84478	5' end	Sense	N
EH125913	115496823	639303	5' end	Antisense	N
CK770684	47564055	193869	5' end	Sense	Y
CL32927Contig1	99028930	381981	5' end	Sense	N
CL33379Contig1	99028930	942972	5' end	Unknown	N
CL37808Contig1	194677251	463334	5' end	Antisense	N
CL43452Contig1	116004114	13297	5' end	Sense	N
CL4829Contig2	156120908	3401	5' end	Sense	Y
EH158623	116004114	43870	5' end	Sense	Y
CL19586Contig1	139947655	67246	5' end	Sense	N
CL25331Contig1	47564055	184648	5' end	Sense	N
CL26716Contig1	84000120	2344	5' end	Antisense	N
CL27916Contig1	27806448	5318	5' end	Sense	N
CL32560Contig1	194677091	114084	5' end	Antisense	N
CL34634Contig1	114052129	15179	5' end	Sense	N
CL35967Contig1	94966816	3837	5' end	Antisense	N
CL37731Contig1	78042543	2698	5' end	Sense	N
CL39745Contig1	114052129	47863	5' end	Sense	N
CL40247Contig1	62751529	22916	5' end	Antisense	N
CL43338Contig1	77735398	689	5' end	Sense	Y
CL43819Contig1	194677130	300	5' end	Sense	Y
CL4829Contig1	156120908	3946	5' end	Sense	N
CL12320Contig3	149642982	269	5' end	Antisense	Y
CL16684Contig1	194677095	24874	5' end	Sense	N
CL18041Contig1	156120908	4805	5' end	Sense	Y
CL18354Contig1	156718131	529	5' end	Sense	Y
CL22869Contig1	99028930	120763	5' end	Sense	N
CL26515Contig1	47564055	108930	5' end	Sense	N
CL26623Contig1	78045538	5356	5' end	Sense	N
CL28653Contig1	109948281	2275	5' end	Antisense	N
CL32610Contig1	27806448	23224	5' end	Sense	N
CL33408Contig1	99028930	337132	5' end	Sense	N
CL39245Contig1	99028930	10685	5' end	Antisense	N
CL43053Contig1	114050882	561665	5' end	Sense	N
CL43479Contig1	194677212	36523	5' end	Sense	N
CL14667Contig1	194677091	175374	5' end	Antisense	N
CL31990Contig1	194677212	1247	5' end	Antisense	N
CL33077Contig1	194677158	143176	5' end	Sense	N
CL34046Contig1	119914460	295459	5' end	Unknown	N
CL34241Contig1	115497805	2542	5' end	Sense	N
CL42538Contig1	156120498	35996	5' end	Sense	N
CL44133Contig1	62751497	23046	5' end	Sense	Y
AJ671781	114050882	277196	5' end	Unknown	N
AJ672254	194677318	217821	5' end	Unknown	N
AJ672809	99028930	1179182	5' end	Unknown	N
AJ674025	115496645	229079	5' end	Unknown	N
AJ674454	114050882	288201	5' end	Unknown	N
AJ676873	194677091	71402	5' end	Unknown	N
AJ677333	194677269	42973	5' end	Unknown	N
AJ677370	194677090	1224	5' end	Unknown	N
AJ677586	118151019	238039	5' end	Unknown	N
AJ677612	115497521	166710	5' end	Unknown	N
AJ677634	156120678	19928	5' end	Unknown	N
AJ678146	156120498	37954	5' end	Unknown	N
AJ678169	114050882	595303	5' end	Unknown	N
AJ678711	194677212	83532	5' end	Unknown	N
AJ679312	116004114	7104	5' end	Unknown	N
AJ695088	148235370	68779	5' end	Unknown	N
AU275378	194677318	108982	5' end	Sense	N
AV595229	194677158	81247	5' end	Sense	N
AV616865	194677386	12312	5' end	Sense	N
AV618029	194677091	2392	5' end	Sense	N
AW314043	116004114	102065	5' end	Sense	N
AW356718	219282723	7205	5' end	Antisense	N
AW357443	114050882	597134	5' end	Sense	N
AW427485	27806448	31170	5' end	Sense	N
AW463426	134085386	239	5' end	Antisense	Y
AW464724	149642836	1431	5' end	Sense	N
AW478930	194677091	173167	5' end	Antisense	N
AW669282	47564055	194077	5' end	Sense	Y
BE752317	115497487	1238	5' end	Antisense	N
BF074671	116004114	176304	5' end	Sense	N
BF653754	62751529	22375	5' end	Antisense	N
BF774704	194677163	7726	5' end	Antisense	N
BG688769	114052129	3959	5' end	Sense	Y
BG694151	119331185	15	5' end	Sense	Y
BI534494	27806448	30197	5' end	Sense	N
BI534896	62751529	22366	5' end	Antisense	N
BI538435	31342252	2062	5' end	Sense	Y
BI848127	116004114	42942	5' end	Sense	N
BM030461	115497805	2352	5' end	Sense	N
BM088508	194677291	31630	5' end	Sense	N
BM288656	119914452	18301	5' end	Sense	N
BM288796	119914336	6329	5' end	Sense	N
BP101184	31341841	6879	5' end	Sense	N
CB172326	194677158	115100	5' end	Unknown	N
CB221829	47564055	103972	5' end	Unknown	N
CB421713	156120844	12163	5' end	Sense	N
CB424244	194677390	2824	5' end	Sense	N
CB425512	194677095	59295	5' end	Sense	N
CB429377	134085702	1683	5' end	Sense	N
CB440792	47564055	104175	5' end	Sense	N
CB441699	139947655	6182	5' end	Sense	N
CB446267	119914414	20114	5' end	Sense	N
CB456212	154152174	2462	5' end	Antisense	N
CB536222	156120908	1751	5' end	Antisense	N
CF930987	114050882	716151	5' end	Sense	N
CK730271	194677269	5473	5' end	Antisense	N
CK775190	115495850	3802	5' end	Sense	N
CK778671	123959771	20865	5' end	Sense	N
CO880847	119914933	17243	5' end	Antisense	N
CO883738	115495850	1463	5' end	Sense	N
CO887594	99028930	666989	5' end	Sense	N
CV979616	194677269	5760	5' end	Sense	N
CV984503	149642874	48325	5' end	Sense	N
CX953525	194677312	14068	5' end	Sense	N
DN525467	194677316	181197	5' end	Sense	N
DN531416	194677091	213943	5' end	Antisense	N
DN532549	194677090	16946	5' end	Antisense	N
DN539199	194677212	37312	5' end	Sense	N
DN543539	114050882	685293	5' end	Sense	N
DN639413	114050882	684385	5' end	Sense	N
DN841067	194677088	184138	5' end	Sense	N
DN841551	99028930	819144	5' end	Antisense	N
DN843696	156120498	69574	5' end	Antisense	N
DN845484	114050882	182500	5' end	Antisense	N
DN846979	194677240	623813	5' end	Antisense	N
DN847904	194677326	712	5' end	Sense	Y
DT836325	139947655	64698	5' end	Sense	N
DT839301	194677266	20556	5' end	Antisense	N
DT893857	194677316	229741	5' end	Sense	N
DV923616	114050932	938	5' end	Sense	Y
DV931893	77735398	2021	5' end	Sense	N
DY047984	194677239	2073	5' end	Sense	N
DY053440	194677158	126263	5' end	Sense	N
DY062259	139947655	33918	5' end	Sense	N
DY071965	156121156	22846	5' end	Sense	N
DY084722	109948281	2286	5' end	Antisense	N
DY084828	194677158	8957	5' end	Antisense	N
DY118516	76648714	40442	5' end	Sense	N
DY149615	31341539	68493	5' end	Sense	N
DY157886	227116279	18684	5' end	Sense	N
DY165193	194677329	588	5' end	Antisense	Y
DY198036	119914452	30820	5' end	Sense	N
DY204948	198282114	57924	5' end	Sense	N
DY217679	194677158	116224	5' end	Sense	N
DY463886	84000120	2509	5' end	Antisense	N
EE229511	114050882	1054569	5' end	Unknown	N
EE235074	139947655	65614	5' end	Unknown	N
EE250965	148235370	39773	5' end	Unknown	N
EE341516	194677091	174402	5' end	Unknown	N
EE350141	194677212	303	5' end	Unknown	Y
EE370741	114052129	9307	5' end	Unknown	N
EE893434	62751529	32135	5' end	Antisense	N
EE894739	194677320	82467	5' end	Sense	N
EE895438	114050882	586462	5' end	Sense	N
EE895599	156120844	85750	5' end	Sense	N
EE896447	194677095	11723	5' end	Sense	N
EE897451	119914460	1653	5' end	Antisense	N
EE900559	194677251	54049	5' end	Sense	N
EH152095	116004114	40053	5' end	Antisense	N
EH201337	99028930	491441	5' end	Sense	N
EH375360	125991907	421	5' end	Sense	Y
EV611439	31342836	48991	5' end	Antisense	N
EV694128	194677200	171	5' end	Antisense	Y
EV702241	116004114	13297	5' end	Sense	N
EV705735	156121256	3530	5' end	Sense	N
BE682618	139947655	46446	5' end	Sense	N
BM090134	194677874	35857	5' end	Sense	Y
CB170021	194677759	28537	5' end	Unknown	N
CL18437Contig1	56605851	34182	5' end	Sense	N
CL22365Contig1	83721974	388159	5' end	Sense	N
CL41690Contig1	156121150	30026	5' end	Sense	N
CN433819	122692408	294042	5' end	Sense	N
DY072354	194677902	220029	5' end	Sense	N
CL8602Contig1	194677902	33238	5' end	Sense	N
CL22725Contig1	114051993	7126	5' end	Sense	N
CL22734Contig1	194677614	886	5' end	Sense	Y
CL25504Contig1	118151325	43955	5' end	Antisense	N
CL31494Contig1	122692408	55479	5' end	Antisense	N
CL32536Contig1	115496435	3297	5' end	Sense	N
CL36049Contig1	194677863	400151	5' end	Antisense	N
CL40609Contig1	194677863	364609	5' end	Sense	N
CL40940Contig1	118151325	52082	5' end	Antisense	N
CL41153Contig1	119915807	28763	5' end	Antisense	N
CL31663Contig1	114051993	70450	5' end	Sense	N
CL32648Contig1	46810276	914	5' end	Sense	Y
CL34075Contig1	149642912	179201	5' end	Sense	N
CL28764Contig1	122692408	148257	5' end	Sense	N
CL37024Contig1	194677891	54362	5' end	Antisense	N
CL40903Contig1	62752832	83081	5' end	Sense	N
CL43069Contig1	149642634	8912	5' end	Antisense	N
AJ669832	46810276	149123	5' end	Unknown	N
AJ669865	194677676	240707	5' end	Unknown	N
AJ669988	59958365	2625	5' end	Unknown	N
AJ670091	156121262	9147	5' end	Unknown	N
AJ671050	194677611	283573	5' end	Unknown	N
AJ671461	115495876	14715	5' end	Unknown	N
AJ673387	194677865	353468	5' end	Unknown	N
AJ674147	119915013	24819	5' end	Unknown	N
AJ674677	115495984	469725	5' end	Unknown	N
AJ674910	46810276	63836	5' end	Unknown	N
AJ675464	154707893	7862	5' end	Unknown	N
AJ675538	194677667	21450	5' end	Unknown	N
AJ676046	156120932	131872	5' end	Unknown	N
AJ677947	194677876	41345	5' end	Unknown	N
AJ678387	194677863	179147	5' end	Unknown	N
AJ678465	46810276	124448	5' end	Unknown	N
AV662952	83721974	388508	5' end	Sense	N
AW312577	194677646	2393	5' end	Antisense	N
AW427585	194677905	11299	5' end	Sense	N
AW437303	194677582	54157	5' end	Antisense	N
AW463717	194677481	4419	5' end	Antisense	N
AW478580	122692408	32593	5' end	Sense	N
AW487670	115495822	307	5' end	Sense	Y
AW670064	77736362	2025	5' end	Sense	N
BE667801	156121150	26382	5' end	Sense	N
BE722712	56605851	37680	5' end	Sense	N
BE750423	62752832	73094	5' end	Sense	N
BE750824	194677759	27719	5' end	Antisense	N
BF600645	118151325	62	5' end	Sense	Y
BF606265	194677472	9324	5' end	Antisense	N
BG467308	194677799	14155	5' end	Sense	N
BI540298	27806356	2401	5' end	Sense	N
BI848998	114052996	8786	5' end	Sense	N
BM032011	156120342	41427	5' end	Sense	N
BM287342	194677863	385662	5' end	Sense	N
BM429925	77735598	5561	5' end	Unknown	N
BP111220	156120342	17622	5' end	Sense	N
CB419360	194677667	117464	5' end	Sense	N
CB433921	194677728	1340	5' end	Antisense	Y
CB468634	194677626	2478	5' end	Antisense	N
CB531103	194677626	2863	5' end	Antisense	N
CB535771	194677863	73538	5' end	Sense	N
CK779644	194677863	90392	5' end	Sense	N
CN439941	118151325	4049	5' end	Antisense	N
CN999486	194677610	43613	5' end	Sense	N
CO877746	156120936	226672	5' end	Antisense	N
CV980415	119915961	472	5' end	Sense	Y
DN823065	194677839	860	5' end	Antisense	Y
DN842492	115495114	4167	5' end	Sense	N
DN843136	115496601	14600	5' end	Sense	N
DN844805	126723475	22648	5' end	Antisense	N
DN846932	194677540	37277	5' end	Antisense	N
DN847410	115495114	3675	5' end	Sense	N
DN847727	114051993	66526	5' end	Antisense	N
DT842518	194677611	31153	5' end	Antisense	N
DV916806	194687471	2009	5' end	Sense	N
DY037554	194677902	33980	5' end	Sense	N
DY042618	194677670	3473	5' end	Sense	N
DY060834	194677699	116	5' end	Sense	Y
DY072576	78042489	190	5' end	Sense	Y
DY076910	194677670	316695	5' end	Sense	N
DY086869	122692408	188769	5' end	Sense	N
DY101327	27807516	21347	5' end	Antisense	N
DY110503	194677676	149863	5' end	Antisense	N
DY155087	194677863	383718	5' end	Sense	N
DY198715	157074127	10007	5' end	Antisense	N
DY459703	194677540	2328	5' end	Antisense	N
DY460656	119915445	15841	5' end	Sense	N
EE232552	156120936	258765	5' end	Unknown	Y
EE364010	149642926	5324	5' end	Unknown	Y
EE374789	56605851	36497	5' end	Unknown	N
EE890789	77735598	4984	5' end	Antisense	N
EE890901	77735598	6942	5' end	Antisense	N
EE893288	115496481	8772	5' end	Sense	N
EE907113	122692408	222132	5' end	Sense	N
EE907114	122692408	221322	5' end	Sense	N
EE934608	194677902	32115	5' end	Sense	N
EV677605	115495114	233	5' end	Sense	Y
CL13261Contig1	194677971	181638	5' end	Antisense	N
CL21835Contig1	194678023	100970	5' end	Antisense	N
CL24825Contig1	194678151	1631	5' end	Sense	N
CL25052Contig1	194678173	135042	5' end	Antisense	Y
CL29234Contig1	194678067	21665	5' end	Antisense	N
CL40420Contig1	194678043	20063	5' end	Sense	N
CL41639Contig1	194677966	10533	5' end	Antisense	N
EH144653	194678111	775	5' end	Sense	Y
CL16511Contig1	194678187	52694	5' end	Sense	Y
CL16511Contig2	194678187	52351	5' end	Sense	Y
CL29509Contig1	194678221	6486	5' end	Sense	N
CL33467Contig1	157427933	95968	5' end	Antisense	N
CL36290Contig1	77736188	59257	5' end	Unknown	N
CL21134Contig1	194677927	31591	5' end	Antisense	N
CL29481Contig1	194678115	1987	5' end	Sense	N
CL36341Contig1	194678131	37825	5' end	Sense	N
CL17488Contig1	194678216	24065	5' end	Sense	N
CL23816Contig1	194678265	14092	5' end	Sense	N
CL39596Contig1	194678173	30264	5' end	Antisense	N
CL42878Contig1	77736188	46177	5' end	Sense	N
CL43493Contig1	194677927	9665	5' end	Antisense	N
AJ669625	194677977	66052	5' end	Unknown	N
AJ672950	194678185	269747	5' end	Unknown	N
AJ674240	114052147	5405	5' end	Unknown	Y
AJ674289	194678101	202585	5' end	Unknown	N
AJ674686	194678147	84708	5' end	Unknown	N
AJ676700	115495074	19041	5' end	Unknown	N
AJ677617	156120580	78176	5' end	Unknown	N
AU233227	77736188	214794	5' end	Antisense	N
AW356518	156120580	252131	5' end	Antisense	N
AW357144	156120580	252136	5' end	Antisense	N
AW358137	157427933	208015	5' end	Antisense	N
AW479425	194678187	47750	5' end	Sense	N
AW481976	31341652	13025	5' end	Sense	N
BE477680	194678209	7300	5' end	Antisense	N
BI538823	194677971	181080	5' end	Antisense	N
BI680576	194677971	125212	5' end	Antisense	N
BM107431	194678092	2062	5' end	Sense	N
BM254106	194677963	30606	5' end	Sense	N
BM257074	194678115	18975	5' end	Sense	N
[truncated: 10,615 more rows]
