# Supplementary material for: Bovine ncRNAs Are Abundant, Primarily Intergenic, Conserved and Associated with Regulatory Genes
Source: PLoS One. 2012 Aug 6;7(8):e42638. doi: 10.1371/journal.pone.0042638 (PMC3412814; doi:10.1371/journal.pone.0042638)
Supplement: Table S7 — Summary of identified cis -NATs. This excel table contains all the known cis-NATs that were identified from bovine ESTs. (XLSX) [file pone.0042638.s016.xlsx]

## Sheet: cis-NATs
Name of cis-NATs	Number of exons	Chromosome locus in BTAU4.0	Transcription strand in BTAU4.0	Name of sense gene	Type of overlapping	Overlapped regions with gene	Name of 2nd overlapped gene	Type of overlapping with ncEST
CL1100Contig2	3	chr11:6,340,635-6,344,832	minus	ENSBTAT00000010879|LOC506268 similar to Uncharacterized protein C2orf29 [ Bos taurus ]	tail-tail	exon, intron, 3' UTR
CL1100Contig6	3	chr11:6,340,635-6,344,832	minus	ENSBTAT00000010879|LOC506268 similar to Uncharacterized protein C2orf29 [ Bos taurus ]	tail-tail	exon, intron, 3' UTR
CL1138Contig2	3	chr7:106,697,618-106,719,001	plus	NM_173948.2|PAM|peptidyl-glycine alpha-amidating monooxygenase	contained	intron, 3' UTR
CL11683Contig1	4	chr12:28,567,013-28,572,637	plus	ENSBTAT00000035734|FRY| furry homolog (Drosophila) [ Bos taurus ]	contained	exon, intron
CL12417Contig1	4	chrUn.004.74:172,525-180,783	plus	NM_001102481.1|CASK|peripheral plasma membrane protein CASK	contained	intron
CL12804Contig1	4	chr7:20,626,285-20,702,007	minus	NM_001191261.1 |IRF1|interferon regulatory factor 1	tail-tail	exon, intron
CL12804Contig2	4	chr7:20,626,285-20,702,007	minus	NM_001191261.1 |IRF1|interferon regulatory factor 1	tail-tail	exon, intron
CL1283Contig5	3	chr10:83,148,736-83,165,444	plus	ENSBTAT00000028279|DCAF5| DDB1 and CUL4 associated factor 5 [ Bos taurus ]	tail-tail	3' UTR
CL17436Contig1	3	chr10:25,157,449-25,164,414	minus	ENSBTAT00000027215|CHD8| chromodomain helicase DNA binding protein 8 [ Bos taurus ]	tail-tail	exon, intron
CL17526Contig1	3	chr27:21,439,912-21,447,084	plus	ENSBTAT00000013304|SLC7A2|solute carrier family 7 (cationic amino acid transporter, y+ system), member 2 [ Bos taurus ]	contained	exon, intron
CL17586Contig1	3	chr5:36,241,826-36,246,010	plus	NM_001101207.1|FAM113B|hypothetical protein LOC540367	contained	intron, 5' UTR
CL18104Contig2	3	chr16:38,761,736-38,769,827	plus	NM_001101295.1|FBXO44|F-box only protein 44	multiple	exon, intron, 5' UTR	NM_001075569.1|FBXO2|F-box only protein 2	sense-sense
CL20205Contig1	4	chr7:16,576,059-16,579,080	minus	NM_001075841.1|SLC25A41|solute carrier family 25 member 41	tail-tail	exon, intron
CL20586Contig1	3	chr3:100,740,729-100,748,454	minus	NM_001014918.1|ORC1L|origin recognition complex subunit 1	tail-tail	exon, intron
CL21071Contig2	3	chr6:6,904,452-6,944,247	plus	NM_001015676.1|MYOZ2|myozenin-2	tail-tail	intron
CL21407Contig1	3	chr13:14,684,541-14,690,669	plus	NM_001076804.1|GATA3|trans-acting T-cell-specific transcription	contained	exon, intron
CL21639Contig1	3	chr5:117,304,661-117,306,434	plus	NM_001191338.1|DMC1|meiotic recombination protein DMC1/LIM15	head-head	exon, intron
CL22701Contig1	3	chr3:23,324,772-23,326,466	minus	NM_001075266.1|PEX11B|peroxisomal membrane protein 11B	head-head	intron
CL23698Contig1	2	chr16:61,941,983-61,945,431	plus	NM_001075486.1|NMNAT2|nicotinamide mononucleotide adenylyltransferase	contained	exon, intron, 3' UTR
CL24212Contig1	3	chr1:55,118,041-55,118,587	minus	ENSBTAT00000032372|MYH15| myosin, heavy chain 15 [ Bos taurus ]	contained	exon, intron
CL24538Contig1	5	chr20:11,943,993-12,093,647	plus	NM_174575.1|PIK3R1|phosphatidylinositol 3-kinase regulatory subunit	tail-tail	exon, intron
CL29348Contig1	4	chr14:16,093,077-16,138,143	minus	NM_001110095.1|ZHX1|zinc fingers and homeoboxes protein 1	tail-tail	intron	ENSBTAT00000020362	sense-antisense
CL32546Contig1	2	chr23:33,311,882-33,319,398	plus	NM_001192735.1|ALDH5A1|succinate-semialdehyde dehydrogenase	contained	exon, intron, 5' UTR
CL35438Contig1	2	chr13:38,943,001-38,943,937	minus	ENSBTAT00000015768|SLC24A3| solute carrier family 24 (sodium/potassium/calcium exchanger), member 3 [ Bos taurus ]	contained	intron, 5' UTR
CL35563Contig1	2	chr21:34,117,117-34,124,843	plus	NM_001034248.1|CLK3|dual specificity protein kinase CLK3	contained	exon, intron
CL35724Contig1	2	chr1:18,396,734-18,405,373	minus	NM_174439.2|TMPRSS15|enteropeptidase precursor	multiple	exon, intron	NM_001101228.1|CHODL|chondrolectin	sense-sense
CL36245Contig1	3	chr21:11,700,606-11,706,980	plus	ENSBTAT00000018191|MCTP2| multiple C2 domains, transmembrane 2 [ Bos taurus ]	contained	exon, intron
CL366Contig3	4	chr19:26,802,257-26,808,966	minus	NM_001038543.1|SPAG7|sperm associated antigen 7	head-head	exon, intron	ENSBTAT00000011330	sens-antisense
CL37614Contig1	3	chr19:34,852,222-35,036,199	plus	ENSBTAT00000022003|SLC47A1| solute carrier family 47, member 1 [ Bos taurus ]	tail-tail	exon, intron
CL37685Contig1	3	chr10:59,696,331-59,704,888	plus	ENSBTAT00000035892|DMXL2| Dmx-like 2 [ Bos taurus ]	tail-tail	exon, intron
CL38210Contig1	2	chr14:7,691,567-7,732,326	plus	NM_173883.2|TG|thyroglobulin precursor	multiple	intron	NM_001024533.2|SLA|src-like-adapter	sense-sense
CL38756Contig1	4	chr16:73,795,607-73,797,903	minus	NM_174009.1|CD34|hematopoietic progenitor cell antigen CD34	contained	exon, intron
CL39077Contig1	3	chr10:51,076,572-51,102,858	minus	NM_001037619.1|GTF2A2|transcription initiation factor IIA subunit 2	multiple	intron	NM_205809.1|GCNT3|beta-1 3-galactosyl-O-glycosyl-glycoprotein	sense-sense
CL39078Contig1	3	chr8:17,118,880-17,134,038	minus	NM_001103088.1|C8H9orf72|hypothetical protein LOC506309	tail-tail	exon, intron, 3' UTR
CL39154Contig1	3	chr18:7,255,274-7,257,099	minus	ENSBTAT00000017983|CMIP| c-Maf-inducing protein [ Bos taurus ]	contained	exon, intron
CL4157Contig2	5	chr11:20,289,521-20,296,129	plus	NM_001083386.1|CEBPZ|CCAAT/enhancer-binding protein zeta	tail-tail	intron, 3' UTR
CL42498Contig1	4	chr7:14,925,059-14,926,733	plus	NM_001080328.1|PCP2|Purkinje cell protein 2	tail-tail	3' UTR
CL42650Contig1	3	chrX:34,123,952-34,125,937	minus	ENSBTAT00000022870|MGC139528| hypothetical LOC531678 [ Bos taurus ]	contained	exon, intron
CL43401Contig1	3	chr24:50,518,727-50,519,934	plus	NM_001192999.1|DYM|dymeclin	contained	exon, intron
CL5341Contig2	5	chr5:91,178,429-91,222,771	minus	NM_001110001.1|KRAS|GTPase Kras	multiple	intron	NM_001114860.1|LYRM5|LYR motif-containing protein 5	sense-sense
CL8274Contig2	2	chrUn.004.2:46,956-48,787	minus	NM_001034725.2|DUSP10|dual specificity protein phosphatase 10	contained	exon, intron
CL937Contig3	5	chr3:21,233,846-21,243,611	minus	NM_001035112.1|CDC42SE1|CDC42 small effector protein 1	multiple	exon, intron	NM_001076169.1|MLLT11|protein AF1q	sense-sense
CL9706Contig2	4	chr19:13,496,750-13,501,619	plus	NM_001192855.1|HNF1B|HNF1 homeobox B	head-head	exon, intron
CL9981Contig2	3	chr9:40,633,719-40,730,955	minus	NM_001035483.1|TRAF3IP2|adapter protein CIKS	included	intron
CL10281Contig1	3	chr27:28,848,187-28,855,140	plus	NM_001046065.1|GTF2E2|general transcription factor IIE subunit 2	contained	intron
CL12679Contig1	3	chr11:76,006,586-76,007,929	minus	NM_001192800.1|DTNB|dystrobrevin beta	contained	intron
CL14905Contig1	3	chr18:66,105,579-66,114,185	plus	ENSBTAT00000056154|MZF1| myeloid zinc finger 1 [ Bos taurus ]	tail-tail	intron
CL15708Contig1	3	chr22:6,205,570-6,207,317	plus	ENSBTAP00000012114|OSBPL10| oxysterol binding protein-like 10 [ Bos taurus ]	contained	intron
CL21157Contig1	6	chr22:22,042,071-22,215,691	plus	NM_174841.2|ITPR1|inositol 1 4 5-trisphosphate receptor type 1	multiple	intron	NM_001024929.1|BHLHE40|class E basic helix-loop-helix protein 40	sense-antisense
CL21729Contig1	2	chr3:10,593,018-10,616,924	minus	NM_001081601.1|KCNJ10|potassium inwardly-rectifying channel subfamily	tail-tail	intron
CL22067Contig1	2	chr17:69,076,496-69,079,237	minus	ENSBTAT00000000932|MYO18B myosin XVIIIB [ Bos taurus ]	contained	intron
CL22581Contig1	2	chr28:44,442,584-44,443,410	minus	NM_001076232.1|MARCH8|E3 ubiquitin-protein ligase MARCH8	contained	intron
CL23485Contig1	3	chr27:14,738,928-14,740,772	minus	ENSBTAT00000061514|ODZ3| odz, odd Oz/ten-m homolog 3 (Drosophila) [ Bos taurus ]	contained	intron
CL24481Contig1	4	chrUn.004.242:145,122-162,338	plus	NM_001098021.1|LOC513111|hypothetical protein LOC513111	head-head	intron	ENSBTAT00000054185	sense-antisense
CL25421Contig1	2	chr26:16,466,744-16,468,625	minus	NM_001076051.1|CYP2C18|cytochrome P450 family 2 subfamily C	contained	intron
CL26124Contig1	2	chr15:19,795,030-19,796,697	minus	ENSBTAT00000061097|C11orf93	contained	exon, intron
CL26683Contig1	3	chr19:55,373,658-55,377,820	plus	NM_001046395.2|PGS1|CDP-diacylglycerol--glycerol-3-phosphate	contained	intron
CL26958Contig1	3	chr14:43,595,479-43,610,319	minus	NM_001098095.1|EXT1|exostosin-1	contained	intron
CL29415Contig1	6	chr6:6,904,469-7,294,697	plus	NM_001083751.1|SYNPO2|synaptopodin-2	multiple	intron	NM_001015676.1|MYOZ2|myozenin-2	sense-antisense
CL30773Contig1	2	chr9:69,413,369-69,414,434	minus	ENSBTAT00000061257|LOC100138434 similar to laminin, alpha 2 (merosin, congenital muscular dystrophy) [ Bos taurus ]	contained	exon, intron
CL31377Contig1	2	chr7:5,800,050-5,802,231	minus	ENSBTAT00000014791|NR2F6	head-head	exon
CL32061Contig1(EV609927)	2	chr19:28,647,502-28,650,191	plus	NM_174834.1|MYH10|myosin-10	contained	intron
CL34047Contig1	3	chr1:45,173,516-45,177,674	minus	NM_001038215.1|C1H3orf26|hypothetical protein LOC616567	contained	intron
CL37154Contig1	3	chr2:74,020,473-74,051,796	plus	ENSBTAT00000038355|C11orf93	head-head	intron
CL37201Contig1	3	chr23:27,521,722-27,522,933	minus	ENSBTAT00000053670|A6QQA4_BOVIN)	contained	intron
CL38703Contig1	4	chr13:27,992,221-27,995,439	plus	NM_001192267.1|FRMD4A|FERM domain-containing protein 4A	contained	intron
CL38714Contig1	2	chr20:33,854,007-33,972,054	plus	NM_176608.1|GHR|growth hormone receptor precursor	tail-tail	intron
CL39166Contig1	2	chr6:19,633,549-19,635,422	minus	NM_001082615.1|DKK2|dickkopf-related protein 2	contained	intron
CL39931Contig1	2	chr22:37,518,054-37,585,380	minus	ENSBTAT00000004113|ADAMTS9 ADAM metallopeptidase with thrombospondin type 1 motif, 9 [ Bos taurus ]	head-head	intron
CL40507Contig1	5	chr4:12,518,010-12,557,700	minus	NM_001076153.2|PPP1R9A|protein phosphatase 1 regulatory (inhibitor)	contained	intron
CL41327Contig1	4	chr15:25,419,111-25,828,592	minus	ENSBTAT00000053356	head-head	intron
CL42962Contig1	2	chr18:14,683,296-14,730,603	plus	NM_001038532.1|ITFG1|T-cell immunomodulatory protein	tail-tail	intron
CL43941Contig1	2	chr24:44,305,213-44,305,713	minus	NM_001102554.1|GNAL|guanine nucleotide-binding protein G(olf)	contained	intron
CL7272Contig1	3	chr22:38,297,213-38,299,185	minus	NM_001034649.1|PSMD6|26S proteasome non-ATPase regulatory subunit 6	contained	intron
