# Supplementary material for: Bovine ncRNAs Are Abundant, Primarily Intergenic, Conserved and Associated with Regulatory Genes
Source: PLoS One. 2012 Aug 6;7(8):e42638. doi: 10.1371/journal.pone.0042638 (PMC3412814; doi:10.1371/journal.pone.0042638)
Supplement: Table S8 — Summary of the motifs identified from intergenic ncRNAs. This excel table contains 4 sheets: motifs identified from all 5′ end intergenic ncRNAs with neighbour genes in less than 5 kb distance; motifs identified from all 3′ end intergenic ncRNAs with neighbour genes in less than 5 kb distance; motifs identified from 5′ end intergenic ncRNAs with UTR-related RNAs removed; motifs identified from 3′ end intergenic ncRNAs with UTR-related RNAs removed. (XLSX) [file pone.0042638.s017.xlsx]

## Sheet: A, 5' end
Name	Motif sequence	Number of sense target sites	Number of antisense target sites	Best hit with known DNA motifs	p-value	E-value	q-value(FDR)
076_1_5END	[ACT]CA[ACT]TG[CG][AC][ACT]	106	106	Zbtb3_secondary	0.00152865	2.55744	1
076_2_5END	[AGT]A[AT]AC[CG]AC.	25	31	M00722(core-binding)	0.000177517	0.296985	0.540254
078_1_5END	[ACT]CC[CG][ACG]AG[AG]A	24	34	M00954(PR)	0.00175352	2.93365	1
079_1_5END	.[AC]AAGAAA.	147	126	M01005(ste11)	3.77008e-05	0.0630734	0.102697
103_1_5END	[AGT]T[AC][CG]GGG[ACT].	63	44	MA0306.1(GIS1)	0.000279385	0.467411	0.434545
105_1_5END	[AT]G[AC]GAAAC.	22	16	M00062(IRF-1)	0.000336696	0.563292	0.447961
108_1_5END	.T[AG]CG[CG][CG]C[CGT]	27	13	M00058	0.001223	2.04608	1
116_1_5END	[AGT]A[CT]A[AGT]TAA[AGT]	138	144	MA0216.1(cad)	0.00320007	5.35372	1
119_1_5END	.[AC]TAAT[AGT]C[CGT]	66	61	MA0094.1(Ubx)	0.000298109	0.498737	0.638471
128_1_5END	[AT]C[AGT]C[AC]G[AGT]A.	91	116	MA0380.1(SIP4)	0.00160132	2.67901	1
132_1_5END	.[CG][AC]GGACC[ACT]	31	41	M00009(Ttk)	0.000100633	0.168358	0.336717
136_1_5END	[ACT]AGT[AC]TTA[ACG]	28	30	N	N	N	N
144_1_5END	[ACG][ACG]CCC[CG][GT]G[AC]	43	35	MA0364.1(REI1)	0.000167945	0.280973	0.391395
151_1_5END	[AGT]A[AG]AAGTC[ACG]	26	35	MA0459.1(tll)	9.50011e-05	0.158937	0.317874
156_1_5END	[CGT]A[CT]GGAA[CT][ACT]	22	19	MA0319.1(HSF1)	3.61692e-05	0.0605111	0.121022
158_1_5END	[AC]AAA[AC][ACG]TC[ACG]	59	75	M00734(CIZ)	0.00100791	1.68624	1
160_1_5END	.AAAGAA[AT].	148	142	M01005(ste11)	1.75721e-05	0.0293982	0.0320298
162_1_5END	.A[AC]G[ACG]AAG.	129	123	MA0149.1(EWSR1-FLI1)	0.00128829	2.15532	1
162_2_5END	[ACG][AT]AATT[CG]C.	71	48	M01010(HMGIY)	0.000109887	0.183841	0.366512
164_1_5END	[AGT]TAG[AT]T[AG]C[ACT]	34	36	Rfx4_secondary	0.000679053	1.13606	1
168_1_5END	[AGT]TA[AGT]GA[CGT]C[AGT]	48	64	M00351(GATA-3)	0.00210591	3.52318	1

## Sheet: B, 3' end
Name	Motif sequence	Number of sense target sites	Number of antisense target sites	Best hit with known DNA motifs	p-value	E-value	q-value(FDR)
077_1_3END	[ACG]AC[AG]AA[CT]A[ACT]	260	529	MA0042.1(FOXI1)	9.43711e-05	0.157883	0.171067
080_1_3END	[AG][AG][AG]GTT[CG]T[AGT]	474	386	Zbtb12_secondary	0.000417328	0.69819	1
081_1_3END	.TT[GT]GC[AG]C.	234	249	M00056(myogenin)	0.000107758	0.180279	0.172689
083_1_3END	[CGT]AGC[ACG]CCC[AT]	72	72	M00357(bZIP910)	0.000288853	0.483252	0.588252
086_1_3END	[ACT]TTGT[CT]TC.	414	309	M00438(ARF)	9.57645e-06	0.0160214	0.0320428
092_1_3END	.[AC]AATCTA.	298	444	M01108(HOXA7)	0.00185362	3.10111	1
093_1_3END	[ACG]ATAA[ACT][CT]A[GT]	538	647	MA0231.1(lbe)	0.000122248	0.204521	0.370503
094_1_3END	[ACG]ATAA[AC][CT]A[AGT]	538	750	M00293(Freac-7)	1.78054e-05	0.0297885	0.0593037
096_1_3END	[AGT][CT][ACT]C[GT]ATG.	501	479	M00038(GCN4)	0.0025381	4.24625	1
100_1_3END	.ATGTAA[AC][ACT]	505	429	M00030(MATa1)	9.15192e-05	0.153112	0.164448
100_2_3END	[CG]AACTGGG[AG]	30	31	M01043(NKX25)	0.000593985	0.993738	1
102_1_3END	[AC]A[AC]ATA[GT]A[ACT]	506	693	MA0379.1(SIG1)	0.000730461	1.22206	0.864208
103_1_3END	[ACG]C[GT]GAGT[CT].	209	198	M00983(MAF)	3.89806e-05	0.0652146	0.130223
103_2_3END	[CT]AAAATAT[AGT]	312	349	M00423(FOXJ2)	0.0014344	2.39974	1
106_1_3END	[AGT]CA[GT]ATTA.	233	359	MA0094.1(Ubx)	0.000298109	0.498737	0.997473
111_1_3END	[AT]AC[AG][AG]ATA[AGT]	216	321	MA0042.1(FOXI1)	0.00302562	5.06186	1
116_1_3END	.CCTATA[AGT].	254	271	MA0423.1(YER130C)	0.00165096	2.76206	1
117_1_3END	[ACT][CGT]TATACA[ACT]	299	419	Zfp128_secondary	0.00197801	3.30921	1
118_1_3END	.ATC[AG]C[AG]G.	175	221	Gata6_secondary	0.000761208	1.2735	1
119_1_3END	[ACT]AAA[CT]ATA[GT]	304	407	MA0033.1(FOXL1)	0.000502811	0.841202	0.959049
129_1_3END	.[AC]ACCTTC[ACG]	107	129	Eomes_secondary	0.00249726	4.17791	1
134_1_3END	[ACT]A[CT][AG]AATA[CGT]	560	721	MA0042.1(FOXI1)	0.000216679	0.362504	0.480418
138_1_3END	[AT]CCAT[AC]CA.	111	127	MA0359.1(RAP1)	0.000842129	1.40888	1
141_1_3END	.A[CT][AC]AATA[AG]	446	653	M00987(FOXP1)	0.00011192	0.187242	0.373028
148_1_3END	[CG]C[GT]AT[AG]GA[AGT]	76	63	M00104(CDP)	0.00214552	3.58945	1
158_1_3END	[AT][AT]T[AG]AATA[CGT]	684	714	M00489(Nkx6-2)	0.000582456	0.974448	0.82911
159_1_3END	.A[CT][AG]AATA[GT]	557	571	M00266(Croc)	0.000309984	0.518603	0.558572
161_1_3END	[ACT][AC][AG]TATAA[AGT]	491	647	M00980(TBP)	0.000214872	0.35948	0.71896
168_1_3END	[AGT]ATC[AGT]T[ACT]G.	539	367	N	N	N	N

## Sheet: C, 5' end (without URTs)
Name	Motif sequence	Number of sense target sites	Number of antisense target sites	Best hit with known DNA motifs	p-value	E-value	q-value(FDR)
084-1	[ACT]C[AG]TAA[AGT][AC][ACT]	72	66	MA0418.1 (YAP6)	0.000164918	0.142159	0.28293
084-2	.GTAG[AG][AC]C[AT]	8	11	NONE
089-1	[AGT][AC]GAA[ACT]AG[ACT]	46	38	UP00036_1 (Myf6_primary)	0.00486674	4.19513	1
094-1	[AT]GATGT[CT][CGT][CT]	17	30	UP00046_2 (Tcfe2a_secondary)	0.000137451	0.118483	0.236966
096-1	[ACT][AC]G[CG][CT]G[CGT]C[AGT]	35	38	MA0123.1 (abi4)	0.00157855	1.36071	1
102-1	[ACG]TCCAG[AG]A.	19	17	MA0144.1 (Stat3)	0.00196056	1.69	1
105-1	.[ACG]CCT[CG]AG[ACG]	54	59	UP00028_1 (Tcfap2e_primary)	0.000215422	0.185694	0.138298
107-1	.GTAG[AG][AC]C[AT]	8	11	NONE
117-1	.C[ACG]C[AG]A[CG]G[ACG]	17	23	UP00049_2 (Sp100_secondary)	0.00189053	1.00576	1
129-1	.ATCT[CT]CA[ACT]	16	25	UP00032_1 (Gata3_primary)	0.00556782	2.96208	1
138-1	.CC[CG]A[AC]GG.	13	16	MA0163.1 (PLAG1)	3.04972e-05	0.0162245	0.0322839
145-1	[CGT]CC[CG]A[ACG]GG.	13	24	MA0003.1 (TFAP2A)	0.000114166	0.0607363	0.120509
151-1	[AGT]ATG[ACT][CGT]GA.	60	54	UP00020_2 (Atf1_secondary)	0.000866985	0.461236	0.922472
155-1	[ACT]CAT[AC][AC][AT]A[ACT]	63	88	UP00213_1 (Hoxa9_2622.2)	0.00116579	0.620198	0.908252
160-1	.GTAG[AG]AC[AT]	5	10	UP00007_2 (Egr1_secondary)	0.00866596	4.61029	1
170-1	[ACT]ACAC[GT][ACT][AC].	46	70	UP00042_2 (Gm397_secondary)	7.10101e-05	0.0377773	0.0755547

## Sheet: D, 3' end (without URTs)
Name	Motif sequence	Number of sense target sites	Number of antisense target sites	Best hit with known DNA motifs	p-value	E-value	q-value(FDR)
086-1	[CT]CCA[GT]CC[AC][GT]	39	43	UP00096_2 (Sox13_secondary)	0.00152103	1.31113	1
088-1	[ACG]ATACA[CG]C[ACT]	39	58	MA0355.1 (PHD1)	0.010336	8.90961	1
106-1	.C.CCCT[AC][ACG]	162	146	MA0057.1 (MZF1_5-13)	1.79368e-07	0.000154615	0.000302027
106-2	.TA[AC]GC[CG]C[AC]	10	15	UP00093_2 (Klf7_secondary)	4.23373e-05	0.0364947	0.0729894
107-1	.[GT]TAC[CG]TC[AGT]	46	46	MA0129.1 (TGA1A)	0.00039457	0.340119	0.457422
107-2	[AGT]GCAA[CG][ACG]C[AC]	61	71	MA0133.1 (BRCA1)	0.000248622	0.214312	0.428624
113-1	.TG[AC]TG[AC]C[ACT]	163	126	UP00045_1 (Mafb_primary)	7.87146e-05	0.067852	0.103044
114-1	[CGT]CAGTTC[AC][ACG]	55	64	MA0145.1 (Tcfcp2l1)	0.00155087	1.33685	1
119-1	.ACC[AG]AGG[AC]	28	32	MA0138.1 (REST)	0.00207291	1.78684	1
126-1	.AC[AC]GC[ACG]T[AGT]	99	132	UP00193_2 (Rhox11_2205.1)	0.00230016	1.98273	1
134-1	[ACG][CG].ACGTC[ACG]	20	19	MA0097.1 (bZIP911)	0.000235726	0.203196	0.24072
136-1	[ACT]AG[AC]CATA[AGT]	50	70	MA0033.1 (FOXL1)	0.00133554	1.15124	1
144-1	[AGT]GC[CG]A[AT]G[CT][AGT]	118	97	MA0368.1 (RIM101)	0.000638511	0.550397	1
165-1	[AGT]C[AT][AT]GC[CT]C.	184	185	MA0106.1 (TP53)	0.000814542	0.702135	1
168-1	[ACT]CT[CT]ATA[AG].	136	127	UP00173_1 (Hoxc13_3127.1)	0.00867186	7.47514	1
