# Supplementary material for: Bovine ncRNAs Are Abundant, Primarily Intergenic, Conserved and Associated with Regulatory Genes
Source: PLoS One. 2012 Aug 6;7(8):e42638. doi: 10.1371/journal.pone.0042638 (PMC3412814; doi:10.1371/journal.pone.0042638)
Supplement: Table S9 — Summary of significantly correlated genes with 5′ end intergenic ncRNAs and 3′ end intergenic ncRNAs. This excel table contains results of genome wide MINE correlation analysis for the 5′ end and 3′ end intergenic ncRNAs. (XLSX) [file pone.0042638.s018.xlsx]

## Sheet: 5' end
Name of intergenic ncRNAs	Number of significantly correlated genes (FDR < 0.05)	Neighbor gene in Column B ("Y" means yes, "N" means no)	UTR-related RNA ("Y" means "yes", "N" means "no")
CL633Contig4	133	N	Y
CL3542Contig2	1673	Y	Y
CL16923Contig1	14	N	N
CL9093Contig1	100	N	N
DY219763	961	Y	N
CL23858Contig1	147	N	Y
CL43449Contig1	47	N	N
CL14598Contig1	3521	N	N
CL1737Contig6	4132	N	N
DY070292	1259	N	Y
EE231905	2	N	Y
DY088326	4	N	N
CL10874Contig1	4776	N	Y
CL28867Contig1	1	N	Y
CL35967Contig1	2	N	N
CL13375Contig1	1	Y	N
BP102895	2621	Y	Y
AJ695356	143	N	N
CL3361Contig2	1978	N	Y
DY467133	794	N	N
CB434914	1	N	Y
CL5566Contig2	3244	Y	Y
CL28256Contig1	1675	Y	Y
CL36984Contig1	458	N	N
CL21503Contig1	5912	Y	N
CB424154	3123	N	Y
DY128686	2094	N	Y
DR113569	133	N	Y
CR455106	3213	N	Y
DN640674	2824	N	Y
DN643374	2189	N	N
AJ688669	159	N	N
CL37906Contig1	629	Y	Y
CB531103	4	N	N
CL12702Contig1	3740	N	Y
EV743643	1271	N	Y
CL3542Contig4	751	Y	Y
CL35434Contig1	143	N	N
CL22883Contig1	1171	N	N
CL11039Contig1	382	N	Y
DY168226	15	N	N
BE684668	738	N	N
AV601404	38	N	N
CL44167Contig1	657	Y	N
CL18178Contig1	652	N	N
AU097863	1	N	N
CL19184Contig1	1065	N	N
CO727738	2419	N	Y
CO891676	984	N	N
CR849773	663	N	Y
CL17226Contig1	2228	N	Y
CB433921	907	N	Y
DV836210	2251	N	N
CL5186Contig1	6	N	Y
EE959284	1142	N	Y
BM258043	138	Y	N
CL33328Contig1	34	N	Y
CO885830	2514	N	N
CL11375Contig1	2114	N	N
CL31486Contig1	2653	Y	N
BE752766	189	N	N
EE890901	1107	N	N
CV974388	1675	N	Y
CL16714Contig1	28	N	Y
CL39817Contig1	78	N	N
DV795179	2484	N	N
CB441253	1400	N	N
CL38789Contig1	3465	Y	Y
CL1737Contig2	4132	N	N
CL15658Contig1	2236	Y	N
AW463426	175	N	Y
CL10378Contig1	833	N	N
CL14667Contig1	673	N	N
AV609069	597	Y	Y
CB459538	117	N	N
CL9302Contig1	4	N	Y
CL11748Contig2	2041	N	Y
BP100168	3967	N	Y
AV599378	235	Y	N
CL17209Contig1	2947	N	N
CL9560Contig2	4053	N	N
CL19476Contig1	7	N	N
CL41065Contig1	532	N	N
CL29468Contig1	4910	Y	N
CL39286Contig1	984	N	N
CL14652Contig1	1604	N	Y
CL28953Contig1	1027	N	Y
BM285424	2	N	N
CL10708Contig1	811	Y	Y
CL20987Contig1	383	N	N
CL13657Contig1	1915	N	N
CL8578Contig1	1448	Y	N
AJ671378	1185	Y	N
DY087037	4416	N	Y
CL14225Contig1	590	N	N
CN437865	2878	Y	N
AV662952	2117	N	N
CL3756Contig1	1741	N	Y
DN517381	1287	N	Y
CL16401Contig2	2154	N	N
CB447816	1675	N	Y
CL22734Contig1	4548	N	Y
BE666628	850	N	Y
CL23030Contig1	402	N	Y
CL23014Contig1	20	N	Y
CR852927	1741	N	Y
CL11276Contig1	117	N	N
EV612516	1495	Y	N
CN437850	426	N	Y
CL25685Contig1	67	N	N
AV608814	1736	N	Y
CL4361Contig1	2936	N	Y
CL24095Contig1	1	N	N
BP998332	1582	N	N
EE371478	2942	Y	N
CL23950Contig1	184	N	N
CL42589Contig1	996	N	Y
DN846255	24	N	N
CB445363	2926	N	N
CL27710Contig1	83	N	Y
BF774819	9	N	N
CF765672	1	N	Y
CL29262Contig1	461	N	N
CL3542Contig1	689	Y	Y
DR115775	731	Y	N
EV788876	252	N	N
DN846008	8	N	N
EE350141	1624	N	Y
CL16511Contig1	1266	N	Y
BP103178	3067	Y	N
CL6677Contig1	90	N	Y
CL24650Contig1	898	N	N
CL3756Contig4	1	N	Y
CL21753Contig1	2789	N	N
CL3756Contig5	1555	Y	Y
BE477680	1	N	N
CL18511Contig1	237	N	N
CL3542Contig3	1673	Y	Y
CL2338Contig1	2261	N	Y
AW464724	327	N	N
CK946354	4	N	N
CL15370Contig1	2158	Y	N
FE010615	1300	N	N
DN741438	1864	N	Y
DY177651	426	N	N
AW485444	781	N	N
CL12654Contig1	1624	N	N
CL14193Contig1	2778	N	Y
CL18829Contig1	2558	Y	N
AJ694791	23	N	N
CL13395Contig1	2824	N	Y
CL33823Contig1	898	N	N
AM023890	3	N	N
AM023267	3	N	N
CL22365Contig1	1	N	N
CB166838	54	N	Y
DY209278	1673	Y	Y
CL18531Contig1	3043	Y	N
BI898183	2175	N	N
DY162748	1398	N	N
CL18934Contig1	8	N	N
CL24825Contig1	2484	N	N
CL18737Contig1	2023	N	N
BM088261	2	N	Y
CL34657Contig1	1724	N	N
CK835090	312	N	Y
CL20386Contig1	282	N	Y
DN642676	3740	N	Y
BP100413	355	N	Y
CB468634	4	N	N
BE721041	2236	Y	N
DN741636	3248	N	Y
CL10204Contig2	268	N	N
BF605757	1345	N	N
DY459716	115	N	N
CL11905Contig1	440	Y	N
CL9337Contig1	4365	N	Y
BE721388	1052	N	N
CL10938Contig2	873	N	N
CL15279Contig1	1957	N	Y
EE896228	1736	N	N
CL42670Contig1	2799	N	Y
EH123614	3967	N	N
CL18683Contig1	49	N	N
CF615248	811	N	N
CL15328Contig1	4567	N	N
CL28764Contig1	2512	Y	N
AW325480	2402	N	N
CL41447Contig1	912	N	N
CO882098	1301	N	N
BI848425	2094	N	Y

## Sheet: 3' end
Name of lincRNAs	Number of significantly correlated genes (FDR < 0.05)	Neighbor gene in Column B ("Y" means yes, "N" means no)	UTR-related RNA ("Y" means "yes", "N" means "no")
CL17569Contig1	552	N	N
BG358366	2585	Y	N
CF765107	2529	Y	Y
CL18081Contig1	1286	Y	Y
DV794154	702	N	N
CL36653Contig1	1659	Y	N
CL4877Contig1	1008	N	Y
AM024000	3225	N	N
CL25340Contig1	12	N	N
EH208450	3844	Y	Y
EE955367	13	N	Y
CB461488	14	N	Y
CL6844Contig1	543	Y	Y
CL20116Contig1	30	N	N
CL2874Contig1	11	Y	Y
CL15967Contig1	1753	N	N
CL30486Contig1	2501	N	Y
CB418036	281	Y	N
CL15181Contig1	370	N	Y
CL3285Contig1	4334	Y	Y
CL22372Contig1	133	N	N
CL14354Contig1	3781	N	Y
CO895823	1022	N	Y
CL5973Contig1	637	N	Y
CL14484Contig1	76	N	Y
CL17916Contig1	360	N	N
CL16918Contig1	927	N	Y
BI542366	524	N	Y
CL9749Contig2	3074	N	N
CL10822Contig1	976	Y	Y
CL14167Contig1	2492	Y	N
CL1057Contig2	830	Y	Y
CL10233Contig2	1371	N	Y
CL4312Contig1	1272	N	Y
CR455927	2158	N	Y
CB172740	2	N	N
CL25071Contig1	545	N	N
DT811329	1019	N	Y
EH199237	1245	N	N
CL3159Contig1	312	Y	Y
BE236950	132	N	Y
DV886856	162	N	N
CL18708Contig1	821	N	Y
DY154729	1829	Y	Y
CL13954Contig1	261	N	N
CL40751Contig1	35	N	N
CL9888Contig1	4782	Y	Y
BI541039	2628	N	Y
CL18891Contig1	407	N	Y
CB222223	44	N	Y
CL27438Contig1	106	N	N
CL11109Contig2	1935	N	Y
CL4576Contig1	2150	N	Y
BF776246	2373	N	Y
AW659420	300	N	Y
EE909802	5386	Y	Y
AV612110	6	N	Y
CL39412Contig1	2383	N	Y
CL17908Contig1	427	N	N
CL37424Contig1	212	N	N
CL8862Contig2	350	N	N
CB424708	1351	N	Y
CL8192Contig3	1591	N	N
CL1404Contig3	1319	N	N
CL14419Contig1	636	Y	Y
CL23418Contig1	1771	N	Y
CB456370	140	N	N
BM430941	2828	Y	N
AW632776	82	N	Y
CL9119Contig2	3189	N	Y
CL35523Contig1	106	N	Y
AJ677197	1368	Y	Y
DN640609	229	Y	N
CL17751Contig1	1297	N	N
BF072982	148	Y	N
CL12281Contig2	873	N	N
CL33545Contig1	792	N	Y
DN526069	22	Y	N
BP102831	1710	N	Y
DN280929	1628	Y	Y
CL148Contig5	87	N	Y
CL2647Contig1	4559	N	Y
FE007853	4831	Y	Y
EV703341	1732	N	N
EV702081	550	Y	N
BE845586	2562	Y	N
CL2476Contig3	2941	N	Y
CL12703Contig2	35	N	Y
CL12375Contig1	1	N	Y
CL17485Contig1	2064	N	Y
DN546387	294	N	Y
CL27499Contig1	29	N	Y
CL14684Contig1	3225	Y	Y
CL33988Contig1	1045	N	N
CN433701	1372	Y	Y
CR852616	2529	Y	Y
DV907139	214	Y	Y
CL16065Contig1	1243	N	N
CB167672	2889	Y	N
CL20492Contig1	1160	Y	Y
CL679Contig9	1	N	Y
CR849403	3333	N	Y
CL5202Contig1	2343	N	Y
CL8555Contig2	30	N	Y
CL11196Contig1	2105	N	Y
CL14105Contig1	1	N	N
CL19824Contig1	1205	Y	N
CL18564Contig1	2834	N	Y
CL5135Contig1	457	N	Y
CL18167Contig1	3345	N	Y
BE754074	4108	Y	Y
CL3215Contig1	529	N	Y
CB426117	101	Y	N
CL4121Contig1	288	N	Y
CK816303	3835	Y	Y
EE898281	1179	N	Y
CL28311Contig1	696	N	Y
CL17603Contig1	3210	Y	Y
DT889867	2	N	Y
CL27644Contig1	2199	N	Y
CL42569Contig1	808	N	Y
DN534530	936	N	Y
CL20122Contig1	1218	N	Y
BM255325	2973	Y	Y
CL17723Contig1	7	N	Y
CL28547Contig1	27	N	N
CL1Contig370	99	N	N
CL36438Contig1	438	N	N
CL26792Contig1	1612	Y	Y
BM031868	1867	Y	Y
CL29051Contig1	4929	N	N
CL17282Contig1	97	N	N
EE892504	2437	Y	Y
CL5841Contig2	2163	Y	Y
CO000101	1223	N	N
CL11345Contig1	40	N	Y
AM020574	18	N	N
CL28669Contig1	1273	N	Y
DY462060	2100	Y	Y
BP101332	4559	N	Y
CL9889Contig1	1667	N	Y
CL9538Contig1	4279	N	Y
DV831931	1819	Y	N
DY145086	3174	N	Y
CL11984Contig1	498	N	Y
AW315031	1004	Y	Y
CK966372	278	Y	Y
CL7044Contig2	2	N	Y
CL1813Contig1	1710	N	Y
CB457692	3681	N	Y
AJ688540	3383	N	Y
CL1141Contig8	782	N	Y
CF613792	3534	N	Y
DN276428	1350	N	N
CL12073Contig1	1577	N	N
CL8318Contig1	1597	Y	N
BP103773	2047	Y	Y
DY156877	91	N	Y
CL7013Contig2	828	N	Y
CL18679Contig1	1905	N	N
CL41014Contig1	2572	N	Y
CL14312Contig1	502	N	Y
CL4101Contig1	3316	Y	Y
DY178626	3527	N	N
CL4536Contig2	1689	N	Y
EB726440	1005	N	N
CB536627	900	Y	Y
DV888682	11	N	Y
CL20941Contig1	1953	N	Y
CL23317Contig1	2068	N	N
DT891869	1	N	N
CL7894Contig2	4859	Y	Y
CL8347Contig2	1812	N	Y
DT894179	21	N	Y
DN532004	4061	N	Y
BE724038	1567	Y	N
CL31119Contig1	9	N	N
CL10618Contig1	852	N	N
CO878003	32	N	Y
CL11847Contig1	216	N	N
CL11517Contig1	312	N	N
CL9053Contig1	32	N	Y
BP101767	1681	N	N
DT900871	296	N	Y
CB172493	2733	Y	N
CL3340Contig1	1465	N	N
CL19026Contig1	620	N	Y
EE915133	1827	N	Y
CL11507Contig1	375	N	Y
CL16482Contig1	1413	N	N
CB433285	50	Y	N
CL16081Contig1	3562	N	N
EV788223	2299	N	Y
CL15067Contig1	684	N	N
CL36158Contig1	1619	Y	Y
CR938901	4	N	Y
CL20910Contig1	2833	N	N
CL33313Contig1	3200	N	Y
CL7649Contig1	774	N	Y
CL10224Contig1	2028	N	Y
CL15722Contig1	961	N	N
CR451728	815	N	Y
BM090403	499	N	N
CL16127Contig1	908	N	N
AJ678529	5	N	Y
CL16508Contig1	3182	Y	Y
CL11525Contig1	1778	N	N
CL14404Contig1	3114	Y	Y
CL9296Contig1	3507	N	Y
BP107025	476	N	Y
EV621608	139	N	N
CL25022Contig1	26	N	N
CR383323	1823	N	Y
CL37982Contig1	1	N	N
CL11217Contig1	3726	N	N
CL31229Contig1	17	N	Y
BE750187	4048	Y	Y
DN547577	2829	N	N
CL19680Contig1	3358	N	N
CB443322	4027	N	N
DN533397	4061	N	Y
DY459868	821	N	Y
AM005744	3579	N	N
CL26345Contig1	405	N	N
BF193876	3690	N	N
CL15724Contig1	2349	N	N
CL18690Contig1	86	N	Y
CK967597	1272	N	Y
CL16251Contig1	4020	N	N
CL5975Contig1	3087	Y	Y
CL8562Contig2	1088	N	N
CL3370Contig2	2131	Y	Y
EV677825	3160	Y	Y
CL4977Contig1	1066	N	Y
BE666143	638	N	N
BP110913	1880	Y	Y
AJ675564	3598	Y	Y
EE907006	931	N	Y
CL27474Contig1	264	Y	Y
CL27612Contig1	2305	Y	N
EV734968	19	N	Y
CL1Contig13	3885	N	Y
CB456999	2093	N	Y
CL1724Contig1	2737	Y	Y
CL19997Contig1	871	N	Y
CR850620	123	N	Y
CL22207Contig1	50	N	N
CF614259	27	N	N
CL25822Contig1	90	N	Y
CL5642Contig1	2295	N	Y
CL8147Contig1	284	N	Y
CK963820	73	N	N
CL20939Contig1	7	N	N
DV781788	2291	Y	N
BE752800	1733	Y	N
CL22378Contig1	2138	N	Y
CL21725Contig1	1872	N	Y
EE979939	296	N	Y
EE940527	531	N	Y
DV876219	5	N	Y
CL6736Contig2	1103	Y	N
CL1Contig748	1981	N	N
DY179362	835	N	N
CL6491Contig2	3	N	N
CL6710Contig1	27	N	Y
CL31477Contig1	1828	Y	N
CL21460Contig1	48	N	Y
CL28421Contig1	1688	Y	N
CL10578Contig1	3535	Y	Y
EE222859	1184	N	Y
CL23650Contig1	311	Y	Y
CL5896Contig2	137	N	Y
DV836123	767	N	Y
CL17892Contig1	1803	N	Y
CL8305Contig2	3343	N	N
CK964339	1561	N	Y
CL24037Contig1	1674	N	N
CL19472Contig1	2249	N	N
BG693336	1	N	N
AM036014	830	Y	Y
CL17428Contig1	159	N	Y
CL17104Contig1	3162	N	N
CL8016Contig3	1165	N	Y
CL5894Contig1	2059	Y	Y
CL7680Contig1	1958	N	Y
EV637249	1495	N	Y
CL20649Contig1	17	Y	Y
CL8886Contig1	13	N	Y
DN283411	1	N	Y
CL42273Contig1	23	N	Y
DN288065	121	Y	N
DT886962	5983	N	Y
CB167261	3308	N	Y
CL4032Contig1	374	N	Y
CL18023Contig1	1	N	Y
EE932633	228	N	Y
AJ693891	73	N	N
AU231651	1657	N	N
CL29519Contig1	198	N	Y
CL8381Contig1	613	N	Y
DY047083	792	N	N
DV875133	209	N	Y
CL20304Contig1	2407	N	Y
DV776798	2365	N	Y
CL13278Contig1	94	N	Y
CL39414Contig1	1842	N	N
CK729245	2014	Y	Y
CL29956Contig1	2466	Y	Y
CL12208Contig1	1	N	N
CL6811Contig2	2	Y	Y
BF430397	2017	N	N
CL29231Contig1	17	Y	Y
CL14766Contig1	1112	N	N
CO893811	981	N	Y
CL22036Contig1	810	Y	Y
CL18682Contig1	1199	N	Y
DV884087	3008	N	Y
DY185958	658	N	Y
DY465833	2162	Y	N
BF603713	1	N	Y
DV777212	1258	Y	Y
CL43627Contig1	13	N	Y
CL8562Contig1	1088	N	N
CL22742Contig1	243	N	N
BP998272	16	N	Y
BF599487	1	N	Y
DY188256	490	N	Y
CL15661Contig2	563	N	N
AM024391	1571	N	Y
BE845437	48	N	N
EE912334	2676	N	Y
CL15715Contig1	2080	N	N
CL22159Contig1	135	N	Y
CL10970Contig1	1193	Y	Y
BI899218	494	N	N
CL39648Contig1	256	N	N
CL7157Contig1	4319	Y	Y
CL39124Contig1	95	N	Y
CL9222Contig2	1385	N	N
CL12412Contig1	3218	N	Y
CL24043Contig1	1640	Y	Y
CL12013Contig1	94	N	Y
CL13763Contig1	490	N	Y
CL4614Contig1	471	N	Y
CL12063Contig2	139	N	N
CL12515Contig2	3959	N	Y
CF615697	531	Y	Y
CL34451Contig1	28	Y	Y
CV975678	2964	N	Y
BP106189	1334	N	Y
CL6630Contig2	1787	N	N
CL878Contig3	1726	N	Y
BP100803	3486	N	N
CK773409	1296	Y	Y
AW482185	79	Y	Y
CL34907Contig1	227	N	Y
CL8333Contig1	2784	N	Y
CL30277Contig1	656	N	N
CL498Contig6	2158	N	Y
CL3282Contig1	59	N	Y
DY054717	911	N	Y
CV977089	2	N	N
CL10666Contig1	1813	N	Y
DY170074	46	N	N
BE684341	16	N	N
CL10097Contig5	542	N	Y
CL12515Contig1	3959	N	Y
CB170752	27	N	N
CL7561Contig2	1827	N	Y
DN823792	3293	N	Y
CL38847Contig1	2248	Y	Y
CK728565	3912	N	Y
CB453432	2	N	N
DV776513	2161	Y	Y
CL9132Contig1	4072	Y	Y
CL15910Contig2	13	N	Y
DN274809	792	N	N
AV616235	1536	N	N
AM029027	792	N	Y
CO874235	2162	Y	N
CL8255Contig2	1040	N	Y
CL1016Contig1	2733	Y	Y
CL10128Contig1	4557	N	N
CL9388Contig1	6207	Y	Y
CL515Contig4	2449	Y	Y
DN543250	2349	Y	Y
CL17811Contig1	1762	N	Y
CB446685	5560	N	Y
CL2228Contig1	16	N	Y
CL3751Contig2	1598	N	Y
CL24424Contig1	76	N	N
CB419827	115	N	N
AM027151	1963	N	Y
FE012903	3267	N	Y
CL12147Contig1	2680	Y	Y
CX949218	3243	N	Y
ES345233	821	N	Y
CL8517Contig2	1567	Y	N
CB443781	1322	Y	Y
CL16128Contig2	67	N	Y
CL7735Contig2	972	N	Y
CL14772Contig1	555	Y	N
CL12502Contig2	2284	N	N
BP101300	2634	N	Y
CL10744Contig1	3901	N	Y
CL10439Contig1	147	N	Y
CR848884	3562	Y	Y
CL20015Contig1	592	N	N
CR850567	555	Y	N
DN279864	1765	Y	Y
CL3123Contig7	3515	Y	Y
CL13583Contig1	1401	N	Y
CL9261Contig1	1497	Y	Y
AV611902	265	N	N
BM029899	21	N	Y
CK728317	576	N	N
FE014308	3648	Y	Y
BF602439	91	Y	N
CL12067Contig1	1367	N	Y
CL17945Contig1	820	N	Y
CL8140Contig1	5542	N	N
BM429274	1438	Y	N
CL38441Contig1	235	Y	N
CL15525Contig1	2108	Y	Y
CL5157Contig2	3495	N	N
CL12814Contig1	169	N	Y
CK980205	84	Y	N
AU097791	1	N	N
CL12324Contig1	1323	N	N
CL43023Contig1	1632	N	Y
CL10190Contig1	10	N	Y
CL38857Contig1	8	Y	Y
DN535539	691	N	Y
CL18633Contig1	5	N	Y
DV886848	1819	Y	N
CK729863	3	N	N
CL8327Contig2	4650	N	Y
CL1954Contig1	2562	Y	N
CL8933Contig1	1241	N	Y
CR550771	47	N	Y
DY152360	4609	N	Y
CL16451Contig1	448	N	N
CB428198	16	N	Y
DY145323	8	N	Y
CL15195Contig1	2351	N	Y
CL10725Contig1	5411	N	Y
CO877812	890	N	Y
AV609412	599	N	Y
CX949287	5572	N	Y
FE020472	4027	N	Y
CL20124Contig1	1407	Y	Y
CL9242Contig1	2954	N	Y
CL626Contig1	1819	N	N
CL7860Contig2	589	N	Y
EE952124	48	N	N
CL23399Contig1	3251	N	N
DN740757	459	N	Y
CL18088Contig1	1281	Y	Y
CB450542	89	N	N
AW358430	2140	N	N
CL1476Contig2	4725	N	Y
CL30485Contig1	725	N	Y
CL17246Contig1	2631	N	N
CL4341Contig3	117	N	Y
EE891323	1732	N	N
CV974997	2363	N	N
CL6740Contig2	2299	N	Y
BP101333	4559	N	Y
CL22761Contig1	502	N	N
CL10434Contig1	3407	N	Y
BG358099	288	N	N
CV982000	29	N	N
CL40939Contig1	91	Y	N
CL16824Contig1	213	Y	N
CL15809Contig1	877	N	Y
BP105592	1	N	Y
CL7314Contig1	5619	Y	Y
EE363922	113	N	Y
CL21245Contig1	2165	Y	N
EE911826	142	N	N
AU232709	816	Y	Y
CL34916Contig1	6	N	Y
CL15783Contig1	98	N	N
CL6627Contig1	996	N	N
CK966207	2981	N	N
DN519695	425	N	Y
CL16045Contig1	211	Y	Y
CK771602	125	N	N
EE251220	1378	Y	Y
ES343926	438	N	N
CL2640Contig1	60	N	Y
CK727173	5	N	N
CL8016Contig1	1165	N	Y
CL43113Contig1	666	N	Y
CL43607Contig1	1316	N	Y
CL10185Contig1	203	N	Y
CL1460Contig6	3493	N	Y
DV775940	2161	Y	Y
CL10097Contig3	901	N	N
CL18069Contig1	2059	Y	N
CL2372Contig2	1179	N	Y
CK972522	2162	N	Y
CL13275Contig2	337	N	Y
CL16473Contig1	1727	Y	Y
CL40779Contig1	1272	N	Y
CL13383Contig1	2541	Y	Y
CL24428Contig1	2532	Y	N
DN513914	3	N	Y
CL5909Contig1	2615	N	Y
CL13056Contig1	896	N	N
DN281484	337	N	N
CL26921Contig1	248	Y	Y
CL38649Contig1	172	N	N
CL23069Contig1	2358	Y	N
CL24100Contig1	4039	N	Y
CL1404Contig1	1319	N	N
CL6120Contig1	1791	Y	N
DY454133	1555	Y	Y
EV614904	2343	N	N
DN524029	1	N	N
AW464481	20	N	Y
CL9396Contig1	196	N	N
CL36512Contig1	8	N	Y
CL9835Contig1	2191	Y	Y
DN641206	900	Y	Y
BF890325	820	N	Y
CL24526Contig1	4	N	N
CR938998	3	N	N
CL23516Contig1	741	N	Y
CL11103Contig1	1038	N	Y
CB166066	2214	Y	Y
AJ688527	11	N	N
CL30788Contig1	818	N	N
DN643137	813	N	Y
CL13524Contig1	172	N	N
CL16829Contig1	367	N	Y
BE668099	4	N	N
CL12521Contig2	1155	N	Y
CL12343Contig1	3712	Y	Y
EE908645	5	N	N
CL3709Contig1	4006	N	Y
CL2851Contig2	1602	N	N
CL17552Contig1	1038	N	N
CL6460Contig3	791	N	N
AV603141	2707	N	Y
CL12087Contig1	1013	N	Y
DN281585	593	N	Y
CL19378Contig1	103	N	N
CV977110	340	N	Y
CL20702Contig1	67	N	Y
CL32799Contig1	815	N	Y
EE923385	828	N	Y
CL16486Contig1	532	N	N
CB423660	3299	N	N
BP100719	2573	N	Y
DV778884	1900	Y	Y
CL10411Contig1	5706	N	Y
DY088268	636	Y	Y
CL32907Contig1	19	N	Y
DY059641	1	N	Y
CR851675	543	N	Y
CL19887Contig1	37	N	Y
DY096171	2417	Y	Y
CL13439Contig1	1950	N	N
EE978354	162	Y	N
CL7883Contig1	4925	Y	Y
EE896918	2285	N	Y
BP110863	3920	N	Y
CL20178Contig1	1577	N	N
CL30696Contig1	3157	N	N
CK848772	695	N	Y
DV836146	1863	Y	Y
AM014412	2129	Y	Y
CL11795Contig1	3243	N	Y
CL14246Contig2	359	Y	Y
CL9999Contig1	1950	N	Y
CL20577Contig1	2	N	N
DY047790	1	N	Y
CL10244Contig2	2823	N	Y
DY157741	210	N	Y
CL14974Contig1	224	Y	N
CL15847Contig1	895	N	Y
CR453175	541	N	Y
DV878525	480	N	Y
CL30510Contig1	96	N	Y
CL16410Contig1	981	N	Y
BE481534	1860	N	Y
CL486Contig3	2161	Y	Y
DY156162	700	N	Y
CO872470	26	N	N
BG358168	1485	Y	Y
CV976662	1119	N	Y
CL19249Contig1	2397	Y	N
CL28878Contig1	579	Y	Y
CL12589Contig1	199	N	N
CL15234Contig1	265	N	Y
DY096403	3222	Y	Y
CL11217Contig2	3726	N	N
CL5346Contig1	3426	N	Y
CL14546Contig1	1739	N	Y
CO874531	423	N	Y
CL26855Contig1	3575	Y	Y
CL23354Contig1	3369	N	N
CL4750Contig1	2841	N	Y
CL9324Contig2	867	N	N
CL23240Contig1	908	Y	N
CL20074Contig1	206	N	Y
CB167895	2889	Y	N
CL28995Contig1	37	N	Y
CL10726Contig2	5560	N	Y
CL27392Contig1	2044	N	Y
CL4976Contig3	30	N	Y
CL19424Contig1	54	N	Y
CL5293Contig3	41	N	N
CL17102Contig1	4	N	Y
CL9722Contig1	4998	Y	N
CL41856Contig1	596	N	N
CL20707Contig1	474	N	N
CB468010	2	N	Y
DV819187	2	N	Y
CB446678	344	N	Y
DT898631	1978	N	Y
CL8321Contig1	1193	Y	Y
CL1460Contig1	3493	N	N
CL35825Contig1	4098	N	Y
CL25774Contig1	2223	Y	N
CL13103Contig1	723	N	Y
DT885425	2446	N	N
AU276163	1790	N	N
CR452278	29	N	Y
AM010603	137	N	Y
EE226080	2030	N	N
CL15460Contig1	1791	Y	Y
CL16260Contig1	3406	N	Y
CL26729Contig1	140	N	Y
AU233854	34	N	Y
CL32151Contig1	359	N	N
CV982005	140	Y	Y
CL36543Contig1	2095	Y	N
CL10954Contig2	2019	Y	Y
CL3205Contig6	3153	N	Y
CL8904Contig1	1506	N	Y
CL3522Contig1	136	N	Y
CL13158Contig1	125	N	N
CL12454Contig1	892	N	Y
CL12063Contig1	139	N	Y
CK941655	786	Y	N
CL9657Contig1	3113	N	Y
CL13250Contig1	659	N	Y
CL35767Contig1	1804	N	N
CL12080Contig1	131	Y	Y
EE983520	1265	N	N
DV777951	2161	Y	Y
CL5097Contig3	1166	N	N
CL20561Contig1	1614	N	N
EE942391	16	N	Y
CL13488Contig2	104	N	Y
DN277605	333	N	Y
DY163507	2676	N	Y
DV885028	1258	Y	Y
CL15104Contig1	1316	N	N
CO892171	3	N	Y
DN517345	4259	Y	Y
DY149686	117	N	Y
CL15638Contig1	1360	N	Y
CL2162Contig7	1513	Y	Y
AW669040	122	N	Y
AM010807	2161	Y	Y
CL10374Contig1	2751	N	Y
BE753295	4244	N	N
AU276345	3222	Y	Y
CL12064Contig1	441	N	Y
CL25049Contig1	437	N	N
CK728290	472	N	Y
DY055014	48	N	Y
CL3687Contig3	3	N	Y
CL19780Contig1	102	Y	Y
CL2192Contig2	2377	N	Y
DV779906	251	N	Y
CL31238Contig1	1	N	N
CL25241Contig1	860	N	N
EE222822	1885	N	N
DY168793	16	N	Y
CL16504Contig1	2727	N	Y
CL1755Contig2	3255	N	Y
DV776358	34	N	Y
CL15516Contig1	157	Y	Y
CL8168Contig1	3664	N	Y
CO259266	122	N	Y
CK943139	1562	N	N
CL7159Contig3	5983	N	Y
CL33389Contig1	172	N	Y
EV681193	1728	Y	Y
DN643497	894	N	Y
CL20023Contig1	10	N	Y
CL12920Contig2	5796	Y	N
CL26180Contig1	2	N	Y
BF606296	5	N	N
DN533589	4282	Y	N
CL1Contig21	117	N	Y
DT843117	1988	N	Y
DT900563	3225	N	Y
BI774039	3492	N	N
CL9884Contig2	1942	N	Y
BE723459	107	N	Y
CR848894	1597	Y	N
CL21459Contig1	4174	N	N
CL16630Contig1	56	N	Y
CB439601	638	N	N
DV826365	2466	Y	Y
CK950157	3	N	N
CL12425Contig1	2898	N	N
CL10319Contig2	2806	N	Y
CL3953Contig1	2263	N	N
CL8991Contig1	2532	N	Y
AV609373	1635	Y	Y
CL16735Contig1	2537	Y	N
CL5870Contig1	1353	N	Y
CL8640Contig1	563	N	N
CL4341Contig2	117	N	Y
CL20722Contig1	2132	N	Y
CK833470	113	N	Y
CL14234Contig1	1352	N	Y
EV789334	28	N	Y
CL6982Contig2	2836	N	Y
CL13295Contig1	1647	Y	Y
DN513551	606	N	Y
CL31818Contig1	1546	N	Y
CL27220Contig1	636	N	N
CL4474Contig2	2942	Y	Y
CL4161Contig3	2829	N	Y
CL22722Contig1	2543	N	Y
CL10457Contig1	1522	Y	N
DY159293	1165	N	Y
AM033206	57	N	Y
AW631695	593	N	Y
CL3011Contig1	2594	N	Y
CL19585Contig1	1119	N	Y
CL10037Contig1	154	N	N
CL18292Contig1	361	N	Y
CB428497	1567	N	Y
BE668772	9	N	Y
CL10493Contig1	2724	N	Y
DV794582	322	Y	Y
DN742169	1727	Y	Y
CK977556	785	N	Y
BM434627	180	Y	Y
CL14744Contig1	767	N	Y
CL13563Contig1	3589	N	N
CO880752	1466	N	N
BP103522	209	N	N
CL10598Contig1	1977	N	Y
EV670779	109	N	Y
CL12705Contig1	2164	N	N
CK977348	2150	N	Y
CN787762	2	N	Y
CL1057Contig3	36	N	Y
CB537185	1609	N	Y
DV776754	445	Y	Y
CL4261Contig1	4	N	Y
CL7089Contig1	4621	Y	Y
CL6927Contig1	597	N	Y
CL25239Contig1	101	N	N
CL8632Contig1	40	N	Y
DN641628	78	N	Y
CL19243Contig1	1474	N	N
CN433931	3794	N	N
CL34837Contig1	1275	N	Y
CL41164Contig1	587	N	N
BM446262	158	N	N
CL4180Contig1	25	N	N
BF072931	8	N	Y
CL6262Contig1	679	N	Y
AW653237	47	Y	Y
EE390792	3913	Y	Y
CL10097Contig4	901	N	N
CL2183Contig1	3293	N	Y
CL20396Contig1	133	Y	Y
AJ673451	2608	Y	N
CL22049Contig1	1618	N	Y
CL11103Contig4	1038	N	N
CL9172Contig4	94	N	Y
CL8612Contig1	1449	N	N
CL20107Contig1	956	Y	N
CL29150Contig1	739	N	Y
BF076567	3822	Y	Y
CL19241Contig1	3497	Y	Y
AM008185	3142	N	Y
BE755232	1494	N	N
DN288854	1	N	Y
CL9618Contig1	2291	Y	Y
CV974509	68	N	Y
BI538760	760	N	Y
CL23246Contig1	4052	Y	Y
DV931721	1726	N	Y
CL21707Contig1	741	N	Y
CL41891Contig1	1574	N	Y
EH155191	1	N	N
CL15705Contig1	1525	N	N
CL19111Contig1	39	N	Y
CL20272Contig1	5112	N	Y
CR455954	1823	N	Y
CL331Contig3	546	Y	Y
CL2783Contig1	2300	N	Y
CL11877Contig1	273	N	Y
AW668688	85	N	Y
CL18253Contig1	42	N	Y
CO878248	62	N	Y
CL878Contig5	294	N	Y
CL38120Contig1	1938	N	N
DN530855	2782	N	Y
FE012969	3267	N	Y
CK773151	389	Y	Y
CN440932	903	N	Y
AW437306	2106	N	N
CL10665Contig1	4669	N	Y
CL15796Contig1	4758	Y	Y
BP101131	544	N	Y
DY157682	19	N	Y
CL42766Contig1	249	N	N
CL13457Contig1	1983	N	Y
DN535186	5	N	Y
CL28334Contig1	1	N	Y
CL10688Contig1	1624	N	Y
CL3238Contig1	367	Y	Y
BM433530	1229	N	N
CL7834Contig1	1190	N	Y
CL14632Contig1	3322	N	Y
BP104984	175	N	Y
AJ670788	2466	Y	Y
CL8879Contig1	2695	N	N
CL3361Contig1	1978	N	Y
CL16556Contig1	328	Y	Y
EV705305	3383	N	Y
CB420162	23	N	Y
CL12399Contig3	872	N	Y
CL15033Contig1	1528	Y	N
CL15886Contig1	4410	N	Y
CL9948Contig1	3904	N	Y
CL12968Contig1	285	N	N
CL15344Contig1	3740	Y	Y
CL3177Contig2	894	N	Y
CL18835Contig1	2758	Y	N
CL5638Contig1	411	N	Y
CL2513Contig4	1383	N	Y
CL11548Contig1	155	Y	N
CL16430Contig1	227	N	Y
AW446631	42	N	Y
CL13179Contig1	404	N	Y
CL22183Contig1	30	N	N
CL7217Contig2	7337	N	Y
CL11430Contig2	2	Y	Y
CL11014Contig1	1026	N	Y
CL12288Contig1	876	N	Y
DY455360	127	N	N
CL11778Contig1	243	N	N
CL21978Contig1	3408	Y	N
CL15330Contig1	253	N	N
CL7641Contig3	4191	N	N
CL3177Contig1	894	N	Y
CL11287Contig2	481	N	Y
CL10037Contig3	154	N	N
CL32379Contig1	13	N	Y
CL13121Contig2	2089	N	N
CL13797Contig1	1282	N	Y
AV611803	2521	Y	N
AJ670905	339	N	Y
DY089528	17	N	N
BP101699	251	N	Y
CL9025Contig1	4163	N	Y
DT883908	354	Y	Y
DN286572	3487	N	N
CL22033Contig1	201	N	Y
CL8193Contig1	4617	N	Y
CL13494Contig1	1816	N	N
CL11082Contig1	649	N	N
CB436537	2799	N	N
DN823657	2003	N	Y
EE355348	1444	N	Y
CL8788Contig1	370	N	N
EG705754	700	N	Y
CL19126Contig1	4292	Y	Y
CL8654Contig2	43	N	N
CL19005Contig1	89	N	N
CL8993Contig1	3622	Y	N
AU233271	872	N	Y
CF615346	3881	N	Y
CL19177Contig1	3398	N	Y
EE935464	83	N	N
CL13352Contig1	4035	N	Y
CL155Contig9	107	N	Y
DY051983	25	Y	Y
CL14882Contig1	1706	Y	N
CL2783Contig4	2300	N	Y
CL4144Contig3	137	N	Y
CX954878	1522	Y	Y
CK779357	1893	Y	Y
CL15676Contig1	2120	N	Y
EH172622	90	N	Y
EH178648	336	N	Y
DN537773	340	N	Y
CL1721Contig1	6113	N	Y
CL16804Contig1	652	N	Y
DY164842	180	N	N
CL12396Contig1	1695	Y	Y
CL20243Contig1	1	N	N
CL11319Contig1	5531	N	Y
AW657183	6	N	Y
CF767596	3746	N	Y
BE756652	24	N	N
CB226805	79	N	N
CL8712Contig1	93	Y	Y
CB468797	1710	N	Y
CL252Contig1	2098	N	N
CL5458Contig1	554	N	Y
DT836514	15	N	Y
CL14141Contig1	2680	N	Y
CL2497Contig3	5082	Y	Y
FE008918	87	N	Y
CL7379Contig2	179	N	Y
CL6571Contig2	2373	N	N
AJ670670	1057	N	Y
CL18212Contig1	11	N	Y
DV779073	4996	Y	N
CL16876Contig1	470	Y	Y
DN283595	1437	N	Y
CL7238Contig1	507	N	Y
DY159215	1860	N	Y
DV910230	2051	N	Y
CL9492Contig1	3726	N	Y
DY150190	2522	Y	N
EE338915	733	N	Y
CL10178Contig1	3862	N	N
CL20559Contig1	2134	N	Y
CL2594Contig3	3527	N	Y
CL18066Contig1	6	N	Y
CL1755Contig3	3255	N	N
CL36070Contig1	386	N	N
CB431224	11	N	N
CL10438Contig1	2573	Y	Y
CL8360Contig1	474	Y	Y
CL14263Contig1	5014	N	Y
EV801318	618	N	N
CL17554Contig1	1625	N	Y
CL13423Contig1	489	N	N
CL20217Contig1	569	N	N
CK961011	1724	N	N
CL18128Contig1	59	N	N
CL4387Contig1	4557	Y	Y
CL37694Contig1	26	Y	Y
DY193071	2390	N	Y
AM015134	1507	N	Y
DN531383	1797	N	N
CL17394Contig1	2994	N	Y
CB458166	290	N	Y
CL17909Contig1	193	Y	Y
CL13615Contig1	4259	Y	Y
CB435650	41	N	N
CL10233Contig1	1371	N	Y
DV779316	3257	N	Y
CL6235Contig1	1632	N	Y
DN283503	3084	N	Y
CL1194Contig3	3	N	Y
CL14968Contig1	1539	Y	N
CL39099Contig1	2908	N	Y
CL32306Contig1	171	Y	N
CL18699Contig1	1	N	Y
CL18562Contig1	2247	Y	Y
CL15883Contig1	1789	Y	Y
CL13343Contig2	2593	Y	Y
BM252115	645	N	Y
CL9744Contig1	3681	N	Y
CL2010Contig2	4286	Y	Y
CL13090Contig1	931	N	Y
DY038298	2031	Y	Y
DN276054	117	N	Y
CO890765	3681	N	Y
CL8947Contig2	2101	N	Y
BP105244	2076	Y	Y
CL15111Contig1	830	N	Y
CL4862Contig1	4576	N	Y
BM967708	1970	N	Y
CL16591Contig1	290	N	N
CB428068	495	N	N
EE339820	2024	Y	Y
CK983241	387	N	Y
CL12399Contig1	562	N	Y
BI680805	1184	N	N
CO891625	1351	N	Y
CX738472	1046	N	Y
CL12754Contig1	1840	N	Y
DY180479	605	N	N
CL17507Contig1	2671	Y	N
CL8390Contig1	2915	N	Y
CB424930	2523	Y	N
CL11819Contig1	1436	N	Y
EE389075	338	Y	Y
BE481347	127	N	N
CL24217Contig1	1833	Y	Y
CL5836Contig2	257	N	N
CK960281	5572	N	Y
DV913660	2	N	N
CL20848Contig1	2	N	Y
CK728713	113	N	Y
AU231976	420	N	Y
CL13275Contig1	337	N	Y
CL18156Contig1	274	N	N
CL28692Contig1	51	N	N
CL23165Contig1	1364	N	N
CL2104Contig2	2	N	Y
CL5293Contig1	1445	N	N
DN547105	294	N	Y
CL9945Contig1	2285	N	N
CL5795Contig2	11	N	Y
CL1Contig900	117	N	Y
DN533034	125	N	N
BM286443	1072	N	Y
CR453446	208	N	Y
CL8048Contig1	481	N	Y
CO884864	1404	N	N
CL8083Contig2	4994	Y	Y
CB437294	1175	N	N
CL17582Contig1	5	N	Y
CN791228	137	N	Y
CO892544	53	N	Y
CL10049Contig1	562	N	Y
CL30965Contig1	814	Y	Y
CL16625Contig1	177	N	Y
CK975971	143	N	Y
CL16512Contig1	2915	Y	Y
AM037776	5531	N	Y
CB531982	260	N	N
CL14524Contig1	1495	Y	Y
DY161388	690	Y	Y
CL9022Contig1	22	N	Y
CL24660Contig1	2140	N	Y
AW427313	1509	N	N
CL18306Contig1	1501	N	N
CB433394	3225	N	N
CL5757Contig3	1693	N	Y
DT899186	1598	N	Y
CL6956Contig5	451	Y	Y
DV776364	14	N	Y
DV874529	1877	N	N
CL16699Contig1	673	N	Y
CL41613Contig1	1012	N	Y
BI976509	2	Y	Y
CL2669Contig2	2463	N	Y
CL32002Contig1	160	N	N
CR849598	2828	N	Y
CL20907Contig1	2200	Y	N
CL9263Contig1	3383	N	Y
CL13851Contig1	911	N	Y
CL7226Contig1	785	N	Y
CX735366	2334	Y	Y
CL23264Contig1	294	N	Y
CL32619Contig1	92	N	Y
CL10133Contig2	1223	N	Y
CL9939Contig1	3603	N	N
CL15803Contig1	589	N	Y
CL5701Contig1	1917	Y	Y
CL9977Contig1	47	N	Y
CB530483	3267	N	Y
DN526813	2311	N	N
DN545851	915	Y	Y
DV885039	17	N	N
DN518628	5082	Y	Y
EE964200	1283	N	Y
BM086988	4163	N	Y
CL14589Contig1	1783	N	N
CL16738Contig1	656	N	Y
CR454364	4996	Y	N
CL18173Contig1	6	N	N
CL156Contig3	1492	N	Y
CL8250Contig1	2067	N	Y
CL3603Contig2	296	N	Y
CL24750Contig1	5	N	N
CL10800Contig1	2100	N	Y
EE890445	285	N	Y
BF706052	459	N	N
CK961017	361	N	Y
AJ689907	1561	N	Y
CB421939	1840	N	Y
AM011103	137	N	Y
CK774133	3900	N	Y
DN535765	288	N	N
DY077817	1830	N	N
EE363485	757	N	Y
CL3989Contig1	489	N	Y
CL10465Contig2	46	N	Y
AV606926	2288	N	Y
DN823597	1079	Y	Y
CL14607Contig1	227	Y	Y
CL27077Contig1	1339	N	Y
CK837433	41	N	N
CL1Contig234	1981	N	Y
EE221297	83	N	N
DN273765	3515	Y	Y
AM032443	2043	N	Y
CL12577Contig1	2176	Y	N
CL5288Contig2	68	Y	Y
BI541769	1	N	Y
CN653969	375	N	Y
CL4576Contig3	2150	N	Y
CL30016Contig1	2235	Y	Y
DY173749	9	N	Y
CL3123Contig5	3515	Y	Y
DV879870	448	N	N
CL4155Contig2	444	N	Y
CL9222Contig1	19	N	N
DT855393	28	N	Y
CB449489	3195	Y	Y
CL29892Contig1	1	N	N
EG708442	56	N	Y
CN438046	2701	N	N
CL8162Contig1	3064	N	Y
CL30845Contig1	437	Y	Y
AV667723	123	Y	N
CL4033Contig1	3314	Y	Y
CL6740Contig1	2299	N	Y
BP100256	2660	Y	Y
CR382925	3495	N	N
CL19278Contig1	409	Y	N
CL1304Contig1	4996	Y	Y
CL4751Contig1	978	N	Y
CO885901	337	N	Y
BP105841	1444	N	N
CB425671	2821	N	N
CL12154Contig1	1716	N	Y
AW346345	2	Y	Y
CL12027Contig1	2760	Y	Y
CL17274Contig1	283	N	N
CL13493Contig1	1733	Y	Y
CL12617Contig2	74	N	N
CL2229Contig1	209	N	Y
EV787240	3023	Y	Y
CL6982Contig1	5	N	Y
DY087862	1834	N	Y
DY462629	2100	Y	Y
CO893667	139	N	N
CL1Contig1168	801	N	N
CL11158Contig1	1215	N	N
CB451211	97	N	Y
CL15728Contig1	894	N	Y
CL11690Contig1	3421	N	Y
AJ695973	9	Y	Y
CL9855Contig2	4455	N	Y
BM251996	310	Y	N
CL25898Contig1	2343	Y	N
DN534792	4559	N	Y
DN642671	4355	N	N
EE902865	2453	Y	Y
BM288838	1554	Y	Y
AM005421	1165	N	Y
EE949234	3781	N	Y
CL5700Contig2	3205	N	N
CB227323	187	Y	N
CL10474Contig1	3487	N	N
CB418567	3598	Y	Y
CL10149Contig1	2226	N	Y
CV982281	293	N	Y
CB441463	3740	N	N
CL37342Contig1	4	N	N
CL6669Contig1	2522	N	Y
CB444335	2100	Y	Y
CL5976Contig3	374	Y	Y
CL18906Contig1	355	Y	Y
CL4341Contig4	117	N	Y
CN793484	17	N	Y
CL9698Contig1	1727	N	N
CL12249Contig1	4018	N	N
CO891143	876	Y	Y
CL285Contig5	528	N	Y
EE912501	700	N	Y
CL11792Contig1	521	N	Y
CL18313Contig1	4608	N	N
CL10684Contig2	59	N	N
CL14144Contig1	1384	N	Y
CL12688Contig1	518	Y	Y
CL29967Contig1	2201	N	N
CL37137Contig1	175	Y	Y
DY171005	1306	N	Y
CB166164	1296	Y	Y
DY061648	4733	N	Y
CB167196	3069	Y	Y
CL14254Contig1	1536	N	N
CL10924Contig1	4027	N	N
CL9268Contig1	1	N	Y
CB170260	18	Y	Y
CL4715Contig1	413	N	Y
CL9745Contig1	228	N	Y
CL29016Contig1	1488	Y	Y
DV905950	1723	N	Y
CL19156Contig1	2616	Y	Y
CL26132Contig1	472	N	Y
CL39969Contig1	1148	N	Y
CL14121Contig1	13	N	N
AU231951	150	N	Y
CL21497Contig1	315	N	Y
CL8876Contig2	2465	Y	Y
AM008217	201	N	N
CL16522Contig1	3908	N	Y
CL4180Contig2	3152	N	N
CB169200	2077	N	N
CL2825Contig7	18	Y	Y
CL16981Contig1	3	N	N
DV794105	1498	N	Y
CL1Contig638	1621	N	Y
CL27435Contig1	3	N	N
EE909759	2072	Y	N
CR455838	64	Y	Y
CL11359Contig1	526	N	Y
CL27339Contig1	1157	Y	N
CL15116Contig1	1604	N	Y
CL42471Contig1	792	Y	Y
CL29483Contig1	214	N	N
DY462392	2751	N	Y
CL3709Contig2	4006	N	Y
CL21268Contig1	1179	N	Y
BG224185	1155	N	Y
DY208586	3	N	N
BE751411	1037	N	Y
CL28197Contig1	5	N	Y
CB433119	5983	N	Y
BM086869	101	N	N
CL34115Contig1	5190	Y	N
CL26027Contig1	1561	N	N
CL4482Contig2	5082	Y	Y
CR852905	113	N	Y
CL24669Contig1	2435	N	Y
CL1Contig932	131	N	Y
CL30214Contig1	1010	Y	N
CR849589	637	N	Y
DN542607	3712	Y	Y
CL2466Contig2	1970	N	N
DV778030	1946	Y	Y
CL6844Contig2	543	Y	Y
CL18425Contig1	4	N	Y
CL19588Contig1	1507	N	N
CL1837Contig3	1491	N	Y
DY157214	4108	Y	Y
CL21501Contig1	3016	N	Y
CL581Contig1	3429	N	N
FE006560	1308	Y	N
CB535313	2729	N	Y
CB535868	170	N	Y
CB426495	12	N	Y
CL22727Contig1	283	N	N
BF076337	46	N	Y
CL11780Contig1	1686	N	Y
EW682479	519	N	Y
CL3650Contig1	797	N	Y
DT848303	85	N	Y
CL15661Contig1	563	N	Y
CL1Contig1015	2082	N	Y
CL9924Contig1	435	Y	Y
CL8423Contig1	88	N	Y
AM008480	3	N	Y
CL9249Contig4	3945	N	Y
AM033176	789	N	Y
CL9249Contig3	3945	N	Y
DV926649	140	N	Y
CL3866Contig1	4238	N	Y
EV795710	3740	N	N
DY059661	3622	Y	N
CL15340Contig1	1485	Y	N
CL15650Contig1	4716	Y	Y
CL12516Contig1	287	Y	Y
CL20179Contig1	2032	N	Y
DY071599	2	N	Y
CL3615Contig1	837	Y	Y
DY103233	1	N	Y
CL18552Contig1	29	Y	Y
CX954872	1199	N	Y
CL26188Contig1	2012	Y	N
EE904763	81	N	Y
CL42719Contig1	704	N	N
CL3123Contig3	1863	Y	Y
CL17571Contig1	779	N	N
DY461466	2529	Y	Y
CK730104	278	Y	Y
FE005210	1	N	Y
BM482192	4026	N	Y
CL43530Contig1	817	N	N
CL15321Contig1	1200	Y	N
CL16671Contig1	2018	N	Y
DN544741	5050	Y	Y
CL13949Contig2	85	N	Y
DY177092	801	N	N
CL11526Contig2	1331	N	N
DN528303	118	N	N
CL41774Contig1	37	N	Y
AM038261	4758	Y	Y
CL23330Contig1	60	N	Y
CL7339Contig1	1	N	Y
DY083881	1010	Y	Y
EV752832	11	N	N
CL3383Contig1	280	N	Y
DY113228	971	Y	N
CL6742Contig4	792	N	Y
DN524078	2311	N	N
CR850354	2416	N	N
CL24714Contig1	367	Y	Y
CB171515	1218	N	Y
CL2598Contig4	2829	N	N
AM008443	1413	N	N
CL8121Contig1	2058	N	Y
CL33Contig3	1335	N	Y
CL4147Contig4	928	Y	Y
CB445240	46	N	Y
BI541121	546	Y	Y
DT851224	2649	N	N
CL6647Contig2	101	N	Y
CL16341Contig1	1366	N	N
CL26154Contig1	3299	N	N
DV789945	1148	Y	Y
ES345069	1977	N	Y
DV894293	3	N	Y
CN439741	1321	N	Y
CL13100Contig1	744	Y	N
CL10173Contig1	3	N	Y
EE912776	490	N	N
CL23270Contig1	1884	N	Y
CL18122Contig1	3510	N	N
CL41530Contig1	113	N	Y
CL13236Contig1	4811	N	Y
CL5157Contig1	3495	N	N
CL21970Contig1	1720	N	Y
CL9537Contig1	2376	N	Y
DY453698	3479	N	Y
CL37155Contig1	426	N	Y
CL3205Contig1	3153	N	Y
CL11722Contig1	1742	Y	N
BI536019	425	N	Y
EH181994	774	N	Y
CL17204Contig1	3491	N	Y
DV787157	20	N	N
AU276188	301	N	N
DY083946	901	N	N
CL10875Contig1	215	N	N
CX738957	1175	N	N
CL9006Contig2	3451	Y	Y
CO895018	1515	N	Y
DT897047	3457	Y	Y
CL7526Contig1	1480	N	N
CK983215	3	N	Y
CR452424	3519	N	Y
CL14715Contig1	2111	N	Y
CL18777Contig1	4722	Y	Y
FE003694	1506	N	Y
CL38207Contig1	9	N	N
CL41924Contig1	360	N	N
CL11109Contig1	1198	Y	Y
EB727004	1244	Y	N
CL9191Contig1	216	N	Y
CL25907Contig1	1300	Y	N
CL5610Contig1	30	N	Y
CL10343Contig2	2675	N	N
CL19756Contig1	3434	N	N
CL28190Contig1	1249	Y	Y
CL31637Contig1	538	N	Y
AJ697110	691	N	N
CL8358Contig1	3562	Y	Y
CL7389Contig1	3632	N	Y
CL15302Contig1	4	N	Y
CB453463	2660	Y	N
CL9455Contig1	904	Y	N
AW356610	1359	N	Y
CL28369Contig1	11	N	N
CL18547Contig1	397	Y	Y
CL13680Contig1	161	N	N
DY070896	1970	N	N
CL12098Contig1	545	N	Y
CO883130	1611	N	Y
CL43796Contig1	1455	Y	N
AW477536	292	N	Y
CK960286	231	N	N
DY467027	2343	Y	N
CN438993	3720	Y	N
DY102602	3589	N	N
CL4697Contig4	55	N	N
DV779916	3495	N	N
CK982097	1025	N	N
CL17302Contig1	3113	Y	Y
CB455330	1826	N	N
CX951486	116	Y	Y
CL36310Contig1	23	N	N
CL22356Contig2	2	N	N
CL20741Contig1	17	N	Y
CL15223Contig2	2592	N	Y
CL13484Contig1	2766	N	Y
CL39309Contig1	54	N	Y
DN517129	1	N	Y
CL14709Contig1	5050	Y	Y
CL6318Contig3	3337	N	N
DT891821	972	N	N
CV982066	4694	Y	Y
CL15100Contig1	301	N	Y
CL21671Contig1	1622	Y	Y
CL11326Contig1	361	N	Y
CL24242Contig1	70	N	N
CL16682Contig1	2535	N	N
EE232401	298	Y	Y
CL5973Contig2	493	N	Y
CL23053Contig1	240	N	N
DY207259	3428	Y	Y
CL9847Contig1	716	N	Y
BP100833	4725	N	Y
DT900550	5082	Y	N
CB433868	5187	N	Y
CL19505Contig1	1	N	N
CL2598Contig2	83	N	Y
DV778795	4323	N	Y
CL9172Contig3	94	N	Y
CL33519Contig1	1676	N	N
EE896415	425	N	Y
CK973085	5082	Y	Y
CL10555Contig1	2172	N	Y
DV913093	30	N	N
BM251229	451	Y	Y
EV782374	580	Y	Y
CL8742Contig1	13	N	N
CL18358Contig1	126	N	Y
DY151726	47	Y	Y
CL10865Contig1	2437	N	Y
CL32133Contig1	1	Y	N
CL26520Contig1	1551	N	N
EE241609	3369	N	N
CL24382Contig1	1005	N	N
CL25195Contig1	1893	Y	Y
CL8147Contig2	4144	N	Y
DT887089	1506	N	Y
CL8480Contig1	3881	Y	Y
CL44063Contig1	203	N	Y
DV881126	103	N	Y
BM288709	2449	Y	N
BP103762	1561	N	N
CL15838Contig1	1	N	Y
CA035152	1	N	Y
BE757789	74	N	Y
DN533543	226	N	Y
AM035277	830	Y	Y
CL30766Contig1	3148	Y	Y
DY197378	1906	N	Y
DY074311	387	N	Y
BM254469	5531	N	Y
DN742857	12	N	Y
CL41873Contig1	14	N	Y
DT829476	341	N	Y
AW655548	9	Y	Y
CL18469Contig1	453	Y	Y
CL5859Contig3	4316	Y	Y
CL26365Contig1	1182	N	Y
CL15910Contig1	3	N	Y
CL17665Contig1	1714	N	N
CL5501Contig1	947	N	Y
CX954250	1332	N	Y
DY067267	3447	N	N
CR552619	390	N	N
CL6742Contig3	792	N	Y
CL8887Contig2	2259	N	N
EV681365	3280	N	Y
CL40185Contig1	1389	N	Y
CF614620	2	N	N
CL10097Contig1	901	N	N
DR113129	2792	N	Y
AW437297	4925	Y	N
CB223547	326	N	N
DV885893	1712	Y	N
DY217944	2554	N	N
CL6817Contig1	2905	N	Y
CL11992Contig1	441	N	Y
BP103979	27	N	Y
AV608675	2863	N	Y
AW657235	387	N	N
CL1341Contig3	3160	Y	Y
AM035969	11	N	Y
CL10136Contig1	1295	N	Y
CL36881Contig1	1482	Y	Y
CL6843Contig2	1760	Y	Y
CK728868	1963	N	Y
CL15020Contig1	563	Y	Y
CL11944Contig1	6	N	Y
DN517124	3681	N	Y
AW415402	3889	Y	Y
EV693373	1542	N	Y
CL8874Contig1	298	N	N
CL6775Contig1	912	N	N
CL16535Contig1	24	N	Y
CO728254	490	N	N
EE944313	205	N	Y
CL13732Contig1	22	N	Y
BE485021	3133	N	Y
DY057014	2	N	Y
CV975142	324	N	Y
CL10763Contig2	27	N	Y
AJ677819	2082	N	N
CL7744Contig2	4333	N	N
BE667498	2299	N	Y
CL11650Contig1	500	N	Y
CL11633Contig1	4066	N	Y
CL1156Contig2	1862	Y	Y
CL21612Contig1	93	N	N
CL7048Contig1	231	N	N
CL15087Contig1	964	N	N
CL9924Contig2	21	Y	Y
DY097817	1602	N	N
CL5377Contig1	1219	Y	N
EV619361	103	N	Y
CL14705Contig1	1	N	Y
CX954109	1282	Y	Y
BE684769	1882	N	N
BE900060	33	N	N
CL4631Contig1	716	N	Y
CB422509	51	N	N
CX949367	1527	N	Y
BG687775	253	N	N
BE721223	2649	N	N
CL1954Contig2	2562	Y	N
CL13129Contig1	1308	Y	N
CL7894Contig1	1646	Y	Y
CL10097Contig2	901	N	N
CB224972	3444	N	Y
CL9019Contig1	4061	N	Y
CB224471	1835	Y	Y
CL11860Contig2	4	N	Y
CK779909	2277	Y	N
DY111796	232	Y	N
DN514185	284	N	Y
CL15111Contig2	830	N	Y
CL21675Contig1	843	Y	Y
CL21104Contig1	870	N	Y
CL23509Contig1	2994	N	Y
BP105152	2076	Y	Y
DN643394	787	Y	Y
CL3490Contig1	922	Y	N
DY109937	2	N	Y
CL11287Contig1	481	N	Y
CB169920	2151	Y	Y
CL22316Contig1	3470	Y	Y
DY216896	1	N	N
CL22831Contig1	1	N	N
DY092374	62	N	Y
CL13683Contig1	1177	N	Y
BM257589	2127	N	Y
DV780554	2291	Y	Y
CL36978Contig1	37	N	N
CL13968Contig1	19	N	Y
CK942209	1372	Y	Y
CO892212	978	N	Y
CL17331Contig1	1	Y	N
CO728906	3	N	N
FE003090	2333	N	Y
CL10949Contig1	4112	Y	Y
CL12369Contig1	1749	N	Y
EE942778	342	N	Y
CK832357	168	Y	Y
CL20019Contig1	3162	N	N
CL11833Contig1	4089	N	Y
DV777673	3	N	Y
AM023450	351	N	N
DN533132	1177	N	N
CL35954Contig1	2130	N	Y
CL8294Contig1	467	N	Y
CL23080Contig1	1670	N	Y
CL18689Contig1	2373	Y	N
CL878Contig1	1726	N	Y
CL10629Contig1	85	N	Y
BG467110	91	N	Y
CL31922Contig1	2001	N	Y
DW183706	69	Y	Y
CL10117Contig1	9	N	N
CL15903Contig1	2583	N	Y
CL36093Contig1	165	N	Y
CL16030Contig1	1100	Y	N
CL4989Contig4	2694	N	Y
CL6828Contig2	892	N	Y
DY111026	420	N	Y
CL5761Contig2	251	N	Y
CK848553	2562	Y	N
CL219Contig1	4206	N	Y
DN540746	1217	N	N
CL22513Contig1	167	N	Y
CL2390Contig2	1229	N	Y
CL6617Contig1	4210	N	Y
CL39194Contig1	786	N	Y
CO895951	1885	N	N
CB226726	1	N	N
CL12942Contig1	2333	N	Y
CX953682	3589	N	N
EE223249	2737	Y	N
CL26020Contig1	3527	N	Y
CL13592Contig1	3	N	N
CL21334Contig1	1225	Y	N
CL11623Contig1	1018	N	Y
EE918594	3428	Y	Y
CL8016Contig2	1165	N	Y
DY089196	270	Y	Y
CL7103Contig1	316	N	Y
CL8337Contig1	84	Y	N
CL7031Contig1	3767	Y	Y
CL7089Contig3	4621	Y	N
CL13077Contig1	468	Y	N
FE017911	10	N	N
BM258784	540	Y	Y
CL8654Contig1	43	N	N
CR851184	2188	N	N
BM087144	1867	Y	Y
CO727803	1428	Y	Y
BI849319	40	N	Y
CL31525Contig1	1364	N	Y
EV721855	16	N	Y
EE912723	33	N	Y
CB439253	918	N	N
BP102643	4487	N	Y
CL22465Contig1	1813	N	N
AM014976	93	Y	Y
BM090315	60	N	Y
CL5903Contig2	4852	Y	Y
DY463582	429	Y	Y
CB536165	2466	Y	Y
CL1057Contig6	830	Y	Y
DV816541	1176	Y	N
DY133764	747	N	Y
CL14176Contig1	4745	Y	N
CL1451Contig2	118	N	Y
CL16724Contig1	1108	N	Y
CL38175Contig1	1706	Y	Y
DV794763	1667	N	Y
DT898574	656	N	Y
CK774425	4061	N	Y
CL2468Contig1	294	N	Y
CL6534Contig2	4116	N	Y
AJ690632	44	N	Y
CN791493	903	N	Y
CL12596Contig1	3327	Y	Y
AJ678857	117	N	N
CL34890Contig1	5131	N	Y
BM430679	2717	N	Y
CL7228Contig2	4355	N	N
DY131948	81	N	Y
CL11534Contig1	3	N	N
CB222237	1449	N	Y
CL38061Contig1	14	N	N
CL44156Contig1	52	N	N
EH161601	221	N	N
CL15252Contig1	2404	N	Y
BF775529	365	N	Y
CL10059Contig1	2739	N	Y
DN513343	1	Y	Y
EV659154	3885	N	Y
CL2598Contig3	32	N	N
CB442146	429	N	N
DN544893	3900	N	Y
CX953738	618	N	N
CK816994	1219	Y	N
CL15664Contig1	394	Y	Y
DY458000	1323	N	N
CL8722Contig1	4383	N	Y
CB451103	2577	N	Y
CK941721	2	N	Y
CB447767	16	N	N
CL8782Contig2	2984	N	Y
DN274704	2226	N	Y
CL15823Contig1	2464	Y	Y
DN275624	4296	Y	Y
CL18280Contig1	165	Y	Y
CL5045Contig3	1425	Y	Y
CL18283Contig1	1982	Y	N
CL38996Contig1	310	N	Y
CL24315Contig1	256	Y	Y
CL29836Contig1	47	N	Y
DY149205	10	N	Y
DN544453	915	Y	Y
CL1813Contig3	387	N	Y
DY463102	17	N	N
DY457447	2268	N	Y
CL30824Contig1	1	N	Y
